# Supplementary material for: Study on emergency evacuation in underground urban complexes
Source: PLoS One. 2022 Dec 30;17(12):e0278521. doi: 10.1371/journal.pone.0278521 (PMC9803195; doi:10.1371/journal.pone.0278521)
Supplement: S1 Dataset — (CSV) [file pone.0278521.s001.csv]

time(s)	"Remaining (Total)"	"Exited (Total)"	"Floor -10.0 m->Room01_1"	"Floor -10.0 m->Room28"	"Floor -10.0 m->Room45"	"Floor -10.0 m->Stair03"	"Floor -10.0 m->Stair04"	"Floor -10.0 m->Stair05"	"Floor -10.0 m->Stair06"	"Floor -10.0 m->Stair07"	"Floor 0.0 m->Room01"	"Floor 0.0 m->Room02"	"Floor 0.0 m->Stair10"	"Floor 0.0 m->Stair12"	"Floor 0.0 m->Stair13"	"Floor 0.0 m->Stair17"	"Floor 12.0 m->Room100"	"Floor 12.0 m->Room101"	"Floor 12.0 m->Room102"	"Floor 12.0 m->Room103"	"Floor 12.0 m->Room104"	"Floor 12.0 m->Room105"	"Floor 12.0 m->Room106"	"Floor 12.0 m->Room107"	"Floor 12.0 m->Room108"	"Floor 12.0 m->Room109"	"Floor 12.0 m->Room110"	"Floor 12.0 m->Room111"	"Floor 12.0 m->Room112"	"Floor 12.0 m->Room54"	"Floor 12.0 m->Room60"	"Floor 12.0 m->Room61"	"Floor 12.0 m->Room87"	"Floor 12.0 m->Room88"	"Floor 12.0 m->Room89"	"Floor 12.0 m->Room90"	"Floor 12.0 m->Room91"	"Floor 12.0 m->Room92"	"Floor 12.0 m->Room93"	"Floor 12.0 m->Room95"	"Floor 12.0 m->Room96"	"Floor 12.0 m->Room97"	"Floor 12.0 m->Room98"	"Floor 12.0 m->Room99"	"Floor 6.0 m->Room62"	"Floor 6.0 m->Room64"	"Floor 6.0 m->Room65"	"Floor 6.0 m->Room66"	"Floor 6.0 m->Room68"
0.00	15000	0	5377	0	0	0	0	0	0	0	3213	1410	0	0	0	0	18	35	24	7	6	26	46	140	52	3	50	78	13	1	2	1	1313	95	41	29	18	29	109	36	28	10	30	15	462	1163	74	234	69
1.00	14998	2	5375	0	0	1	0	0	1	0	3214	1408	0	0	1	0	18	34	24	7	6	25	46	139	52	3	51	77	13	1	2	1	1322	90	42	29	18	29	109	35	28	9	30	15	463	1164	73	233	69
2.00	14972	28	5369	0	0	2	0	2	1	3	3218	1399	1	2	2	1	16	32	22	5	4	25	45	128	51	3	51	77	11	0	0	1	1359	84	38	26	15	27	105	32	26	7	30	12	456	1201	72	226	67
3.00	14949	51	5360	0	0	3	1	4	3	6	3226	1387	2	3	3	2	12	30	20	3	2	24	43	117	48	1	51	74	10	0	0	1	1413	78	36	26	12	23	101	26	21	6	27	7	449	1250	70	210	63
4.00	14915	85	5352	0	0	4	3	6	4	8	3234	1375	4	4	3	3	6	25	18	1	0	20	40	110	43	1	53	71	9	0	0	0	1467	73	32	22	8	20	91	23	18	6	23	3	449	1304	68	195	58
5.00	14877	123	5345	0	0	6	4	8	4	10	3240	1362	6	6	3	6	1	21	17	0	0	20	38	100	38	0	52	67	8	0	0	0	1523	65	30	20	5	18	79	15	12	3	17	1	448	1360	68	176	55
6.00	14840	160	5336	0	0	7	6	10	5	13	3247	1347	7	9	5	8	1	17	17	0	0	22	36	86	36	0	52	63	8	0	0	0	1554	57	28	18	2	15	68	11	10	1	15	0	447	1424	64	156	52
7.00	14802	198	5325	0	0	9	9	12	6	16	3253	1333	10	12	6	9	0	15	14	0	0	24	34	80	32	0	52	57	6	0	0	0	1580	47	29	13	0	11	58	8	11	0	12	0	443	1488	60	138	49
8.00	14762	238	5315	0	0	12	10	15	8	18	3263	1314	13	14	7	11	0	11	11	0	0	26	32	72	27	0	53	53	6	0	0	0	1596	40	28	10	0	8	46	5	12	0	11	0	441	1533	57	120	43
9.00	14721	279	5304	0	0	14	12	17	10	21	3268	1302	15	16	7	14	0	10	5	0	0	27	31	67	24	0	53	47	6	0	0	0	1605	31	26	8	0	5	40	3	12	0	9	0	437	1571	54	110	40
10.00	14684	316	5298	0	0	14	12	19	11	23	3275	1287	18	18	8	17	0	6	0	0	0	26	30	59	22	0	55	44	4	0	0	0	1622	24	25	6	0	3	33	0	12	0	4	0	432	1608	51	102	36
11.00	14646	354	5289	0	0	15	14	21	12	26	3283	1272	20	19	9	20	0	5	0	0	0	26	27	54	18	0	54	40	2	0	0	0	1619	20	26	4	0	3	28	0	11	0	2	0	430	1644	47	92	30
12.00	14600	400	5278	0	0	17	16	23	14	29	3285	1260	23	21	10	24	0	4	0	0	0	26	26	49	13	0	52	36	2	0	0	0	1609	16	28	2	0	1	22	0	11	0	1	0	427	1665	45	87	25
13.00	14555	445	5269	0	0	18	18	26	15	31	3286	1246	25	26	12	28	0	3	0	0	0	24	23	42	10	0	53	32	2	0	0	0	1601	12	29	0	0	0	16	0	10	0	0	0	420	1694	42	76	22
14.00	14515	485	5259	0	0	20	19	30	17	33	3291	1233	27	28	13	30	0	2	0	0	0	25	20	37	8	0	51	27	0	0	0	0	1589	9	29	0	0	0	13	0	9	0	0	0	419	1715	38	70	20
15.00	14462	538	5250	0	0	21	20	34	18	36	3298	1217	29	30	14	33	0	0	0	0	0	26	17	33	6	0	46	24	0	0	0	0	1571	6	28	0	0	0	9	0	4	0	0	0	414	1719	35	65	20
16.00	14411	589	5239	0	0	23	22	37	19	39	3301	1203	32	32	17	36	0	1	0	0	0	27	13	30	4	0	45	20	0	0	0	0	1545	3	27	0	0	0	7	0	4	0	0	0	412	1732	33	58	18
17.00	14364	636	5228	0	0	24	24	39	21	42	3303	1189	36	36	19	39	0	2	0	0	0	28	11	26	3	0	41	18	0	0	0	0	1521	1	25	0	0	0	3	0	5	0	0	0	408	1737	31	52	15
18.00	14311	689	5220	0	0	25	25	41	22	44	3303	1180	38	38	22	42	0	2	0	0	0	26	8	19	2	0	37	15	0	0	0	0	1501	0	24	0	0	0	1	0	3	0	0	0	405	1739	29	46	11
19.00	14261	739	5209	0	0	27	27	43	24	47	3307	1165	40	40	26	44	0	2	0	0	0	26	5	16	0	0	35	11	0	0	1	0	1474	0	22	0	0	0	0	0	4	0	0	0	399	1737	27	40	10
20.00	14208	792	5199	0	0	29	29	46	25	49	3306	1154	41	43	29	49	0	2	0	0	0	26	3	12	0	0	32	9	0	0	1	0	1437	0	20	0	0	0	0	0	5	0	0	0	395	1740	24	35	12
21.00	14156	844	5191	0	0	31	29	48	27	51	3308	1140	45	46	32	50	0	3	0	0	0	25	2	6	0	0	29	6	0	0	2	0	1408	0	18	0	0	0	0	0	4	0	0	0	388	1735	21	30	20
22.00	14107	893	5180	0	0	33	31	51	28	54	3311	1124	49	49	34	52	0	4	0	0	0	24	0	2	0	0	28	4	0	0	3	0	1378	0	15	0	0	0	0	0	3	0	0	0	383	1737	19	27	23
23.00	14051	949	5170	0	0	34	33	52	28	55	3315	1114	53	52	36	52	0	4	0	0	0	23	0	1	0	0	27	2	0	0	4	0	1337	0	13	0	0	0	0	0	1	0	0	0	384	1736	17	23	25
24.00	13997	1003	5159	0	0	33	34	54	30	56	3320	1108	56	53	37	52	0	4	0	0	0	22	0	1	0	0	25	1	0	0	5	0	1294	0	13	0	0	0	0	0	1	0	0	0	379	1746	12	17	28
25.00	13946	1054	5151	0	0	34	34	54	29	55	3326	1100	59	57	39	52	0	4	0	0	0	22	0	1	0	0	24	0	0	0	5	0	1255	0	12	0	0	0	0	0	2	0	0	0	376	1746	11	14	30
26.00	13899	1101	5139	0	0	34	34	56	30	56	3323	1098	62	59	42	52	0	4	0	0	0	22	0	1	0	0	22	0	0	1	5	2	1218	0	11	0	0	0	0	0	2	0	0	0	373	1755	9	10	30
27.00	13855	1145	5133	0	0	33	33	54	30	56	3321	1097	65	60	46	52	0	4	0	0	0	20	0	0	0	0	20	0	0	1	6	3	1191	0	10	0	0	0	0	0	1	0	0	0	368	1762	8	6	30
28.00	13816	1184	5124	0	0	32	34	54	31	55	3325	1089	65	62	51	51	0	4	0	0	0	20	0	1	0	0	19	0	0	2	8	4	1169	0	8	0	0	0	0	0	1	0	0	0	362	1766	7	6	30
29.00	13768	1232	5111	0	0	32	34	56	31	56	3320	1090	67	64	53	53	0	2	0	0	0	19	0	1	0	0	16	0	0	3	8	5	1142	0	9	0	0	0	0	0	1	0	0	0	359	1772	6	4	30
30.00	13723	1277	5101	0	0	32	34	57	30	56	3324	1084	68	65	56	53	0	2	0	0	0	17	0	0	0	0	13	0	0	2	9	7	1119	0	7	0	0	0	0	0	2	0	0	0	353	1775	5	2	30
31.00	13670	1330	5089	0	0	32	34	58	31	55	3321	1085	70	65	58	53	0	2	0	0	0	16	2	1	0	0	12	0	0	3	9	7	1082	0	6	0	0	0	0	0	1	0	0	0	350	1783	2	2	32
32.00	13614	1386	5082	0	0	31	35	57	31	56	3327	1074	70	68	59	52	0	2	0	0	0	14	1	1	0	0	9	0	0	3	9	7	1052	0	4	0	0	0	0	0	0	0	0	0	345	1784	1	1	31
33.00	13560	1440	5070	0	0	31	36	57	31	57	3329	1069	71	69	62	54	0	2	0	0	0	13	2	0	0	0	8	0	0	2	8	8	1016	0	5	0	0	0	0	0	0	0	0	0	342	1793	0	0	28
34.00	13506	1494	5059	0	0	32	37	59	31	58	3324	1065	72	71	66	55	0	1	0	0	0	11	2	0	0	0	6	0	0	4	7	9	983	0	4	0	0	0	0	0	0	0	0	0	341	1793	0	0	22
35.00	13446	1554	5050	0	0	31	36	58	31	58	3324	1062	73	72	71	54	0	0	0	0	0	13	2	0	0	0	4	0	0	3	8	8	948	0	2	0	0	0	0	0	0	0	0	0	338	1790	0	0	23
36.00	13391	1609	5043	0	0	31	37	58	32	56	3325	1055	74	74	74	53	0	0	0	0	0	15	1	0	0	0	3	0	0	3	8	7	915	0	1	0	0	0	0	0	0	0	0	0	332	1783	1	0	20
37.00	13332	1668	5032	0	0	31	37	61	32	56	3324	1050	76	71	78	53	0	0	0	0	0	12	1	0	0	0	1	0	0	3	8	10	877	0	1	0	0	0	0	0	0	0	0	0	326	1782	0	0	20
38.00	13279	1721	5024	0	0	31	38	62	32	56	3322	1044	78	73	81	53	0	0	0	0	0	10	1	0	0	0	0	0	0	2	8	10	843	0	4	0	0	0	0	0	0	0	0	0	321	1785	0	0	16
39.00	13224	1776	5016	0	0	31	38	63	31	55	3318	1040	80	73	86	55	0	0	0	0	0	7	3	0	0	0	0	0	0	3	7	10	800	0	7	0	0	0	0	0	0	0	0	0	316	1792	1	0	13
40.00	13170	1830	5005	0	0	31	38	65	32	55	3315	1034	80	75	92	55	0	0	0	0	0	6	4	0	0	0	0	0	0	4	7	10	764	0	7	0	0	0	0	0	0	0	0	0	312	1793	1	0	9
41.00	13115	1885	4994	0	0	31	37	65	31	56	3316	1032	79	74	95	56	0	0	0	0	0	4	4	0	0	0	0	0	0	5	7	10	733	0	6	0	0	0	0	0	0	0	0	0	303	1801	0	0	8
42.00	13067	1933	4984	0	0	31	36	67	31	56	3318	1026	81	76	98	55	0	0	0	0	0	4	5	0	0	0	0	0	0	3	5	10	703	0	4	0	0	0	0	0	0	0	0	0	297	1801	0	0	5
43.00	13017	1983	4972	0	0	30	38	68	32	56	3315	1023	82	77	102	57	0	0	0	0	0	4	3	0	0	0	0	0	0	2	6	10	678	0	1	0	0	0	0	0	0	0	0	0	292	1799	0	0	6
44.00	12965	2035	4960	0	0	31	39	69	33	58	3319	1013	83	79	106	55	0	0	0	0	0	5	4	0	0	0	0	0	0	1	7	9	643	0	2	0	0	0	0	0	0	0	0	0	287	1795	0	0	7
45.00	12926	2074	4949	0	0	32	38	71	33	58	3312	1009	83	78	112	58	0	0	0	0	0	4	5	0	0	0	0	0	0	5	6	10	624	0	2	0	0	0	0	0	0	0	0	0	280	1794	0	0	6
46.00	12883	2117	4942	0	0	32	39	70	32	57	3311	1003	84	79	117	56	0	0	0	0	0	2	5	0	0	0	0	0	0	5	8	11	602	0	1	0	0	0	0	0	0	0	0	0	272	1799	0	0	5
47.00	12833	2167	4932	0	0	32	40	71	31	57	3307	1000	84	78	123	58	0	0	0	0	0	3	4	0	0	0	0	0	0	4	8	11	574	0	0	0	0	0	0	0	0	0	0	0	269	1795	0	0	4
48.00	12796	2204	4920	0	0	32	40	70	32	57	3302	1000	83	81	129	56	0	0	0	0	0	1	3	0	0	0	0	0	0	4	10	9	563	0	0	0	0	0	0	0	0	0	0	0	263	1800	0	0	1
49.00	12748	2252	4909	0	0	33	41	70	32	57	3300	996	83	80	131	59	0	0	0	0	0	2	1	0	0	0	0	0	0	4	7	10	537	0	0	0	0	0	0	0	0	0	0	0	256	1802	0	0	2
50.00	12707	2293	4900	0	0	34	43	69	32	56	3298	988	82	83	137	59	0	0	0	0	0	2	0	0	0	0	0	0	0	4	7	10	523	0	0	0	0	0	0	0	0	0	0	0	251	1808	0	0	2
51.00	12671	2329	4890	0	0	33	44	69	31	57	3293	987	82	81	143	58	0	0	0	0	0	1	0	0	0	0	0	0	0	4	9	12	510	0	0	0	0	0	0	0	0	0	0	0	246	1799	0	0	3
52.00	12634	2366	4878	0	0	34	45	69	32	57	3286	987	83	81	146	57	0	0	0	0	0	0	0	0	0	0	0	0	0	3	9	11	496	0	0	0	0	0	0	0	0	0	0	0	242	1805	0	0	3
53.00	12595	2405	4868	0	0	35	46	68	33	56	3278	985	82	83	153	58	0	0	0	0	0	0	0	0	0	0	0	0	0	4	7	11	480	0	0	0	0	0	0	0	0	0	0	0	234	1807	0	0	2
54.00	12558	2442	4861	0	0	33	45	68	33	56	3275	985	85	81	154	57	0	0	0	0	0	0	0	0	0	0	0	0	0	3	7	13	466	0	0	0	0	0	0	0	0	0	0	0	228	1811	0	0	0
55.00	12518	2482	4848	0	0	34	45	67	33	56	3266	992	84	82	155	55	0	0	0	0	0	0	0	0	0	0	0	0	0	5	8	13	452	0	0	0	0	0	0	0	0	0	0	0	223	1814	0	0	1
56.00	12488	2512	4839	0	0	33	47	66	32	58	3260	990	85	83	158	56	0	0	0	0	0	0	0	0	0	0	0	0	0	4	6	13	446	0	0	0	0	0	0	0	0	0	0	0	216	1814	0	0	1
57.00	12461	2539	4830	0	0	34	48	67	32	58	3255	984	85	80	162	56	0	0	0	0	0	0	0	0	0	0	0	0	0	4	8	16	439	0	0	0	0	0	0	0	0	0	0	0	210	1812	1	0	0
58.00	12435	2565	4822	0	0	34	49	67	32	58	3256	974	84	81	167	55	0	0	0	0	0	0	0	0	0	0	0	0	0	5	10	15	438	0	0	0	0	0	0	0	0	0	0	0	205	1804	1	0	1
59.00	12401	2599	4811	0	0	34	50	64	32	60	3246	978	84	83	170	55	0	0	0	0	0	0	0	0	0	0	0	0	0	5	8	14	430	0	0	0	0	0	0	0	0	0	0	0	199	1800	2	0	1
60.00	12371	2629	4801	0	0	34	49	65	33	58	3243	978	84	83	175	55	0	0	0	0	0	0	0	0	0	0	0	0	0	4	8	14	426	0	0	0	0	0	0	0	0	0	0	0	194	1790	1	0	1
61.00	12346	2654	4795	0	0	33	48	63	33	59	3243	969	83	83	179	56	0	0	0	0	0	0	0	0	0	0	0	0	0	5	8	14	425	0	0	0	0	0	0	0	0	0	0	0	189	1784	0	0	0
62.00	12324	2676	4786	0	0	33	48	63	31	58	3240	968	83	84	183	56	0	0	0	0	0	0	0	0	0	0	0	0	0	6	7	14	425	0	0	0	0	0	0	0	0	0	0	0	182	1786	0	0	0
63.00	12294	2706	4774	0	0	34	49	62	32	60	3232	965	82	85	186	57	0	0	0	0	0	0	0	0	0	0	0	0	0	5	8	13	421	0	0	0	0	0	0	0	0	0	0	0	175	1786	0	0	0
64.00	12269	2731	4768	0	0	33	49	61	31	59	3229	961	83	85	187	58	0	0	0	0	0	0	0	0	0	0	0	0	0	3	9	14	417	0	0	0	0	0	0	0	0	0	0	0	167	1789	1	0	0
65.00	12247	2753	4757	0	0	34	48	62	31	59	3224	959	82	87	192	57	0	0	0	0	0	0	0	0	0	0	0	0	0	4	8	15	415	0	0	0	0	0	0	0	0	0	0	0	165	1778	0	0	0
66.00	12221	2779	4748	0	0	33	47	64	32	60	3216	957	82	88	194	57	0	0	0	0	0	0	0	0	0	0	0	0	0	5	9	14	414	0	0	0	0	0	0	0	0	0	0	0	159	1773	2	0	0
67.00	12194	2806	4738	0	0	32	47	66	31	61	3216	951	82	88	197	57	0	0	0	0	0	0	0	0	0	0	0	0	0	5	9	13	414	0	0	0	0	0	0	0	0	0	0	0	152	1770	2	0	0
68.00	12173	2827	4726	0	0	33	47	67	32	62	3213	948	82	88	201	56	0	0	0	0	0	0	0	0	0	0	0	0	0	4	8	14	419	0	0	0	0	0	0	0	0	0	0	0	148	1759	2	0	0
69.00	12152	2848	4717	0	0	32	47	68	31	62	3216	941	82	88	203	55	0	0	0	0	0	0	0	0	0	0	0	0	0	5	10	15	418	0	0	0	0	0	0	0	0	0	0	0	142	1759	2	0	0
70.00	12128	2872	4709	0	0	31	46	66	31	63	3205	944	82	89	207	55	0	0	0	0	0	0	0	0	0	0	0	0	0	5	9	14	422	0	0	0	0	0	0	0	0	0	0	0	137	1751	2	0	0
71.00	12099	2901	4700	0	0	31	45	66	31	63	3204	941	82	89	205	57	0	0	0	0	0	0	0	0	0	0	0	0	0	4	8	14	419	0	0	0	0	0	0	0	0	0	0	0	133	1752	1	0	1
72.00	12076	2924	4690	0	0	30	46	67	31	63	3205	937	81	89	205	57	0	0	0	0	0	0	0	0	0	0	0	0	0	4	7	15	422	0	0	0	0	0	0	0	0	0	0	0	132	1744	1	0	2
73.00	12054	2946	4681	0	0	31	47	67	30	62	3198	935	81	91	207	58	0	0	0	0	0	0	0	0	0	0	0	0	0	5	6	14	423	0	0	0	0	0	0	0	0	0	0	0	128	1741	1	0	2
74.00	12031	2969	4670	0	0	31	47	69	31	61	3199	927	80	91	211	57	0	0	0	0	0	0	0	0	0	0	0	0	0	5	8	14	425	0	0	0	0	0	0	0	0	0	0	0	125	1733	0	0	1
75.00	12006	2994	4660	0	0	31	47	71	31	61	3195	921	80	93	211	58	0	0	0	0	0	0	0	0	0	0	0	0	0	5	8	13	425	0	0	0	0	0	0	0	0	0	0	0	123	1729	0	0	1
76.00	11982	3018	4648	0	0	32	48	72	32	60	3186	921	80	94	211	60	0	0	0	0	0	0	0	0	0	0	0	0	0	5	7	13	424	0	0	0	0	0	0	0	1	0	0	0	120	1732	0	0	1
77.00	11962	3038	4638	0	0	33	47	72	33	59	3181	918	82	94	215	59	0	0	0	0	0	0	0	0	0	0	0	0	0	4	9	13	423	0	0	0	0	0	0	0	1	0	0	0	116	1724	0	0	0
78.00	11939	3061	4629	0	0	32	46	71	34	59	3177	918	80	96	216	59	0	0	0	0	0	0	0	0	0	0	0	0	0	4	8	14	422	0	0	0	0	0	0	0	1	0	0	0	112	1719	0	0	0
79.00	11916	3084	4618	0	0	32	47	72	34	59	3173	913	79	96	218	59	0	0	0	0	0	0	0	0	0	0	0	0	0	7	8	15	419	0	0	0	0	0	0	0	2	0	0	0	108	1714	1	0	0
80.00	11893	3107	4610	0	0	31	46	71	35	59	3164	913	80	96	220	60	0	0	0	0	0	0	0	0	0	0	0	0	0	6	9	15	421	0	0	0	0	0	0	0	2	0	0	0	106	1707	1	0	0
81.00	11866	3134	4600	0	0	32	46	71	36	59	3165	911	78	97	215	57	0	0	0	0	0	0	0	0	0	0	0	0	0	5	9	14	416	0	0	0	0	0	0	0	3	0	0	0	102	1707	1	0	0
82.00	11843	3157	4592	0	0	31	45	70	36	57	3161	911	80	98	216	57	0	0	0	0	0	0	0	0	0	0	0	0	0	4	10	12	419	0	0	0	0	0	0	0	4	0	0	0	98	1700	1	0	0
83.00	11820	3180	4585	0	0	30	43	68	36	57	3157	910	79	97	217	57	0	0	0	0	0	0	0	0	0	0	0	0	0	4	10	14	421	0	0	0	0	0	0	0	3	0	0	0	95	1695	0	0	0
84.00	11797	3203	4572	0	0	33	43	68	35	57	3156	909	80	96	217	56	0	0	0	0	0	0	0	0	0	0	0	0	0	4	10	14	420	0	0	0	0	0	0	0	3	0	0	0	95	1681	0	0	0
85.00	11774	3226	4564	0	0	33	43	68	35	56	3155	903	80	95	220	57	0	0	0	0	0	0	0	0	0	0	0	0	0	4	9	14	421	0	0	0	0	0	0	0	2	0	0	0	92	1675	0	0	0
86.00	11746	3254	4553	0	0	33	43	67	35	57	3144	907	79	97	224	58	0	0	0	0	0	0	0	0	0	0	0	0	0	4	7	14	419	0	0	0	0	0	0	0	3	0	0	0	90	1667	0	0	0
87.00	11722	3278	4542	0	0	34	44	68	35	57	3140	901	80	96	229	58	0	0	0	0	0	0	0	0	0	0	0	0	0	5	7	14	421	0	0	0	0	0	0	0	1	0	0	0	89	1655	0	0	0
88.00	11699	3301	4533	0	0	33	44	66	35	58	3135	900	80	97	235	57	0	0	0	0	0	0	0	0	0	0	0	0	0	5	7	14	422	0	0	0	0	0	0	0	1	0	0	0	88	1647	0	0	0
89.00	11678	3322	4522	0	0	32	42	68	35	59	3131	899	80	98	238	56	0	0	0	0	0	0	0	0	0	0	0	0	0	4	9	15	427	0	0	0	0	0	0	0	0	0	0	0	85	1636	0	0	0
90.00	11659	3341	4513	0	0	33	42	66	37	58	3124	895	79	98	243	58	0	0	0	0	0	0	0	0	0	0	0	0	0	5	9	14	425	0	0	0	0	0	0	0	1	0	0	0	82	1630	0	0	0
91.00	11638	3362	4506	0	0	33	42	64	36	57	3119	895	80	99	244	57	0	0	0	0	0	0	0	0	0	0	0	0	0	5	9	15	430	0	0	0	0	0	0	0	1	0	0	0	79	1620	0	0	0
92.00	11612	3388	4494	0	0	34	44	65	36	57	3120	888	81	97	246	57	0	0	0	0	0	0	0	0	0	0	0	0	0	3	8	14	430	0	0	0	0	0	0	0	0	0	0	0	79	1611	0	0	0
93.00	11588	3412	4484	0	0	34	43	65	35	57	3111	890	80	97	250	58	0	0	0	0	0	0	0	0	0	0	0	0	0	4	9	15	432	0	0	0	0	0	0	0	1	0	0	0	77	1602	0	0	0
94.00	11561	3439	4474	0	0	33	43	64	35	58	3114	886	80	97	252	57	0	0	0	0	0	0	0	0	0	0	0	0	0	4	8	13	433	0	0	0	0	0	0	0	0	0	0	0	77	1593	0	0	0
95.00	11539	3461	4465	0	0	33	43	63	34	57	3108	888	81	98	253	57	0	0	0	0	0	0	0	0	0	0	0	0	0	5	10	12	431	0	0	0	0	0	0	0	2	0	0	0	75	1581	0	0	0
96.00	11513	3487	4456	0	0	33	42	61	36	57	3104	886	81	98	253	59	0	0	0	0	0	0	0	0	0	0	0	0	0	4	7	13	434	0	0	0	0	0	0	0	2	0	0	0	71	1574	0	0	0
97.00	11494	3506	4446	0	0	33	43	62	35	57	3104	881	81	98	257	56	0	0	0	0	0	0	0	0	0	0	0	0	0	5	8	14	438	0	0	0	0	0	0	0	1	0	0	0	70	1560	0	0	0
98.00	11470	3530	4435	0	0	34	41	64	35	57	3101	879	81	97	256	58	0	0	0	0	0	0	0	0	0	0	0	0	0	4	8	15	435	0	0	0	0	0	0	0	0	0	0	0	66	1556	0	0	0
99.00	11453	3547	4423	0	0	33	40	65	36	59	3096	880	82	97	257	58	0	0	0	0	0	0	0	0	0	0	0	0	0	4	9	14	439	0	0	0	0	0	0	0	0	0	0	0	63	1549	0	0	0
100.00	11428	3572	4414	0	0	34	40	64	35	59	3094	877	82	97	259	57	0	0	0	0	0	0	0	0	0	0	0	0	0	5	9	15	438	0	0	0	0	0	0	0	0	0	0	0	60	1541	0	0	0
101.00	11403	3597	4404	0	0	35	40	63	35	60	3093	872	82	97	261	58	0	0	0	0	0	0	0	0	0	0	0	0	0	5	8	14	439	0	0	0	0	0	0	0	0	0	0	0	59	1532	0	0	0
102.00	11375	3625	4396	0	0	34	41	63	34	59	3090	872	82	97	265	57	0	0	0	0	0	0	0	0	0	0	0	0	0	3	8	12	433	0	0	0	0	0	0	0	1	0	0	0	55	1522	0	0	0
103.00	11352	3648	4386	0	0	34	41	62	33	60	3084	873	82	97	270	59	0	0	0	0	0	0	0	0	0	0	0	0	0	5	7	12	431	0	0	0	0	0	0	0	0	0	0	0	54	1512	0	0	0
104.00	11333	3667	4374	0	0	34	42	63	33	61	3082	867	80	96	273	59	0	0	0	0	0	0	0	0	0	0	0	0	0	6	9	14	430	0	0	0	0	0	0	0	3	0	0	0	50	1509	0	0	0
105.00	11310	3690	4367	0	0	33	42	62	32	59	3081	866	80	96	275	59	0	0	0	0	0	0	0	0	0	0	0	0	0	5	8	14	434	0	0	0	0	0	0	0	2	0	0	0	47	1504	0	0	0
106.00	11281	3719	4358	0	0	32	42	61	32	59	3080	863	80	95	277	58	0	0	0	0	0	0	0	0	0	0	0	0	0	5	9	14	434	0	0	0	0	0	0	0	1	0	0	0	42	1490	0	0	0
107.00	11256	3744	4350	0	0	32	42	60	32	59	3073	860	81	95	281	59	0	0	0	0	0	0	0	0	0	0	0	0	0	5	8	15	432	0	0	0	0	0	0	0	1	0	0	0	37	1485	0	0	0
108.00	11229	3771	4338	0	0	31	44	59	32	59	3064	864	81	96	286	58	0	0	0	0	0	0	0	0	0	0	0	0	0	4	10	15	430	0	0	0	0	0	0	0	4	0	0	0	34	1473	0	0	0
109.00	11204	3796	4330	0	0	31	46	59	31	57	3063	859	81	96	291	58	0	0	0	0	0	0	0	0	0	0	0	0	0	5	9	15	430	0	0	0	0	0	0	0	2	0	0	0	32	1468	0	0	0
110.00	11178	3822	4320	0	0	31	45	58	32	58	3056	857	81	94	296	59	0	0	0	0	0	0	0	0	0	0	0	0	0	4	8	16	430	0	0	0	0	0	0	0	1	0	0	0	27	1461	1	0	0
111.00	11151	3849	4311	0	0	30	46	56	31	59	3054	854	80	95	297	58	0	0	0	0	0	0	0	0	0	0	0	0	0	5	9	15	427	0	0	0	0	0	0	0	0	0	0	0	24	1456	2	0	0
112.00	11127	3873	4300	0	0	31	47	57	32	60	3048	849	81	95	304	59	0	0	0	0	0	0	0	0	0	0	0	0	0	5	8	13	424	0	0	0	0	0	0	0	1	0	0	0	22	1442	2	0	0
113.00	11100	3900	4288	0	0	32	47	58	32	60	3046	847	81	95	305	59	0	0	0	0	0	0	0	0	0	0	0	0	0	5	7	14	418	0	0	0	0	0	0	0	1	0	0	0	19	1435	2	0	0
114.00	11075	3925	4279	0	0	32	47	59	31	59	3042	846	81	92	309	58	0	0	0	0	0	0	0	0	0	0	0	0	0	4	8	16	421	0	0	0	0	0	0	0	0	0	0	0	17	1424	2	0	0
115.00	11052	3948	4269	0	0	32	46	58	31	60	3041	841	81	91	312	59	0	0	0	0	0	0	0	0	0	0	0	0	0	5	9	17	420	0	0	0	0	0	0	0	1	0	0	0	16	1413	2	0	0
116.00	11023	3977	4259	0	0	33	46	58	31	59	3030	844	81	93	312	60	0	0	0	0	0	0	0	0	0	0	0	0	0	5	8	16	418	0	0	0	0	0	0	0	2	0	0	0	15	1404	1	0	0
117.00	11001	3999	4248	0	0	33	48	59	31	60	3030	838	81	94	311	60	0	0	0	0	0	0	0	0	0	0	0	0	0	5	9	16	417	0	0	0	0	0	0	0	2	0	0	0	13	1390	0	0	0
118.00	10974	4026	4240	0	0	32	47	58	31	59	3030	840	82	95	310	58	0	0	0	0	0	0	0	0	0	0	0	0	0	5	7	15	418	0	0	0	0	0	0	0	2	0	0	0	12	1382	1	0	0
119.00	10948	4052	4230	0	0	32	48	58	30	60	3031	835	82	96	307	60	0	0	0	0	0	0	0	0	0	0	0	0	0	5	7	15	414	0	0	0	0	0	0	0	1	0	0	0	11	1371	2	0	0
120.00	10921	4079	4220	0	0	32	49	57	32	59	3031	834	82	96	306	59	0	0	0	0	0	0	0	0	0	0	0	0	0	4	10	14	411	0	0	0	0	0	0	0	3	0	0	0	10	1358	2	0	0
121.00	10897	4103	4212	0	0	33	49	57	31	58	3033	832	83	94	302	58	0	0	0	0	0	0	0	0	0	0	0	0	0	4	9	16	409	0	0	0	0	0	0	0	3	0	0	0	7	1355	1	0	0
122.00	10872	4128	4202	0	0	34	50	55	31	58	3037	828	82	93	301	58	0	0	0	0	0	0	0	0	0	0	0	0	0	4	8	15	413	0	0	0	0	0	0	0	0	0	0	0	6	1350	1	0	0
123.00	10848	4152	4193	0	0	32	49	56	32	59	3036	823	82	93	303	57	0	0	0	0	0	0	0	0	0	0	0	0	0	4	9	15	414	0	0	0	0	0	0	0	0	0	0	0	4	1339	1	0	0
124.00	10823	4177	4183	0	0	33	50	57	31	60	3033	817	81	93	304	60	0	0	0	0	0	0	0	0	0	0	0	0	0	5	8	15	408	0	0	0	0	0	0	0	0	0	0	0	3	1332	1	0	0
125.00	10802	4198	4174	0	0	34	50	56	32	58	3023	818	81	94	310	59	0	0	0	0	0	0	0	0	0	0	0	0	0	5	8	16	412	0	0	0	0	0	0	0	0	0	0	0	1	1324	0	0	0
126.00	10775	4225	4166	0	0	33	50	56	32	59	3019	816	82	94	312	58	0	0	0	0	0	0	0	0	0	0	0	0	0	4	9	16	410	0	0	0	0	0	0	0	0	0	0	0	0	1311	0	0	0
127.00	10750	4250	4154	0	0	35	52	57	33	58	3013	809	81	99	313	60	0	0	0	0	0	0	0	0	0	0	0	0	0	5	8	13	410	0	0	0	0	0	0	0	0	0	0	0	0	1303	0	0	0
128.00	10727	4273	4146	0	0	35	51	57	31	58	3013	810	83	99	311	59	0	0	0	0	0	0	0	0	0	0	0	0	0	4	8	12	407	0	0	0	0	0	0	0	0	0	0	0	0	1293	1	0	0
129.00	10703	4297	4137	0	0	35	52	57	31	57	3012	805	84	99	309	60	0	0	0	0	0	0	0	0	0	0	0	0	0	3	8	13	408	0	0	0	0	0	0	0	0	0	0	0	0	1285	1	0	0
130.00	10679	4321	4128	0	0	35	51	56	31	58	3013	807	83	97	306	59	0	0	0	0	0	0	0	0	0	0	0	0	0	4	8	13	411	0	0	0	0	0	0	0	0	0	0	0	0	1278	1	0	0
131.00	10657	4343	4117	0	0	36	52	57	31	59	3019	800	83	95	301	59	0	0	0	0	0	0	0	0	0	0	0	0	0	5	8	13	411	0	0	0	0	0	0	0	0	0	0	0	0	1273	0	0	0
132.00	10630	4370	4106	0	0	36	55	58	32	58	3020	799	82	94	295	58	0	0	0	0	0	0	0	0	0	0	0	0	0	3	10	13	411	0	0	0	0	0	0	0	0	0	0	0	0	1264	0	0	0
133.00	10607	4393	4098	0	0	36	54	59	32	59	3024	789	81	93	293	61	0	0	0	0	0	0	0	0	0	0	0	0	0	5	9	14	413	0	0	0	0	0	0	0	0	0	0	0	0	1254	0	0	0
134.00	10577	4423	4089	0	0	36	54	59	31	59	3023	784	81	95	295	59	0	0	0	0	0	0	0	0	0	0	0	0	0	4	9	13	410	0	0	0	0	0	0	0	0	0	0	0	0	1236	2	0	0
135.00	10551	4449	4079	0	0	37	53	59	32	57	3018	783	82	93	297	60	0	0	0	0	0	0	0	0	0	0	0	0	0	4	8	16	408	0	0	0	0	0	0	0	0	0	0	0	0	1227	2	0	0
136.00	10524	4476	4071	0	0	35	51	59	32	58	3009	787	80	96	300	62	0	0	0	0	0	0	0	0	0	0	0	0	0	4	7	12	408	0	0	0	0	0	0	0	0	0	0	0	0	1213	2	0	0
137.00	10503	4497	4062	0	0	35	51	57	32	59	3011	783	81	97	299	61	0	0	0	0	0	0	0	0	0	0	0	0	0	3	10	13	404	0	0	0	0	0	0	0	0	0	0	0	0	1206	2	0	0
138.00	10477	4523	4050	0	0	35	51	58	32	61	3012	781	82	96	295	60	0	0	0	0	0	0	0	0	0	0	0	0	0	3	10	13	401	0	0	0	0	0	0	0	0	0	0	0	0	1199	2	0	0
139.00	10453	4547	4042	0	0	34	51	56	32	61	3017	777	82	95	293	60	0	0	0	0	0	0	0	0	0	0	0	0	0	4	9	14	402	0	0	0	0	0	0	0	1	0	0	0	0	1189	2	0	0
140.00	10430	4570	4033	0	0	33	52	55	31	61	3016	778	82	95	292	61	0	0	0	0	0	0	0	0	0	0	0	0	0	4	9	14	403	0	0	0	0	0	0	0	1	0	0	0	0	1177	2	0	0
141.00	10404	4596	4024	0	0	34	52	56	31	59	3012	773	83	96	297	61	0	0	0	0	0	0	0	0	0	0	0	0	0	3	9	15	399	0	0	0	0	0	0	0	3	0	0	0	0	1164	0	0	0
142.00	10382	4618	4015	0	0	33	51	57	32	59	3005	771	84	97	298	62	0	0	0	0	0	0	0	0	0	0	0	0	0	4	8	16	403	0	0	0	0	0	0	0	2	0	0	0	0	1153	0	0	0
143.00	10356	4644	4006	0	0	33	50	57	32	58	2999	771	83	97	302	61	0	0	0	0	0	0	0	0	0	0	0	0	0	5	9	15	403	0	0	0	0	0	0	0	3	0	0	0	0	1142	0	0	0
144.00	10334	4666	3997	0	0	33	51	57	32	57	2998	767	82	95	305	61	0	0	0	0	0	0	0	0	0	0	0	0	0	5	10	17	408	0	0	0	0	0	0	0	2	0	0	0	0	1133	0	0	0
145.00	10308	4692	3988	0	0	33	49	58	32	57	2994	762	81	99	308	61	0	0	0	0	0	0	0	0	0	0	0	0	0	4	9	15	413	0	0	0	0	0	0	0	0	0	0	0	0	1124	1	0	0
146.00	10286	4714	3978	0	0	33	49	59	31	59	2987	762	83	97	310	60	0	0	0	0	0	0	0	0	0	0	0	0	0	3	10	16	412	0	0	0	0	0	0	0	2	0	0	0	0	1113	1	0	0
147.00	10262	4738	3970	0	0	34	48	57	30	60	2984	762	81	95	311	60	0	0	0	0	0	0	0	0	0	0	0	0	0	4	9	15	414	0	0	0	0	0	0	0	1	0	0	0	0	1105	0	0	0
148.00	10240	4760	3963	0	0	32	47	57	30	59	2986	756	81	96	312	60	0	0	0	0	0	0	0	0	0	0	0	0	0	5	9	14	410	0	0	0	0	0	0	0	1	0	0	0	0	1095	0	0	0
149.00	10218	4782	3952	0	0	32	47	58	31	60	2986	754	82	95	309	60	0	0	0	0	0	0	0	0	0	0	0	0	0	4	8	15	409	0	0	0	0	0	0	0	1	0	0	0	0	1088	0	0	0
150.00	10195	4805	3943	0	0	31	49	58	30	59	2992	750	81	95	309	60	0	0	0	0	0	0	0	0	0	0	0	0	0	4	7	13	415	0	0	0	0	0	0	0	0	0	0	0	0	1078	0	0	0
151.00	10176	4824	3931	0	0	31	47	58	32	60	2986	751	82	96	311	58	0	0	0	0	0	0	0	0	0	0	0	0	0	4	10	13	414	0	0	0	0	0	0	0	2	0	0	0	0	1067	2	0	0
152.00	10154	4846	3920	0	0	32	46	57	32	61	2982	752	82	94	311	59	0	0	0	0	0	0	0	0	0	0	0	0	0	5	9	15	414	0	0	0	0	0	0	0	4	0	0	0	0	1057	2	0	0
153.00	10130	4870	3912	0	0	30	45	58	33	60	2977	751	80	96	313	59	0	0	0	0	0	0	0	0	0	0	0	0	0	6	8	15	411	0	0	0	0	0	0	0	4	0	0	0	0	1048	2	0	0
154.00	10106	4894	3900	0	0	32	45	58	32	59	2978	752	81	94	309	57	0	0	0	0	0	0	0	0	0	0	0	0	0	5	10	16	411	0	0	0	0	0	0	0	4	0	0	0	0	1037	1	0	0
155.00	10080	4920	3890	0	0	31	47	60	32	59	2976	751	80	94	306	58	0	0	0	0	0	0	0	0	0	0	0	0	0	6	9	16	408	0	0	0	0	0	0	0	3	0	0	0	0	1027	0	0	0
156.00	10057	4943	3881	0	0	30	48	58	33	61	2983	744	80	97	302	57	0	0	0	0	0	0	0	0	0	0	0	0	0	4	9	14	410	0	0	0	0	0	0	0	3	0	0	0	0	1015	0	0	0
157.00	10030	4970	3870	0	0	31	49	59	31	62	2984	741	81	98	298	58	0	0	0	0	0	0	0	0	0	0	0	0	0	3	7	13	409	0	0	0	0	0	0	0	3	0	0	0	0	1002	1	0	0
158.00	10007	4993	3862	0	0	31	48	59	31	61	2986	737	82	97	294	58	0	0	0	0	0	0	0	0	0	0	0	0	0	3	8	15	411	0	0	0	0	0	0	0	0	0	0	0	0	995	1	0	0
159.00	9978	5022	3852	0	0	32	48	58	32	62	2986	732	81	97	293	60	0	0	0	0	0	0	0	0	0	0	0	0	0	4	7	15	406	0	0	0	0	0	0	0	0	0	0	0	0	981	2	0	0
160.00	9956	5044	3842	0	0	32	48	59	33	62	2985	730	82	96	296	59	0	0	0	0	0	0	0	0	0	0	0	0	0	2	8	16	407	0	0	0	0	0	0	0	0	0	0	0	0	965	2	0	0
161.00	9932	5068	3832	0	0	32	49	58	34	60	2980	730	82	94	301	58	0	0	0	0	0	0	0	0	0	0	0	0	0	4	9	17	410	0	0	0	0	0	0	0	0	0	0	0	0	953	2	0	0
162.00	9908	5092	3821	0	0	33	49	58	33	62	2976	725	82	94	308	58	0	0	0	0	0	0	0	0	0	0	0	0	0	4	9	16	412	0	0	0	0	0	0	0	0	0	0	0	0	944	1	0	0
163.00	9883	5117	3810	0	0	33	49	59	33	63	2972	723	81	95	311	59	0	0	0	0	0	0	0	0	0	0	0	0	0	4	10	14	414	0	0	0	0	0	0	0	0	0	0	0	0	932	1	0	0
164.00	9860	5140	3801	0	0	34	49	58	33	63	2973	717	81	94	313	58	0	0	0	0	0	0	0	0	0	0	0	0	0	4	9	15	411	0	0	0	0	0	0	0	1	0	0	0	0	923	1	0	0
165.00	9835	5165	3792	0	0	35	51	58	33	63	2974	710	80	93	313	60	0	0	0	0	0	0	0	0	0	0	0	0	0	5	7	15	413	0	0	0	0	0	0	0	1	0	0	0	0	912	0	0	0
166.00	9806	5194	3781	0	0	35	49	58	33	64	2969	712	79	94	313	60	0	0	0	0	0	0	0	0	0	0	0	0	0	6	8	14	409	0	0	0	0	0	0	0	2	0	0	0	0	899	1	0	0
167.00	9780	5220	3774	0	0	34	49	58	32	62	2968	713	79	95	309	57	0	0	0	0	0	0	0	0	0	0	0	0	0	5	9	15	407	0	0	0	0	0	0	0	1	0	0	0	0	885	3	0	0
168.00	9754	5246	3767	0	0	34	47	57	33	61	2972	709	79	94	306	58	0	0	0	0	0	0	0	0	0	0	0	0	0	4	8	16	405	0	0	0	0	0	0	0	2	0	0	0	0	874	3	0	0
169.00	9728	5272	3757	0	0	35	45	58	32	61	2968	711	80	94	304	59	0	0	0	0	0	0	0	0	0	0	0	0	0	4	9	15	401	0	0	0	0	0	0	0	1	0	0	0	0	862	3	0	0
170.00	9702	5298	3748	0	0	34	45	58	33	61	2962	711	80	95	304	60	0	0	0	0	0	0	0	0	0	0	0	0	0	5	7	15	404	0	0	0	0	0	0	0	0	0	0	0	0	854	3	0	0
171.00	9677	5323	3738	0	0	35	47	58	33	61	2961	706	81	95	307	59	0	0	0	0	0	0	0	0	0	0	0	0	0	4	8	15	401	0	0	0	0	0	0	0	0	0	0	0	0	848	0	0	0
172.00	9650	5350	3728	0	0	35	49	58	32	62	2951	705	82	95	310	61	0	0	0	0	0	0	0	0	0	0	0	0	0	3	8	15	399	0	0	0	0	0	0	0	0	0	0	0	0	839	1	0	0
173.00	9625	5375	3719	0	0	35	48	58	32	62	2949	704	81	95	309	60	0	0	0	0	0	0	0	0	0	0	0	0	0	4	8	15	394	0	0	0	0	0	0	0	0	0	0	0	0	829	1	0	0
174.00	9599	5401	3710	0	0	34	49	56	31	62	2948	704	83	97	306	59	0	0	0	0	0	0	0	0	0	0	0	0	0	4	8	14	396	0	0	0	0	0	0	0	0	0	0	0	0	815	2	0	0
175.00	9576	5424	3697	0	0	33	49	57	31	63	2950	706	81	96	304	58	0	0	0	0	0	0	0	0	0	0	0	0	0	5	8	15	397	0	0	0	0	0	0	0	0	0	0	0	0	810	0	0	0
176.00	9551	5449	3688	0	0	34	49	57	32	63	2947	702	82	95	303	58	0	0	0	0	0	0	0	0	0	0	0	0	0	4	9	15	397	0	0	0	0	0	0	0	0	0	0	0	0	798	1	0	0
177.00	9527	5473	3677	0	0	34	49	57	32	64	2933	706	83	95	306	60	0	0	0	0	0	0	0	0	0	0	0	0	0	3	9	15	397	0	0	0	0	0	0	0	1	0	0	0	0	789	1	0	0
178.00	9505	5495	3669	0	0	34	49	57	32	62	2933	703	82	95	305	58	0	0	0	0	0	0	0	0	0	0	0	0	0	4	9	16	398	0	0	0	0	0	0	0	1	0	0	0	0	781	1	0	0
179.00	9482	5518	3659	0	0	34	47	59	33	62	2932	701	82	95	305	59	0	0	0	0	0	0	0	0	0	0	0	0	0	4	8	16	400	0	0	0	0	0	0	0	0	0	0	0	0	770	1	0	0
180.00	9462	5538	3647	0	0	34	48	60	33	61	2932	700	84	97	303	60	0	0	0	0	0	0	0	0	0	0	0	0	0	3	9	15	398	0	0	0	0	0	0	0	0	0	0	0	0	762	0	0	0
181.00	9436	5564	3637	0	0	34	47	60	32	61	2931	704	83	97	299	59	0	0	0	0	0	0	0	0	0	0	0	0	0	4	9	14	398	0	0	0	0	0	0	0	0	0	0	0	0	750	2	0	0
182.00	9411	5589	3629	0	0	34	47	58	31	62	2934	700	83	97	297	60	0	0	0	0	0	0	0	0	0	0	0	0	0	4	7	15	396	0	0	0	0	0	0	0	1	0	0	0	0	741	1	0	0
183.00	9389	5611	3619	0	0	35	47	59	31	62	2934	695	84	96	296	59	0	0	0	0	0	0	0	0	0	0	0	0	0	4	9	15	400	0	0	0	0	0	0	0	3	0	0	0	0	728	1	0	0
184.00	9364	5636	3612	0	0	34	45	59	32	63	2926	695	84	96	297	59	0	0	0	0	0	0	0	0	0	0	0	0	0	3	8	14	401	0	0	0	0	0	0	0	3	0	0	0	0	720	1	0	0
185.00	9343	5657	3602	0	0	36	44	60	31	63	2918	695	83	94	303	59	0	0	0	0	0	0	0	0	0	0	0	0	0	5	7	17	403	0	0	0	0	0	0	0	2	0	0	0	0	708	1	0	0
186.00	9319	5681	3593	0	0	35	42	59	33	63	2915	695	83	96	304	59	0	0	0	0	0	0	0	0	0	0	0	0	0	4	8	14	404	0	0	0	0	0	0	0	2	0	0	0	0	697	1	0	0
187.00	9295	5705	3582	0	0	35	42	59	32	65	2912	695	82	96	306	59	0	0	0	0	0	0	0	0	0	0	0	0	0	4	8	15	403	0	0	0	0	0	0	0	1	0	0	0	0	683	1	0	0
188.00	9271	5729	3571	0	0	35	42	61	32	64	2914	692	83	97	305	57	0	0	0	0	0	0	0	0	0	0	0	0	0	4	9	14	403	0	0	0	0	0	0	0	2	0	0	0	0	672	0	0	0
189.00	9248	5752	3562	0	0	34	41	62	33	64	2912	693	84	98	304	53	0	0	0	0	0	0	0	0	0	0	0	0	0	4	9	14	406	0	0	0	0	0	0	0	0	0	0	0	0	663	0	0	0
190.00	9228	5772	3553	0	0	34	41	63	32	63	2915	692	83	98	299	51	0	0	0	0	0	0	0	0	0	0	0	0	0	5	9	14	412	0	0	0	0	0	0	0	1	0	0	0	0	656	0	0	0
191.00	9203	5797	3542	0	0	35	41	63	33	64	2915	687	83	98	303	47	0	0	0	0	0	0	0	0	0	0	0	0	0	5	10	14	411	0	0	0	0	0	0	0	1	0	0	0	0	642	0	0	0
192.00	9176	5824	3532	0	0	34	41	62	34	64	2913	687	84	97	309	44	0	0	0	0	0	0	0	0	0	0	0	0	0	4	9	15	410	0	0	0	0	0	0	0	1	0	0	0	0	630	0	0	0
193.00	9154	5846	3525	0	0	34	41	60	33	63	2912	685	84	97	312	41	0	0	0	0	0	0	0	0	0	0	0	0	0	4	7	16	410	0	0	0	0	0	0	0	3	0	0	0	0	622	0	0	0
194.00	9130	5870	3514	0	0	36	41	61	34	63	2908	682	84	97	316	37	0	0	0	0	0	0	0	0	0	0	0	0	0	5	9	16	413	0	0	0	0	0	0	0	2	0	0	0	0	610	0	0	0
195.00	9108	5892	3503	0	0	35	41	60	35	63	2909	686	85	95	313	34	0	0	0	0	0	0	0	0	0	0	0	0	0	4	9	17	414	0	0	0	0	0	0	0	2	0	0	0	0	601	0	0	0
196.00	9081	5919	3492	0	0	34	43	62	35	64	2915	681	84	96	307	30	0	0	0	0	0	0	0	0	0	0	0	0	0	5	9	16	415	0	0	0	0	0	0	0	1	0	0	0	0	590	0	0	0
197.00	9059	5941	3483	0	0	34	43	62	34	63	2919	681	84	99	304	28	0	0	0	0	0	0	0	0	0	0	0	0	0	4	7	14	415	0	0	0	0	0	0	0	2	0	0	0	0	579	0	0	0
198.00	9035	5965	3475	0	0	33	43	65	33	62	2919	680	83	100	304	24	0	0	0	0	0	0	0	0	0	0	0	0	0	6	9	13	416	0	0	0	0	0	0	0	1	0	0	0	0	566	1	0	0
199.00	9011	5989	3465	0	0	33	43	65	34	64	2920	674	85	101	307	22	0	0	0	0	0	0	0	0	0	0	0	0	0	4	7	11	418	0	0	0	0	0	0	0	2	0	0	0	0	556	1	0	0
200.00	8987	6013	3455	0	0	34	42	66	34	63	2920	672	84	99	313	18	0	0	0	0	0	0	0	0	0	0	0	0	0	4	7	14	418	0	0	0	0	0	0	0	2	0	0	0	0	541	0	0	0
201.00	8966	6034	3444	0	0	35	43	64	33	64	2919	672	84	100	315	14	0	0	0	0	0	0	0	0	0	0	0	0	0	5	10	13	419	0	0	0	0	0	0	0	2	0	0	0	0	527	0	0	0
202.00	8943	6057	3435	0	0	35	43	65	34	63	2915	671	84	100	318	10	0	0	0	0	0	0	0	0	0	0	0	0	0	4	10	13	422	0	0	0	0	0	0	0	2	0	0	0	0	518	0	0	0
203.00	8917	6083	3423	0	0	36	44	67	35	63	2915	665	84	100	318	8	0	0	0	0	0	0	0	0	0	0	0	0	0	4	8	13	421	0	0	0	0	0	0	0	3	0	0	0	0	507	0	0	0
204.00	8891	6109	3412	0	0	35	45	68	36	63	2917	662	82	99	319	5	0	0	0	0	0	0	0	0	0	0	0	0	0	4	8	15	419	0	0	0	0	0	0	0	3	0	0	0	0	496	0	0	0
205.00	8864	6136	3402	0	0	35	47	66	35	64	2918	661	82	100	320	2	0	0	0	0	0	0	0	0	0	0	0	0	0	4	6	14	422	0	0	0	0	0	0	0	1	0	0	0	0	482	0	0	0
206.00	8839	6161	3392	0	0	36	46	65	36	64	2919	663	81	101	319	0	0	0	0	0	0	0	0	0	0	0	0	0	0	4	5	13	422	0	0	0	0	0	0	0	2	0	0	0	0	469	1	0	0
207.00	8816	6184	3381	0	0	36	48	66	36	63	2920	663	83	102	317	0	0	0	0	0	0	0	0	0	0	0	0	0	0	4	3	13	421	0	0	0	0	0	0	0	2	0	0	0	0	456	0	0	0
208.00	8790	6210	3370	0	0	36	50	67	35	65	2923	659	83	102	314	0	0	0	0	0	0	0	0	0	0	0	0	0	0	4	1	13	421	0	0	0	0	0	0	0	1	0	0	0	0	447	0	0	0
209.00	8767	6233	3362	0	0	35	50	65	35	63	2925	663	82	102	313	0	0	0	0	0	0	0	0	0	0	0	0	0	0	6	0	11	421	0	0	0	0	0	0	0	1	0	0	0	0	437	1	0	0
210.00	8750	6250	3353	0	0	34	51	65	34	63	2921	666	85	99	314	0	0	0	0	0	0	0	0	0	0	0	0	0	0	5	0	14	420	0	0	0	0	0	0	0	3	0	0	0	0	426	1	0	0
211.00	8724	6276	3344	0	0	33	52	64	34	63	2923	666	86	95	317	0	0	0	0	0	0	0	0	0	0	0	0	0	0	4	0	14	417	0	0	0	0	0	0	0	3	0	0	0	0	409	1	0	0
212.00	8703	6297	3334	0	0	33	50	64	34	65	2931	664	85	94	315	0	0	0	0	0	0	0	0	0	0	0	0	0	0	4	0	14	415	0	0	0	0	0	0	0	2	0	0	0	0	400	0	0	0
213.00	8683	6317	3324	0	0	32	51	63	34	64	2931	669	85	94	310	0	0	0	0	0	0	0	0	0	0	0	0	0	0	5	0	14	418	0	0	0	0	0	0	0	1	0	0	0	0	391	2	0	0
214.00	8664	6336	3313	0	0	33	50	62	34	65	2934	669	85	94	306	0	0	0	0	0	0	0	0	0	0	0	0	0	0	5	0	15	415	0	0	0	0	0	0	0	2	0	0	0	0	384	2	0	0
215.00	8638	6362	3306	0	0	32	49	62	33	64	2937	667	85	95	304	0	0	0	0	0	0	0	0	0	0	0	0	0	0	4	0	13	410	0	0	0	0	0	0	0	2	0	0	0	0	377	0	0	0
216.00	8620	6380	3297	0	0	33	51	61	32	63	2936	665	84	96	308	0	0	0	0	0	0	0	0	0	0	0	0	0	0	6	0	12	411	0	0	0	0	0	0	0	3	0	0	0	0	363	0	0	0
217.00	8596	6404	3288	0	0	33	49	62	31	62	2933	669	84	95	312	0	0	0	0	0	0	0	0	0	0	0	0	0	0	4	0	13	409	0	0	0	0	0	0	0	1	0	0	0	0	352	0	0	0
218.00	8575	6425	3280	0	0	32	47	61	32	62	2934	667	84	96	313	0	0	0	0	0	0	0	0	0	0	0	0	0	0	5	0	13	409	0	0	0	0	0	0	0	1	0	0	0	0	343	0	0	0
219.00	8554	6446	3270	0	0	32	48	61	33	61	2937	665	83	96	308	0	0	0	0	0	0	0	0	0	0	0	0	0	0	5	0	13	411	0	0	0	0	0	0	0	1	0	0	0	0	336	0	0	0
220.00	8536	6464	3261	0	0	33	47	60	34	62	2938	665	84	96	306	0	0	0	0	0	0	0	0	0	0	0	0	0	0	5	0	14	410	0	0	0	0	0	0	0	1	0	0	0	0	325	0	0	0
221.00	8511	6489	3254	0	0	32	46	60	34	61	2939	665	84	96	304	0	0	0	0	0	0	0	0	0	0	0	0	0	0	4	0	16	406	0	0	0	0	0	0	0	1	0	0	0	0	312	0	0	0
222.00	8487	6513	3243	0	0	32	46	60	33	61	2943	666	85	93	300	0	0	0	0	0	0	0	0	0	0	0	0	0	0	5	0	17	399	0	0	0	0	0	0	0	2	0	0	0	0	302	0	0	0
223.00	8471	6529	3231	0	0	33	46	60	33	62	2942	665	84	93	302	0	0	0	0	0	0	0	0	0	0	0	0	0	0	5	0	18	398	0	0	0	0	0	0	0	2	0	0	0	0	293	0	0	0
224.00	8452	6548	3221	0	0	33	46	60	33	61	2939	667	84	95	304	0	0	0	0	0	0	0	0	0	0	0	0	0	0	5	0	15	400	0	0	0	0	0	0	0	2	0	0	0	0	284	0	0	0
225.00	8431	6569	3214	0	0	33	45	59	33	61	2938	664	83	97	307	0	0	0	0	0	0	0	0	0	0	0	0	0	0	5	0	14	398	0	0	0	0	0	0	0	2	0	0	0	0	275	0	0	0
226.00	8410	6590	3203	0	0	34	45	59	33	61	2936	665	84	98	306	0	0	0	0	0	0	0	0	0	0	0	0	0	0	5	0	13	395	0	0	0	0	0	0	0	4	0	0	0	0	267	0	0	0
227.00	8388	6612	3192	0	0	35	46	61	32	62	2940	660	85	99	300	0	0	0	0	0	0	0	0	0	0	0	0	0	0	3	0	12	399	0	0	0	0	0	0	0	3	0	0	0	0	260	0	0	0
228.00	8372	6628	3181	0	0	34	48	61	32	62	2943	660	86	99	295	0	0	0	0	0	0	0	0	0	0	0	0	0	0	4	0	13	403	0	0	0	0	0	0	0	3	0	0	0	0	253	0	0	0
229.00	8351	6649	3172	0	0	34	47	60	32	63	2950	656	86	99	290	0	0	0	0	0	0	0	0	0	0	0	0	0	0	3	0	14	400	0	0	0	0	0	0	0	3	0	0	0	0	249	0	0	0
230.00	8333	6667	3164	0	0	33	48	59	32	62	2956	653	87	98	287	0	0	0	0	0	0	0	0	0	0	0	0	0	0	4	0	15	402	0	0	0	0	0	0	0	3	0	0	0	0	240	0	0	0
231.00	8315	6685	3153	0	0	34	49	60	33	64	2955	654	86	97	286	0	0	0	0	0	0	0	0	0	0	0	0	0	0	4	0	16	404	0	0	0	0	0	0	0	0	0	0	0	0	229	0	0	0
232.00	8296	6704	3141	0	0	33	49	60	34	63	2955	656	84	99	288	0	0	0	0	0	0	0	0	0	0	0	0	0	0	5	0	16	402	0	0	0	0	0	0	0	0	0	0	0	0	217	0	0	0
233.00	8279	6721	3133	0	0	33	47	61	35	62	2955	654	84	98	293	0	0	0	0	0	0	0	0	0	0	0	0	0	0	4	0	17	407	0	0	0	0	0	0	0	0	0	0	0	0	204	0	0	0
234.00	8254	6746	3124	0	0	32	47	63	35	61	2953	650	83	98	297	0	0	0	0	0	0	0	0	0	0	0	0	0	0	5	0	17	404	0	0	0	0	0	0	0	1	0	0	0	0	192	0	0	0
235.00	8233	6767	3114	0	0	33	47	62	35	62	2953	648	83	99	297	0	0	0	0	0	0	0	0	0	0	0	0	0	0	5	0	16	404	0	0	0	0	0	0	0	2	0	0	0	0	181	0	0	0
236.00	8213	6787	3106	0	0	34	47	60	34	61	2955	645	81	98	298	0	0	0	0	0	0	0	0	0	0	0	0	0	0	5	0	16	403	0	0	0	0	0	0	0	4	0	0	0	0	178	0	0	0
237.00	8190	6810	3096	0	0	34	47	60	35	59	2951	648	82	99	299	0	0	0	0	0	0	0	0	0	0	0	0	0	0	5	0	14	400	0	0	0	0	0	0	0	4	0	0	0	0	169	0	0	0
238.00	8168	6832	3087	0	0	33	46	59	35	60	2952	648	83	97	300	0	0	0	0	0	0	0	0	0	0	0	0	0	0	4	0	14	403	0	0	0	0	0	0	0	2	0	0	0	0	163	0	0	0
239.00	8148	6852	3077	0	0	33	45	59	34	63	2955	645	82	95	298	0	0	0	0	0	0	0	0	0	0	0	0	0	0	5	0	14	405	0	0	0	0	0	0	0	0	0	0	0	0	157	0	0	0
240.00	8129	6871	3070	0	0	33	45	58	34	62	2958	643	83	94	295	0	0	0	0	0	0	0	0	0	0	0	0	0	0	5	0	15	402	0	0	0	0	0	0	0	0	0	0	0	0	150	0	0	0
241.00	8113	6887	3059	0	0	34	46	57	34	61	2959	645	83	95	292	0	0	0	0	0	0	0	0	0	0	0	0	0	0	5	0	15	400	0	0	0	0	0	0	0	1	0	0	0	0	146	0	0	0
242.00	8094	6906	3050	0	0	34	45	58	35	60	2964	640	82	94	290	0	0	0	0	0	0	0	0	0	0	0	0	0	0	5	0	15	396	0	0	0	0	0	0	0	3	0	0	0	0	145	0	0	0
243.00	8079	6921	3040	0	0	33	45	60	35	61	2958	641	84	93	290	0	0	0	0	0	0	0	0	0	0	0	0	0	0	5	0	16	396	0	0	0	0	0	0	0	2	0	0	0	0	145	0	0	0
244.00	8061	6939	3033	0	0	34	43	58	35	59	2959	639	83	96	292	0	0	0	0	0	0	0	0	0	0	0	0	0	0	5	0	14	393	0	0	0	0	0	0	0	2	0	0	0	0	143	0	0	0
245.00	8043	6957	3024	0	0	32	44	57	34	60	2955	642	83	97	292	0	0	0	0	0	0	0	0	0	0	0	0	0	0	4	0	13	388	0	0	0	0	0	0	0	3	0	0	0	0	143	0	0	0
246.00	8030	6970	3012	0	0	32	44	58	35	60	2952	639	82	98	293	0	0	0	0	0	0	0	0	0	0	0	0	0	0	6	0	14	393	0	0	0	0	0	0	0	1	0	0	0	0	143	0	0	0
247.00	8012	6988	3002	0	0	33	46	56	33	60	2950	640	82	98	295	0	0	0	0	0	0	0	0	0	0	0	0	0	0	5	0	13	392	0	0	0	0	0	0	0	1	0	0	0	0	141	0	0	0
248.00	7994	7006	2990	0	0	33	47	56	35	60	2950	642	82	97	290	0	0	0	0	0	0	0	0	0	0	0	0	0	0	5	0	14	392	0	0	0	0	0	0	0	0	0	0	0	0	142	0	0	0
249.00	7978	7022	2981	0	0	34	47	56	35	59	2954	640	82	97	286	0	0	0	0	0	0	0	0	0	0	0	0	0	0	4	0	16	389	0	0	0	0	0	0	0	0	0	0	0	0	141	0	0	0
250.00	7963	7037	2973	0	0	34	47	55	34	59	2955	642	82	96	282	0	0	0	0	0	0	0	0	0	0	0	0	0	0	4	0	16	392	0	0	0	0	0	0	0	0	0	0	0	0	139	0	0	0
251.00	7945	7055	2964	0	0	34	47	54	33	59	2962	640	81	98	277	0	0	0	0	0	0	0	0	0	0	0	0	0	0	3	0	15	389	0	0	0	0	0	0	0	0	0	0	0	0	140	0	0	0
252.00	7931	7069	2955	0	0	34	48	54	33	58	2964	640	81	98	273	0	0	0	0	0	0	0	0	0	0	0	0	0	0	4	0	15	391	0	0	0	0	0	0	0	0	0	0	0	0	139	0	0	0
253.00	7915	7085	2943	0	0	34	47	54	33	59	2967	642	82	100	269	0	0	0	0	0	0	0	0	0	0	0	0	0	0	4	0	13	392	0	0	0	0	0	0	0	0	0	0	0	0	139	0	0	0
254.00	7899	7101	2934	0	0	34	46	55	32	60	2966	642	81	101	270	0	0	0	0	0	0	0	0	0	0	0	0	0	0	4	0	14	388	0	0	0	0	0	0	0	1	0	0	0	0	136	0	0	0
255.00	7882	7118	2925	0	0	34	47	56	31	58	2966	640	81	101	274	0	0	0	0	0	0	0	0	0	0	0	0	0	0	5	0	13	386	0	0	0	0	0	0	0	1	0	0	0	0	134	0	0	0
256.00	7865	7135	2917	0	0	35	47	54	31	58	2962	641	81	100	277	0	0	0	0	0	0	0	0	0	0	0	0	0	0	4	0	14	390	0	0	0	0	0	0	0	0	0	0	0	0	134	0	0	0
257.00	7848	7152	2905	0	0	35	47	56	31	58	2961	639	82	100	283	0	0	0	0	0	0	0	0	0	0	0	0	0	0	4	0	14	389	0	0	0	0	0	0	0	1	0	0	0	0	130	0	0	0
258.00	7833	7167	2893	0	0	34	49	57	32	59	2956	638	82	101	288	0	0	0	0	0	0	0	0	0	0	0	0	0	0	5	0	14	391	0	0	0	0	0	0	0	1	0	0	0	0	126	0	0	0
259.00	7816	7184	2885	0	0	33	47	57	32	60	2951	640	83	99	293	0	0	0	0	0	0	0	0	0	0	0	0	0	0	4	0	15	394	0	0	0	0	0	0	0	0	0	0	0	0	124	0	0	0
260.00	7798	7202	2876	0	0	32	48	58	31	60	2952	638	82	98	294	0	0	0	0	0	0	0	0	0	0	0	0	0	0	3	0	16	392	0	0	0	0	0	0	0	0	0	0	0	0	124	0	0	0
261.00	7781	7219	2867	0	0	32	49	58	32	60	2947	636	82	99	298	0	0	0	0	0	0	0	0	0	0	0	0	0	0	4	0	14	391	0	0	0	0	0	0	0	0	0	0	0	0	123	0	0	0
262.00	7764	7236	2858	0	0	32	49	57	31	60	2940	639	83	100	297	0	0	0	0	0	0	0	0	0	0	0	0	0	0	5	0	14	388	0	0	0	0	0	0	0	0	0	0	0	0	125	0	0	0
263.00	7744	7256	2848	0	0	32	49	56	30	60	2941	638	83	98	301	0	0	0	0	0	0	0	0	0	0	0	0	0	0	4	0	13	381	0	0	0	0	0	0	0	0	0	0	0	0	126	0	0	0
264.00	7727	7273	2838	0	0	33	50	57	30	60	2941	634	82	98	301	0	0	0	0	0	0	0	0	0	0	0	0	0	0	4	0	12	380	0	0	0	0	0	0	0	0	0	0	0	0	127	0	0	0
265.00	7711	7289	2829	0	0	33	50	57	30	60	2938	636	82	94	302	0	0	0	0	0	0	0	0	0	0	0	0	0	0	4	0	14	374	0	0	0	0	0	0	0	0	0	0	0	0	127	0	0	0
266.00	7693	7307	2818	0	0	33	52	58	31	61	2936	630	83	93	303	0	0	0	0	0	0	0	0	0	0	0	0	0	0	4	0	14	371	0	0	0	0	0	0	0	0	0	0	0	0	127	0	0	0
267.00	7676	7324	2810	0	0	33	50	57	30	60	2934	632	82	93	301	0	0	0	0	0	0	0	0	0	0	0	0	0	0	5	0	15	366	0	0	0	0	0	0	0	0	0	0	0	0	128	0	0	0
268.00	7660	7340	2800	0	0	33	50	58	31	58	2937	632	83	92	295	0	0	0	0	0	0	0	0	0	0	0	0	0	0	4	0	16	362	0	0	0	0	0	0	0	0	0	0	0	0	128	0	0	0
269.00	7644	7356	2790	0	0	33	50	59	32	58	2936	633	84	94	288	0	0	0	0	0	0	0	0	0	0	0	0	0	0	4	0	15	356	0	0	0	0	0	0	0	0	0	0	0	0	128	0	0	0
270.00	7628	7372	2781	0	0	33	50	59	31	57	2943	631	84	94	281	0	0	0	0	0	0	0	0	0	0	0	0	0	0	5	0	15	348	0	0	0	0	0	0	0	0	0	0	0	0	130	0	0	0
271.00	7613	7387	2771	0	0	34	52	58	31	58	2946	626	85	95	276	0	0	0	0	0	0	0	0	0	0	0	0	0	0	6	0	14	344	0	0	0	0	0	0	0	1	0	0	0	0	131	0	0	0
272.00	7597	7403	2762	0	0	34	52	59	30	60	2949	624	85	94	267	0	0	0	0	0	0	0	0	0	0	0	0	0	0	6	0	16	336	0	0	0	0	0	0	0	1	0	0	0	0	135	0	0	0
273.00	7581	7419	2752	0	0	35	53	58	31	61	2953	621	85	95	261	0	0	0	0	0	0	0	0	0	0	0	0	0	0	5	0	14	333	0	0	0	0	0	0	0	0	0	0	0	0	135	0	0	0
274.00	7566	7434	2743	0	0	35	54	58	31	60	2955	620	86	94	256	0	0	0	0	0	0	0	0	0	0	0	0	0	0	4	0	15	329	0	0	0	0	0	0	0	0	0	0	0	0	136	0	0	0
275.00	7550	7450	2736	0	0	36	54	58	31	59	2954	617	86	95	254	0	0	0	0	0	0	0	0	0	0	0	0	0	0	4	0	13	324	0	0	0	0	0	0	0	0	0	0	0	0	136	0	0	0
276.00	7533	7467	2727	0	0	36	52	58	31	59	2952	619	85	95	252	0	0	0	0	0	0	0	0	0	0	0	0	0	0	4	0	13	317	0	0	0	0	0	0	0	1	0	0	0	0	137	0	0	0
277.00	7518	7482	2716	0	0	36	52	59	31	60	2951	617	83	94	250	0	0	0	0	0	0	0	0	0	0	0	0	0	0	5	0	15	312	0	0	0	0	0	0	0	0	0	0	0	0	141	0	0	0
278.00	7502	7498	2708	0	0	35	53	57	32	59	2952	615	84	94	248	0	0	0	0	0	0	0	0	0	0	0	0	0	0	5	0	14	306	0	0	0	0	0	0	0	1	0	0	0	0	142	0	0	0
279.00	7485	7515	2698	0	0	36	52	57	32	61	2946	616	84	94	248	0	0	0	0	0	0	0	0	0	0	0	0	0	0	4	0	14	299	0	0	0	0	0	0	0	1	0	0	0	0	146	0	0	0
280.00	7467	7533	2687	0	0	38	51	56	32	61	2941	617	85	93	249	0	0	0	0	0	0	0	0	0	0	0	0	0	0	3	0	16	293	0	0	0	0	0	0	0	0	0	0	0	0	146	0	0	0
281.00	7456	7544	2677	0	0	37	53	57	31	62	2937	615	84	96	249	0	0	0	0	0	0	0	0	0	0	0	0	0	0	5	0	16	290	0	0	0	0	0	0	0	0	0	0	0	0	147	0	0	0
282.00	7438	7562	2669	0	0	37	53	56	31	61	2932	616	84	95	252	0	0	0	0	0	0	0	0	0	0	0	0	0	0	5	0	16	286	0	0	0	0	0	0	0	0	0	0	0	0	146	0	0	0
283.00	7422	7578	2656	0	0	37	53	58	31	62	2932	613	84	95	257	0	0	0	0	0	0	0	0	0	0	0	0	0	0	4	0	15	281	0	0	0	0	0	0	0	0	0	0	0	0	145	0	0	0
284.00	7409	7591	2647	0	0	37	53	57	32	62	2923	617	85	97	260	0	0	0	0	0	0	0	0	0	0	0	0	0	0	4	0	15	279	0	0	0	0	0	0	0	0	0	0	0	0	143	0	0	0
285.00	7393	7607	2638	0	0	38	52	56	32	63	2922	615	83	97	264	0	0	0	0	0	0	0	0	0	0	0	0	0	0	5	0	15	275	0	0	0	0	0	0	0	0	0	0	0	0	142	0	0	0
286.00	7375	7625	2628	0	0	39	51	57	32	62	2920	614	82	98	267	0	0	0	0	0	0	0	0	0	0	0	0	0	0	6	0	13	273	0	0	0	0	0	0	0	0	0	0	0	0	140	0	0	0
287.00	7358	7642	2618	0	0	39	51	57	32	62	2915	614	83	98	272	0	0	0	0	0	0	0	0	0	0	0	0	0	0	6	0	14	267	0	0	0	0	0	0	0	0	0	0	0	0	139	0	0	0
288.00	7342	7658	2607	0	0	38	51	55	33	64	2917	611	83	99	273	0	0	0	0	0	0	0	0	0	0	0	0	0	0	4	0	15	265	0	0	0	0	0	0	0	0	0	0	0	0	138	0	0	0
289.00	7326	7674	2596	0	0	38	52	56	33	65	2914	610	81	99	278	0	0	0	0	0	0	0	0	0	0	0	0	0	0	4	0	15	260	0	0	0	0	0	0	0	0	0	0	0	0	136	0	0	0
290.00	7307	7693	2588	0	0	39	51	58	35	63	2911	605	81	99	283	0	0	0	0	0	0	0	0	0	0	0	0	0	0	4	0	14	251	0	0	0	0	0	0	0	0	0	0	0	0	135	0	0	0
291.00	7292	7708	2579	0	0	40	50	56	34	64	2908	604	81	100	287	0	0	0	0	0	0	0	0	0	0	0	0	0	0	5	0	13	250	0	0	0	0	0	0	0	0	0	0	0	0	134	0	0	0
292.00	7276	7724	2570	0	0	40	49	55	35	63	2911	601	79	98	286	0	0	0	0	0	0	0	0	0	0	0	0	0	0	5	0	15	248	0	0	0	0	0	0	0	0	0	0	0	0	137	0	0	0
293.00	7261	7739	2561	0	0	39	48	57	35	62	2908	601	79	97	288	0	0	0	0	0	0	0	0	0	0	0	0	0	0	5	0	15	248	0	0	0	0	0	0	0	0	0	0	0	0	135	0	0	0
294.00	7245	7755	2551	0	0	39	48	59	35	61	2906	599	79	97	291	0	0	0	0	0	0	0	0	0	0	0	0	0	0	5	0	17	243	0	0	0	0	0	0	0	0	0	0	0	0	135	0	0	0
295.00	7226	7774	2544	0	0	39	48	58	35	62	2904	595	78	97	294	0	0	0	0	0	0	0	0	0	0	0	0	0	0	4	0	15	237	0	0	0	0	0	0	0	0	0	0	0	0	136	0	0	0
296.00	7210	7790	2534	0	0	39	48	58	35	62	2901	595	79	96	296	0	0	0	0	0	0	0	0	0	0	0	0	0	0	4	0	15	233	0	0	0	0	0	0	0	0	0	0	0	0	137	0	0	0
297.00	7191	7809	2527	0	0	39	46	57	35	62	2898	595	78	98	296	0	0	0	0	0	0	0	0	0	0	0	0	0	0	4	0	13	224	0	0	0	0	0	0	0	0	0	0	0	0	140	0	0	0
298.00	7175	7825	2517	0	0	39	46	58	35	62	2892	597	78	98	295	0	0	0	0	0	0	0	0	0	0	0	0	0	0	5	0	13	218	0	0	0	0	0	0	0	0	0	0	0	0	143	0	0	0
299.00	7161	7839	2509	0	0	38	45	58	35	60	2892	597	78	97	297	0	0	0	0	0	0	0	0	0	0	0	0	0	0	5	0	14	212	0	0	0	0	0	0	0	0	0	0	0	0	141	0	0	0
300.00	7142	7858	2495	0	0	39	47	59	36	62	2892	594	79	99	295	0	0	0	0	0	0	0	0	0	0	0	0	0	0	4	0	12	204	0	0	0	0	0	0	0	0	0	0	0	0	142	0	0	0
301.00	7126	7874	2488	0	0	39	45	60	36	59	2897	595	80	97	290	0	0	0	0	0	0	0	0	0	0	0	0	0	0	2	0	14	198	0	0	0	0	0	0	0	0	0	0	0	0	143	0	0	0
302.00	7113	7887	2480	0	0	39	44	59	37	59	2899	595	78	98	285	0	0	0	0	0	0	0	0	0	0	0	0	0	0	5	0	15	194	0	0	0	0	0	0	0	0	0	0	0	0	142	0	0	0
303.00	7093	7907	2471	0	0	39	44	58	37	58	2906	593	80	97	278	0	0	0	0	0	0	0	0	0	0	0	0	0	0	4	0	14	185	0	0	0	0	0	0	0	0	0	0	0	0	142	0	0	0
304.00	7076	7924	2461	0	0	38	45	58	37	58	2906	596	78	98	272	0	0	0	0	0	0	0	0	0	0	0	0	0	0	5	0	13	181	0	0	0	0	0	0	0	0	0	0	0	0	142	0	0	0
305.00	7059	7941	2448	0	0	38	46	58	37	59	2912	595	79	97	270	0	0	0	0	0	0	0	0	0	0	0	0	0	0	4	0	12	174	0	0	0	0	0	0	0	0	0	0	0	0	138	0	0	0
306.00	7044	7956	2439	0	0	38	46	58	37	58	2911	595	78	96	270	0	0	0	0	0	0	0	0	0	0	0	0	0	0	4	0	14	167	0	0	0	0	0	0	0	1	0	0	0	0	137	0	0	0
307.00	7030	7970	2430	0	0	38	47	58	36	59	2905	595	79	98	270	0	0	0	0	0	0	0	0	0	0	0	0	0	0	4	0	13	165	0	0	0	0	0	0	0	0	0	0	0	0	139	0	0	0
308.00	7014	7986	2418	0	0	39	48	59	36	57	2905	593	79	98	272	0	0	0	0	0	0	0	0	0	0	0	0	0	0	3	0	13	158	0	0	0	0	0	0	0	0	0	0	0	0	137	0	0	0
309.00	7000	8000	2408	0	0	38	50	60	34	56	2905	594	80	97	272	0	0	0	0	0	0	0	0	0	0	0	0	0	0	4	0	13	152	0	0	0	0	0	0	0	0	0	0	0	0	137	0	0	0
310.00	6986	8014	2398	0	0	39	50	58	35	56	2903	594	79	98	275	0	0	0	0	0	0	0	0	0	0	0	0	0	0	5	0	12	148	0	0	0	0	0	0	0	0	0	0	0	0	135	0	0	0
311.00	6969	8031	2390	0	0	38	48	57	34	58	2906	594	80	97	274	0	0	0	0	0	0	0	0	0	0	0	0	0	0	5	0	11	143	0	0	0	0	0	0	0	0	0	0	0	0	133	0	0	0
312.00	6955	8045	2379	0	0	39	50	57	34	58	2904	595	81	97	269	0	0	0	0	0	0	0	0	0	0	0	0	0	0	5	0	12	139	0	0	0	0	0	0	0	0	0	0	0	0	133	0	0	0
313.00	6944	8056	2369	0	0	39	50	58	35	59	2897	595	84	97	272	0	0	0	0	0	0	0	0	0	0	0	0	0	0	3	0	13	135	0	0	0	0	0	0	0	0	0	0	0	0	132	0	0	0
314.00	6928	8072	2360	0	0	40	49	58	34	58	2895	594	84	97	275	0	0	0	0	0	0	0	0	0	0	0	0	0	0	4	0	14	128	0	0	0	0	0	0	0	0	0	0	0	0	130	0	0	0
315.00	6917	8083	2351	0	0	42	50	58	35	57	2894	591	83	95	275	0	0	0	0	0	0	0	0	0	0	0	0	0	0	4	0	15	124	0	0	0	0	0	0	0	0	0	0	0	0	132	0	0	0
316.00	6904	8096	2342	0	0	43	49	58	35	58	2886	592	84	96	279	0	0	0	0	0	0	0	0	0	0	0	0	0	0	2	0	16	121	0	0	0	0	0	0	0	0	0	0	0	0	133	0	0	0
317.00	6892	8108	2333	0	0	42	50	58	34	58	2888	588	82	96	281	0	0	0	0	0	0	0	0	0	0	0	0	0	0	4	0	16	118	0	0	0	0	0	0	0	0	0	0	0	0	132	0	0	0
318.00	6880	8120	2321	0	0	42	50	60	34	59	2883	588	83	97	285	0	0	0	0	0	0	0	0	0	0	0	0	0	0	5	0	15	116	0	0	0	0	0	0	0	0	0	0	0	0	130	0	0	0
319.00	6867	8133	2312	0	0	41	49	60	34	59	2880	589	85	98	285	0	0	0	0	0	0	0	0	0	0	0	0	0	0	3	0	15	116	0	0	0	0	0	0	0	0	0	0	0	0	128	0	0	0
320.00	6857	8143	2302	0	0	41	49	60	33	60	2883	589	84	99	283	0	0	0	0	0	0	0	0	0	0	0	0	0	0	5	0	15	116	0	0	0	0	0	0	0	0	0	0	0	0	127	0	0	0
321.00	6845	8155	2294	0	0	41	51	59	32	61	2886	584	86	100	279	0	0	0	0	0	0	0	0	0	0	0	0	0	0	4	0	13	119	0	0	0	0	0	0	0	0	0	0	0	0	127	0	0	0
322.00	6834	8166	2284	0	0	40	50	58	32	60	2889	588	83	102	275	0	0	0	0	0	0	0	0	0	0	0	0	0	0	4	0	11	121	0	0	0	0	0	0	0	0	0	0	0	0	129	0	0	0
323.00	6826	8174	2275	0	0	41	51	59	31	61	2885	588	83	101	275	0	0	0	0	0	0	0	0	0	0	0	0	0	0	5	0	12	124	0	0	0	0	0	0	0	0	0	0	0	0	129	0	0	0
324.00	6816	8184	2266	0	0	41	52	58	32	60	2881	588	82	101	276	0	0	0	0	0	0	0	0	0	0	0	0	0	0	5	0	13	125	0	0	0	0	0	0	0	0	0	0	0	0	129	0	0	0
325.00	6807	8193	2254	0	0	41	52	62	31	61	2874	586	84	101	277	0	0	0	0	0	0	0	0	0	0	0	0	0	0	5	0	14	125	0	0	0	0	0	0	0	0	0	0	0	0	133	0	0	0
326.00	6798	8202	2247	0	0	41	52	60	31	59	2870	588	85	100	275	0	0	0	0	0	0	0	0	0	0	0	0	0	0	4	0	15	128	0	0	0	0	0	0	0	0	0	0	0	0	134	0	0	0
327.00	6787	8213	2238	0	0	42	51	60	31	60	2873	583	84	100	276	0	0	0	0	0	0	0	0	0	0	0	0	0	0	4	0	14	128	0	0	0	0	0	0	0	0	0	0	0	0	134	0	0	0
328.00	6779	8221	2233	0	0	41	49	57	31	60	2871	583	84	101	279	0	0	0	0	0	0	0	0	0	0	0	0	0	0	5	0	13	131	0	0	0	0	0	0	0	0	0	0	0	0	132	0	0	0
329.00	6770	8230	2220	0	0	42	49	59	32	59	2870	581	84	103	280	0	0	0	0	0	0	0	0	0	0	0	0	0	0	4	0	14	136	0	0	0	0	0	0	0	0	0	0	0	0	132	0	0	0
330.00	6760	8240	2212	0	0	41	48	58	32	60	2875	578	83	102	278	0	0	0	0	0	0	0	0	0	0	0	0	0	0	4	0	13	141	0	0	0	0	0	0	0	0	0	0	0	0	131	0	0	0
331.00	6752	8248	2201	0	0	43	48	57	32	61	2877	577	83	103	271	0	0	0	0	0	0	0	0	0	0	0	0	0	0	5	0	13	142	0	0	0	0	0	0	0	0	0	0	0	0	132	0	0	0
332.00	6742	8258	2192	0	0	43	46	58	32	61	2882	576	84	101	267	0	0	0	0	0	0	0	0	0	0	0	0	0	0	4	0	14	145	0	0	0	0	0	0	0	0	0	0	0	0	130	0	0	0
333.00	6731	8269	2181	0	0	44	46	60	32	61	2881	574	84	100	265	0	0	0	0	0	0	0	0	0	0	0	0	0	0	5	0	14	145	0	0	0	0	0	0	0	0	0	0	0	0	131	0	0	0
334.00	6720	8280	2172	0	0	43	47	59	32	60	2881	577	84	100	261	0	0	0	0	0	0	0	0	0	0	0	0	0	0	4	0	15	147	0	0	0	0	0	0	0	0	0	0	0	0	131	0	0	0
335.00	6709	8291	2161	0	0	44	47	60	31	60	2882	577	84	98	257	0	0	0	0	0	0	0	0	0	0	0	0	0	0	4	0	16	148	0	0	0	0	0	0	0	0	0	0	0	0	132	0	0	0
336.00	6702	8298	2153	0	0	45	46	59	31	59	2883	577	83	98	256	0	0	0	0	0	0	0	0	0	0	0	0	0	0	5	0	17	152	0	0	0	0	0	0	0	0	0	0	0	0	132	0	0	0
337.00	6691	8309	2146	0	0	44	44	60	30	58	2885	577	81	100	253	0	0	0	0	0	0	0	0	0	0	0	0	0	0	6	0	15	155	0	0	0	0	0	0	0	0	0	0	0	0	132	0	0	0
338.00	6680	8320	2135	0	0	43	43	60	31	60	2882	579	81	103	249	0	0	0	0	0	0	0	0	0	0	0	0	0	0	7	0	13	156	0	0	0	0	0	0	0	0	0	0	0	0	131	0	0	0
339.00	6670	8330	2124	0	0	45	43	60	32	60	2885	577	81	102	244	0	0	0	0	0	0	0	0	0	0	0	0	0	0	7	0	14	155	0	0	0	0	0	0	0	0	0	0	0	0	130	0	0	0
340.00	6659	8341	2113	0	0	45	44	59	31	61	2883	582	82	102	239	0	0	0	0	0	0	0	0	0	0	0	0	0	0	5	0	13	156	0	0	0	0	0	0	0	0	0	0	0	0	133	0	0	0
341.00	6647	8353	2103	0	0	45	43	61	31	61	2889	579	83	99	234	0	0	0	0	0	0	0	0	0	0	0	0	0	0	4	0	13	153	0	0	0	0	0	0	0	0	0	0	0	0	136	0	0	0
342.00	6635	8365	2094	0	0	44	43	58	32	60	2886	586	84	98	228	0	0	0	0	0	0	0	0	0	0	0	0	0	0	4	0	14	153	0	0	0	0	0	0	0	0	0	0	0	0	138	0	0	0
343.00	6624	8376	2085	0	0	44	43	58	32	61	2889	582	82	99	225	0	0	0	0	0	0	0	0	0	0	0	0	0	0	5	0	14	153	0	0	0	0	0	0	0	0	0	0	0	0	137	0	0	0
344.00	6612	8388	2074	0	0	44	43	59	32	62	2889	582	81	99	222	0	0	0	0	0	0	0	0	0	0	0	0	0	0	5	0	15	151	0	0	0	0	0	0	0	0	0	0	0	0	138	0	0	0
345.00	6600	8400	2067	0	0	44	44	59	32	61	2890	578	81	100	222	0	0	0	0	0	0	0	0	0	0	0	0	0	0	5	0	15	152	0	0	0	0	0	0	0	0	0	0	0	0	136	0	0	0
346.00	6588	8412	2057	0	0	45	45	58	32	61	2891	577	82	102	221	0	0	0	0	0	0	0	0	0	0	0	0	0	0	3	0	15	151	0	0	0	0	0	0	0	0	0	0	0	0	133	0	0	0
347.00	6575	8425	2046	0	0	44	45	59	32	62	2894	575	84	101	222	0	0	0	0	0	0	0	0	0	0	0	0	0	0	4	0	15	148	0	0	0	0	0	0	0	0	0	0	0	0	130	0	0	0
348.00	6564	8436	2035	0	0	45	45	61	32	62	2891	577	84	102	221	0	0	0	0	0	0	0	0	0	0	0	0	0	0	4	0	14	149	0	0	0	0	0	0	0	0	0	0	0	0	128	0	0	0
349.00	6549	8451	2027	0	0	45	44	61	31	61	2897	577	81	100	221	0	0	0	0	0	0	0	0	0	0	0	0	0	0	5	0	13	145	0	0	0	0	0	0	0	0	0	0	0	0	126	0	0	0
350.00	6540	8460	2015	0	0	45	45	62	32	60	2900	577	83	96	218	0	0	0	0	0	0	0	0	0	0	0	0	0	0	4	0	14	148	0	0	0	0	0	0	0	0	0	0	0	0	129	0	0	0
351.00	6529	8471	2004	0	0	45	45	61	31	60	2905	578	83	93	215	0	0	0	0	0	0	0	0	0	0	0	0	0	0	4	0	16	148	0	0	0	0	0	0	0	0	0	0	0	0	131	0	0	0
352.00	6516	8484	1997	0	0	45	46	59	32	59	2909	574	83	93	214	0	0	0	0	0	0	0	0	0	0	0	0	0	0	4	0	16	148	0	0	0	0	0	0	0	0	0	0	0	0	129	0	0	0
353.00	6503	8497	1985	0	0	45	47	59	32	61	2914	572	82	92	212	0	0	0	0	0	0	0	0	0	0	0	0	0	0	4	0	16	149	0	0	0	0	0	0	0	0	0	0	0	0	127	0	0	0
354.00	6490	8510	1976	0	0	44	48	59	32	61	2912	573	84	92	212	0	0	0	0	0	0	0	0	0	0	0	0	0	0	3	0	15	151	0	0	0	0	0	0	0	0	0	0	0	0	127	0	0	0
355.00	6481	8519	1963	0	0	45	49	59	32	63	2910	571	84	95	211	0	0	0	0	0	0	0	0	0	0	0	0	0	0	5	0	14	154	0	0	0	0	0	0	0	0	0	0	0	0	127	0	0	0
356.00	6470	8530	1957	0	0	43	48	60	31	62	2914	572	82	95	208	0	0	0	0	0	0	0	0	0	0	0	0	0	0	5	0	13	155	0	0	0	0	0	0	0	0	0	0	0	0	127	0	0	0
357.00	6456	8544	1949	0	0	42	48	60	31	61	2916	571	82	94	206	0	0	0	0	0	0	0	0	0	0	0	0	0	0	5	0	13	155	0	0	0	0	0	0	0	0	0	0	0	0	127	0	0	0
358.00	6445	8555	1939	0	0	42	46	61	31	61	2916	572	82	94	204	0	0	0	0	0	0	0	0	0	0	0	0	0	0	4	0	14	156	0	0	0	0	0	0	0	0	0	0	0	0	128	0	0	0
359.00	6437	8563	1931	0	0	41	45	60	31	61	2918	574	81	93	198	0	0	0	0	0	0	0	0	0	0	0	0	0	0	4	0	16	160	0	0	0	0	0	0	0	0	0	0	0	0	131	0	0	0
360.00	6427	8573	1923	0	0	41	45	60	32	60	2919	571	81	93	197	0	0	0	0	0	0	0	0	0	0	0	0	0	0	4	0	16	160	0	0	0	0	0	0	0	0	0	0	0	0	130	0	0	0
361.00	6417	8583	1914	0	0	40	46	59	31	61	2922	570	81	91	193	0	0	0	0	0	0	0	0	0	0	0	0	0	0	4	0	17	159	0	0	0	0	0	0	0	0	0	0	0	0	131	0	0	0
362.00	6406	8594	1906	0	0	38	46	59	30	61	2923	571	81	91	188	0	0	0	0	0	0	0	0	0	0	0	0	0	0	4	0	17	158	0	0	0	0	0	0	0	0	0	0	0	0	132	0	0	0
363.00	6397	8603	1897	0	0	39	46	58	30	59	2923	572	81	93	186	0	0	0	0	0	0	0	0	0	0	0	0	0	0	4	0	14	161	0	0	0	0	0	0	0	0	0	0	0	0	133	0	0	0
364.00	6386	8614	1888	0	0	39	46	58	31	59	2923	569	82	94	181	0	0	0	0	0	0	0	0	0	0	0	0	0	0	4	0	14	162	0	0	0	0	0	0	0	0	0	0	0	0	135	0	0	0
365.00	6373	8627	1878	0	0	39	46	59	32	58	2922	568	82	94	180	0	0	0	0	0	0	0	0	0	0	0	0	0	0	4	0	13	162	0	0	0	0	0	0	0	0	0	0	0	0	133	0	0	0
366.00	6359	8641	1867	0	0	40	46	58	31	57	2922	572	81	94	174	0	0	0	0	0	0	0	0	0	0	0	0	0	0	5	0	13	159	0	0	0	0	0	0	0	0	0	0	0	0	135	0	0	0
367.00	6344	8656	1858	0	0	39	48	57	31	57	2921	574	81	94	170	0	0	0	0	0	0	0	0	0	0	0	0	0	0	6	0	12	156	0	0	0	0	0	0	0	0	0	0	0	0	136	0	0	0
368.00	6331	8669	1849	0	0	40	48	58	31	57	2918	573	82	93	166	0	0	0	0	0	0	0	0	0	0	0	0	0	0	3	0	14	157	0	0	0	0	0	0	0	0	0	0	0	0	139	0	0	0
369.00	6320	8680	1841	0	0	38	49	58	31	56	2922	569	82	92	165	0	0	0	0	0	0	0	0	0	0	0	0	0	0	4	0	15	156	0	0	0	0	0	0	0	0	0	0	0	0	138	0	0	0
370.00	6308	8692	1831	0	0	38	48	57	30	56	2919	573	83	94	165	0	0	0	0	0	0	0	0	0	0	0	0	0	0	3	0	16	154	0	0	0	0	0	0	0	0	0	0	0	0	135	0	0	0
371.00	6298	8702	1820	0	0	38	49	56	30	56	2921	573	81	95	161	0	0	0	0	0	0	0	0	0	0	0	0	0	0	6	0	14	155	0	0	0	0	0	0	0	0	0	0	0	0	137	0	0	0
372.00	6284	8716	1809	0	0	38	49	57	31	56	2921	572	81	95	161	0	0	0	0	0	0	0	0	0	0	0	0	0	0	3	0	16	152	0	0	0	0	0	0	0	0	0	0	0	0	135	0	0	0
373.00	6273	8727	1801	0	0	37	48	57	31	55	2917	576	84	94	160	0	0	0	0	0	0	0	0	0	0	0	0	0	0	2	0	16	151	0	0	0	0	0	0	0	0	0	0	0	0	133	0	0	0
374.00	6263	8737	1788	0	0	37	51	57	31	56	2917	574	83	96	162	0	0	0	0	0	0	0	0	0	0	0	0	0	0	4	0	15	150	0	0	0	0	0	0	0	0	0	0	0	0	130	0	0	0
375.00	6249	8751	1778	0	0	38	51	57	32	57	2920	570	82	96	158	0	0	0	0	0	0	0	0	0	0	0	0	0	0	5	0	16	145	0	0	0	0	0	0	0	0	0	0	0	0	130	0	0	0
376.00	6237	8763	1769	0	0	39	51	58	31	56	2919	572	80	97	155	0	0	0	0	0	0	0	0	0	0	0	0	0	0	6	0	16	142	0	0	0	0	0	0	0	0	0	0	0	0	132	0	0	0
377.00	6224	8776	1762	0	0	39	50	57	31	55	2918	573	82	97	151	0	0	0	0	0	0	0	0	0	0	0	0	0	0	4	0	16	141	0	0	0	0	0	0	0	0	0	0	0	0	132	0	0	0
378.00	6212	8788	1753	0	0	39	49	56	32	55	2919	574	82	98	147	0	0	0	0	0	0	0	0	0	0	0	0	0	0	4	0	14	143	0	0	0	0	0	0	0	0	0	0	0	0	134	0	0	0
379.00	6201	8799	1742	0	0	40	48	58	32	54	2921	573	80	97	149	0	0	0	0	0	0	0	0	0	0	0	0	0	0	6	0	15	143	0	0	0	0	0	0	0	0	0	0	0	0	130	0	0	0
380.00	6188	8812	1736	0	0	39	47	57	32	54	2919	575	83	97	144	0	0	0	0	0	0	0	0	0	0	0	0	0	0	3	0	15	141	0	0	0	0	0	0	0	0	0	0	0	0	132	0	0	0
381.00	6175	8825	1726	0	0	38	48	57	32	55	2920	574	83	96	144	0	0	0	0	0	0	0	0	0	0	0	0	0	0	3	0	15	138	0	0	0	0	0	0	0	0	0	0	0	0	131	0	0	0
382.00	6164	8836	1716	0	0	39	49	58	32	53	2919	575	82	98	143	0	0	0	0	0	0	0	0	0	0	0	0	0	0	4	0	13	139	0	0	0	0	0	0	0	0	0	0	0	0	131	0	0	0
383.00	6155	8845	1707	0	0	38	50	58	33	54	2926	569	81	96	140	0	0	0	0	0	0	0	0	0	0	0	0	0	0	4	0	14	141	0	0	0	0	0	0	0	0	0	0	0	0	131	0	0	0
384.00	6141	8859	1696	0	0	38	51	57	32	56	2929	569	82	94	139	0	0	0	0	0	0	0	0	0	0	0	0	0	0	3	0	14	137	0	0	0	0	0	0	0	0	0	0	0	0	127	0	0	0
385.00	6130	8870	1686	0	0	38	51	59	32	53	2928	571	82	95	139	0	0	0	0	0	0	0	0	0	0	0	0	0	0	4	0	14	135	0	0	0	0	0	0	0	0	0	0	0	0	125	0	0	0
386.00	6119	8881	1677	0	0	38	51	59	33	54	2925	572	81	96	136	0	0	0	0	0	0	0	0	0	0	0	0	0	0	4	0	14	139	0	0	0	0	0	0	0	0	0	0	0	0	128	0	0	0
387.00	6108	8892	1669	0	0	39	50	58	32	53	2926	570	82	96	135	0	0	0	0	0	0	0	0	0	0	0	0	0	0	4	0	14	143	0	0	0	0	0	0	0	0	0	0	0	0	132	0	0	0
388.00	6100	8900	1661	0	0	39	50	57	32	54	2922	571	82	97	132	0	0	0	0	0	0	0	0	0	0	0	0	0	0	5	0	14	145	0	0	0	0	0	0	0	0	0	0	0	0	135	0	0	0
389.00	6091	8909	1651	0	0	40	50	57	32	54	2925	568	81	97	127	0	0	0	0	0	0	0	0	0	0	0	0	0	0	4	0	14	149	0	0	0	0	0	0	0	0	0	0	0	0	137	0	0	0
390.00	6083	8917	1641	0	0	39	51	57	31	53	2924	572	80	96	129	0	0	0	0	0	0	0	0	0	0	0	0	0	0	6	0	15	152	0	0	0	0	0	0	0	0	0	0	0	0	134	0	0	0
391.00	6071	8929	1631	0	0	39	50	57	32	54	2924	570	80	98	125	0	0	0	0	0	0	0	0	0	0	0	0	0	0	6	0	14	154	0	0	0	0	0	0	0	0	0	0	0	0	136	0	0	0
392.00	6060	8940	1621	0	0	39	48	57	33	56	2923	572	79	97	121	0	0	0	0	0	0	0	0	0	0	0	0	0	0	5	0	14	157	0	0	0	0	0	0	0	0	0	0	0	0	138	0	0	0
393.00	6051	8949	1613	0	0	39	48	58	33	55	2924	568	79	97	119	0	0	0	0	0	0	0	0	0	0	0	0	0	0	6	0	15	161	0	0	0	0	0	0	0	0	0	0	0	0	135	0	0	0
394.00	6039	8961	1605	0	0	40	47	58	32	55	2923	569	79	96	118	0	0	0	0	0	0	0	0	0	0	0	0	0	0	5	0	14	160	0	0	0	0	0	0	0	0	0	0	0	0	135	0	0	0
395.00	6029	8971	1595	0	0	40	47	58	33	54	2924	567	79	99	117	0	0	0	0	0	0	0	0	0	0	0	0	0	0	5	0	13	161	0	0	0	0	0	0	0	0	0	0	0	0	134	0	0	0
396.00	6018	8982	1584	0	0	41	49	59	32	53	2922	566	80	99	117	0	0	0	0	0	0	0	0	0	0	0	0	0	0	4	0	14	159	0	0	0	0	0	0	0	0	0	0	0	0	136	0	0	0
397.00	6008	8992	1577	0	0	39	48	58	31	52	2924	568	78	101	113	0	0	0	0	0	0	0	0	0	0	0	0	0	0	5	0	13	161	0	0	0	0	0	0	0	0	0	0	0	0	138	0	0	0
398.00	6000	9000	1569	0	0	39	46	59	30	53	2922	568	79	101	111	0	0	0	0	0	0	0	0	0	0	0	0	0	0	6	0	13	162	0	0	0	0	0	0	0	0	0	0	0	0	139	0	0	0
399.00	5988	9012	1558	0	0	41	46	60	30	52	2923	567	80	99	110	0	0	0	0	0	0	0	0	0	0	0	0	0	0	6	0	14	158	0	0	0	0	0	0	0	0	0	0	0	0	139	0	0	0
400.00	5973	9027	1548	0	0	40	47	61	30	54	2924	564	80	99	108	0	0	0	0	0	0	0	0	0	0	0	0	0	0	3	0	14	155	0	0	0	0	0	0	0	0	0	0	0	0	137	0	0	0
401.00	5962	9038	1539	0	0	41	48	60	30	53	2920	567	81	99	107	0	0	0	0	0	0	0	0	0	0	0	0	0	0	3	0	15	154	0	0	0	0	0	0	0	0	0	0	0	0	136	0	0	0
402.00	5951	9049	1529	0	0	41	49	61	29	55	2921	563	80	98	108	0	0	0	0	0	0	0	0	0	0	0	0	0	0	5	0	16	153	0	0	0	0	0	0	0	0	0	0	0	0	132	0	0	0
403.00	5937	9063	1518	0	0	41	48	62	30	54	2919	567	81	97	109	0	0	0	0	0	0	0	0	0	0	0	0	0	0	3	0	16	151	0	0	0	0	0	0	0	0	0	0	0	0	128	0	0	0
404.00	5925	9075	1512	0	0	39	47	60	30	55	2920	567	80	98	108	0	0	0	0	0	0	0	0	0	0	0	0	0	0	4	0	14	150	0	0	0	0	0	0	0	0	0	0	0	0	128	0	0	0
405.00	5913	9087	1501	0	0	40	47	60	30	56	2921	567	80	96	107	0	0	0	0	0	0	0	0	0	0	0	0	0	0	4	0	15	149	0	0	0	0	0	0	0	0	0	0	0	0	125	0	0	0
406.00	5900	9100	1491	0	0	41	47	60	30	56	2920	566	80	101	105	0	0	0	0	0	0	0	0	0	0	0	0	0	0	4	0	11	148	0	0	0	0	0	0	0	0	0	0	0	0	124	0	0	0
407.00	5891	9109	1483	0	0	40	47	60	29	56	2920	567	81	98	106	0	0	0	0	0	0	0	0	0	0	0	0	0	0	3	0	15	144	0	0	0	0	0	0	0	0	0	0	0	0	122	0	0	0
408.00	5877	9123	1475	0	0	39	47	60	29	55	2919	565	82	99	106	0	0	0	0	0	0	0	0	0	0	0	0	0	0	3	0	13	144	0	0	0	0	0	0	0	0	0	0	0	0	122	0	0	0
409.00	5870	9130	1461	0	0	41	47	61	31	55	2919	564	81	98	107	0	0	0	0	0	0	0	0	0	0	0	0	0	0	4	0	16	146	0	0	0	0	0	0	0	0	0	0	0	0	122	0	0	0
410.00	5859	9141	1454	0	0	40	49	60	30	54	2918	562	83	98	107	0	0	0	0	0	0	0	0	0	0	0	0	0	0	4	0	15	149	0	0	0	0	0	0	0	0	0	0	0	0	122	0	0	0
411.00	5845	9155	1444	0	0	40	48	60	31	55	2920	560	81	98	109	0	0	0	0	0	0	0	0	0	0	0	0	0	0	4	0	16	146	0	0	0	0	0	0	0	0	0	0	0	0	118	0	0	0
412.00	5837	9163	1437	0	0	39	47	60	31	53	2918	565	81	98	109	0	0	0	0	0	0	0	0	0	0	0	0	0	0	4	0	16	146	0	0	0	0	0	0	0	0	0	0	0	0	115	0	0	0
413.00	5824	9176	1427	0	0	40	48	60	30	55	2920	560	83	99	108	0	0	0	0	0	0	0	0	0	0	0	0	0	0	4	0	16	143	0	0	0	0	0	0	0	0	0	0	0	0	112	0	0	0
414.00	5809	9191	1419	0	0	41	48	59	30	53	2917	564	81	99	110	0	0	0	0	0	0	0	0	0	0	0	0	0	0	4	0	14	140	0	0	0	0	0	0	0	0	0	0	0	0	108	0	0	0
415.00	5799	9201	1410	0	0	41	50	60	29	51	2917	565	81	99	110	0	0	0	0	0	0	0	0	0	0	0	0	0	0	4	0	14	141	0	0	0	0	0	0	0	0	0	0	0	0	104	0	0	0
416.00	5790	9210	1399	0	0	41	50	61	29	51	2913	567	83	100	111	0	0	0	0	0	0	0	0	0	0	0	0	0	0	5	0	14	143	0	0	0	0	0	0	0	0	0	0	0	0	101	0	0	0
417.00	5774	9226	1390	0	0	42	49	60	30	51	2913	568	83	97	112	0	0	0	0	0	0	0	0	0	0	0	0	0	0	4	0	14	141	0	0	0	0	0	0	0	0	0	0	0	0	98	0	0	0
418.00	5767	9233	1381	0	0	42	49	59	31	52	2913	568	83	97	112	0	0	0	0	0	0	0	0	0	0	0	0	0	0	6	0	14	143	0	0	0	0	0	0	0	0	0	0	0	0	94	0	0	0
419.00	5753	9247	1372	0	0	42	47	59	31	52	2915	569	84	94	112	0	0	0	0	0	0	0	0	0	0	0	0	0	0	5	0	15	140	0	0	0	0	0	0	0	0	0	0	0	0	89	0	0	0
420.00	5744	9256	1367	0	0	40	47	59	31	49	2916	568	83	92	115	0	0	0	0	0	0	0	0	0	0	0	0	0	0	5	0	18	144	0	0	0	0	0	0	0	0	0	0	0	0	87	0	0	0
421.00	5733	9267	1357	0	0	41	48	59	30	50	2915	566	84	94	115	0	0	0	0	0	0	0	0	0	0	0	0	0	0	5	0	16	144	0	0	0	0	0	0	0	0	0	0	0	0	84	0	0	0
422.00	5724	9276	1347	0	0	42	48	60	31	50	2916	563	83	95	114	0	0	0	0	0	0	0	0	0	0	0	0	0	0	4	0	15	152	0	0	0	0	0	0	0	0	0	0	0	0	85	0	0	0
423.00	5713	9287	1340	0	0	40	49	59	31	47	2913	566	84	94	113	0	0	0	0	0	0	0	0	0	0	0	0	0	0	5	0	16	152	0	0	0	0	0	0	0	0	0	0	0	0	85	0	0	0
424.00	5702	9298	1330	0	0	42	50	58	33	47	2915	561	85	95	113	0	0	0	0	0	0	0	0	0	0	0	0	0	0	3	0	14	154	0	0	0	0	0	0	0	0	0	0	0	0	82	0	0	0
425.00	5695	9305	1320	0	0	41	52	58	32	47	2917	561	84	97	111	0	0	0	0	0	0	0	0	0	0	0	0	0	0	5	0	14	157	0	0	0	0	0	0	0	0	0	0	0	0	80	0	0	0
426.00	5682	9318	1312	0	0	42	51	58	31	46	2924	557	83	95	111	0	0	0	0	0	0	0	0	0	0	0	0	0	0	4	0	14	156	0	0	0	0	0	0	0	0	0	0	0	0	78	0	0	0
427.00	5672	9328	1303	0	0	41	51	59	32	45	2924	558	83	95	109	0	0	0	0	0	0	0	0	0	0	0	0	0	0	4	0	15	160	0	0	0	0	0	0	0	0	0	0	0	0	78	0	0	0
428.00	5660	9340	1296	0	0	40	51	58	31	45	2923	558	84	95	110	0	0	0	0	0	0	0	0	0	0	0	0	0	0	4	0	14	162	0	0	0	0	0	0	0	0	0	0	0	0	76	0	0	0
429.00	5651	9349	1286	0	0	40	52	58	30	44	2922	560	85	94	109	0	0	0	0	0	0	0	0	0	0	0	0	0	0	5	0	15	167	0	0	0	0	0	0	0	0	0	0	0	0	73	0	0	0
430.00	5641	9359	1277	0	0	41	53	58	29	43	2923	560	85	94	107	0	0	0	0	0	0	0	0	0	0	0	0	0	0	5	0	15	167	0	0	0	0	0	0	0	0	0	0	0	0	72	0	0	0
431.00	5630	9370	1269	0	0	41	52	59	29	44	2921	560	85	96	106	0	0	0	0	0	0	0	0	0	0	0	0	0	0	5	0	15	167	0	0	0	0	0	0	0	0	0	0	0	0	71	0	0	0
432.00	5615	9385	1261	0	0	40	54	58	29	44	2922	556	85	97	104	0	0	0	0	0	0	0	0	0	0	0	0	0	0	5	0	15	166	0	0	0	0	0	0	0	0	0	0	0	0	73	0	0	0
433.00	5601	9399	1251	0	0	40	53	58	29	43	2923	560	85	95	104	0	0	0	0	0	0	0	0	0	0	0	0	0	0	4	0	14	167	0	0	0	0	0	0	0	0	0	0	0	0	70	0	0	0
434.00	5590	9410	1241	0	0	41	52	61	30	43	2924	557	84	94	102	0	0	0	0	0	0	0	0	0	0	0	0	0	0	6	0	15	168	0	0	0	0	0	0	0	0	0	0	0	0	72	0	0	0
435.00	5578	9422	1234	0	0	41	50	59	31	43	2924	557	85	95	102	0	0	0	0	0	0	0	0	0	0	0	0	0	0	5	0	14	169	0	0	0	0	0	0	0	0	0	0	0	0	71	0	0	0
436.00	5566	9434	1227	0	0	41	50	60	30	42	2926	556	85	93	101	0	0	0	0	0	0	0	0	0	0	0	0	0	0	4	0	14	169	0	0	0	0	0	0	0	0	0	0	0	0	72	0	0	0
437.00	5550	9450	1219	0	0	40	49	61	30	41	2930	555	83	92	100	0	0	0	0	0	0	0	0	0	0	0	0	0	0	5	0	14	163	0	0	0	0	0	0	0	0	0	0	0	0	70	0	0	0
438.00	5539	9461	1213	0	0	41	48	61	30	39	2929	554	85	92	99	0	0	0	0	0	0	0	0	0	0	0	0	0	0	4	0	15	163	0	0	0	0	0	0	0	0	0	0	0	0	71	0	0	0
439.00	5527	9473	1205	0	0	41	48	61	30	38	2929	553	85	93	97	0	0	0	0	0	0	0	0	0	0	0	0	0	0	4	0	15	164	0	0	0	0	0	0	0	0	0	0	0	0	71	0	0	0
440.00	5519	9481	1199	0	0	42	49	60	28	35	2929	553	84	95	96	0	0	0	0	0	0	0	0	0	0	0	0	0	0	6	0	14	167	0	0	0	0	0	0	0	0	0	0	0	0	72	0	0	0
441.00	5504	9496	1193	0	0	41	49	60	30	33	2926	550	84	98	98	0	0	0	0	0	0	0	0	0	0	0	0	0	0	5	0	12	164	0	0	0	0	0	0	0	0	0	0	0	0	70	0	0	0
442.00	5492	9508	1186	0	0	43	48	59	29	32	2929	547	85	98	96	0	0	0	0	0	0	0	0	0	0	0	0	0	0	4	0	13	159	0	0	0	0	0	0	0	0	0	0	0	0	72	0	0	0
443.00	5480	9520	1181	0	0	41	48	59	28	30	2929	548	85	98	96	0	0	0	0	0	0	0	0	0	0	0	0	0	0	4	0	11	160	0	0	0	0	0	0	0	0	0	0	0	0	74	0	0	0
444.00	5470	9530	1174	0	0	41	50	60	28	27	2931	544	84	96	95	0	0	0	0	0	0	0	0	0	0	0	0	0	0	5	0	14	157	0	0	0	0	0	0	0	0	0	0	0	0	77	0	0	0
445.00	5458	9542	1168	0	0	43	49	63	27	25	2929	540	84	94	95	0	0	0	0	0	0	0	0	0	0	0	0	0	0	6	0	15	156	0	0	0	0	0	0	0	0	0	0	0	0	79	0	0	0
446.00	5446	9554	1162	0	0	42	49	61	25	21	2930	545	84	95	94	0	0	0	0	0	0	0	0	0	0	0	0	0	0	5	0	14	158	0	0	0	0	0	0	0	0	0	0	0	0	80	0	0	0
447.00	5435	9565	1157	0	0	42	51	60	24	19	2932	541	85	94	93	0	0	0	0	0	0	0	0	0	0	0	0	0	0	4	0	15	157	0	0	0	0	0	0	0	0	0	0	0	0	80	0	0	0
448.00	5424	9576	1150	0	0	43	52	62	23	18	2930	538	83	96	94	0	0	0	0	0	0	0	0	0	0	0	0	0	0	6	0	14	159	0	0	0	0	0	0	0	0	0	0	0	0	78	0	0	0
449.00	5414	9586	1146	0	0	43	51	61	22	15	2934	535	84	94	95	0	0	0	0	0	0	0	0	0	0	0	0	0	0	5	0	15	163	0	0	0	0	0	0	0	0	0	0	0	0	78	0	0	0
450.00	5404	9596	1139	0	0	43	51	61	21	13	2934	536	84	94	94	0	0	0	0	0	0	0	0	0	0	0	0	0	0	4	0	16	165	0	0	0	0	0	0	0	0	0	0	0	0	78	0	0	0
451.00	5391	9609	1134	0	0	43	50	62	19	11	2935	533	85	94	96	0	0	0	0	0	0	0	0	0	0	0	0	0	0	3	0	15	166	0	0	0	0	0	0	0	0	0	0	0	0	78	0	0	0
452.00	5381	9619	1130	0	0	42	50	61	17	10	2934	534	84	92	94	0	0	0	0	0	0	0	0	0	0	0	0	0	0	5	0	16	166	0	0	0	0	0	0	0	0	0	0	0	0	79	0	0	0
453.00	5367	9633	1126	0	0	42	49	60	16	8	2935	531	83	91	96	0	0	0	0	0	0	0	0	0	0	0	0	0	0	6	0	17	162	0	0	0	0	0	0	0	0	0	0	0	0	78	0	0	0
454.00	5357	9643	1121	0	0	42	48	60	14	7	2935	530	83	93	97	0	0	0	0	0	0	0	0	0	0	0	0	0	0	5	0	16	165	0	0	0	0	0	0	0	0	0	0	0	0	77	0	0	0
455.00	5345	9655	1116	0	0	42	46	60	13	5	2935	530	84	93	98	0	0	0	0	0	0	0	0	0	0	0	0	0	0	4	0	15	165	0	0	0	0	0	0	0	0	0	0	0	0	77	0	0	0
456.00	5334	9666	1113	0	0	40	44	60	12	3	2935	532	83	93	96	0	0	0	0	0	0	0	0	0	0	0	0	0	0	5	0	15	165	0	0	0	0	0	0	0	0	0	0	0	0	78	0	0	0
457.00	5319	9681	1107	0	0	41	46	59	10	1	2931	532	83	93	97	0	0	0	0	0	0	0	0	0	0	0	0	0	0	4	0	15	164	0	0	0	0	0	0	0	0	0	0	0	0	78	0	0	0
458.00	5307	9693	1103	0	0	40	46	58	9	0	2932	529	84	93	96	0	0	0	0	0	0	0	0	0	0	0	0	0	0	4	0	15	163	0	0	0	0	0	0	0	0	0	0	0	0	78	0	0	0
459.00	5295	9705	1098	0	0	39	46	57	8	0	2932	528	84	93	96	0	0	0	0	0	0	0	0	0	0	0	0	0	0	3	0	15	160	0	0	0	0	0	0	0	0	0	0	0	0	80	0	0	0
460.00	5283	9717	1092	0	0	39	46	57	7	0	2931	528	84	92	95	0	0	0	0	0	0	0	0	0	0	0	0	0	0	4	0	15	157	0	0	0	0	0	0	0	0	0	0	0	0	79	0	0	0
461.00	5272	9728	1087	0	0	38	47	56	5	0	2935	523	84	92	96	0	0	0	0	0	0	0	0	0	0	0	0	0	0	4	0	16	154	0	0	0	0	0	0	0	0	0	0	0	0	78	0	0	0
462.00	5259	9741	1081	0	0	39	47	57	4	0	2935	518	83	93	98	0	0	0	0	0	0	0	0	0	0	0	0	0	0	5	0	15	149	0	0	0	0	0	0	0	0	0	0	0	0	75	0	0	0
463.00	5241	9759	1074	0	0	39	47	58	2	0	2930	520	83	93	100	0	0	0	0	0	0	0	0	0	0	0	0	0	0	4	0	13	143	0	0	0	0	0	0	0	0	0	0	0	0	73	0	0	0
464.00	5229	9771	1069	0	0	38	46	57	2	0	2933	515	83	93	100	0	0	0	0	0	0	0	0	0	0	0	0	0	0	4	0	14	142	0	0	0	0	0	0	0	0	0	0	0	0	72	0	0	0
465.00	5217	9783	1063	0	0	39	47	56	1	0	2936	509	82	92	101	0	0	0	0	0	0	0	0	0	0	0	0	0	0	4	0	15	140	0	0	0	0	0	0	0	0	0	0	0	0	71	0	0	0
466.00	5206	9794	1059	0	0	37	47	55	0	0	2933	510	82	92	102	0	0	0	0	0	0	0	0	0	0	0	0	0	0	5	0	16	137	0	0	0	0	0	0	0	0	0	0	0	0	70	0	0	0
467.00	5195	9805	1053	0	0	39	46	54	0	0	2934	505	83	96	101	0	0	0	0	0	0	0	0	0	0	0	0	0	0	4	0	15	135	0	0	0	0	0	0	0	0	0	0	0	0	67	0	0	0
468.00	5183	9817	1046	0	0	40	47	55	0	0	2935	498	84	97	101	0	0	0	0	0	0	0	0	0	0	0	0	0	0	3	0	13	135	0	0	0	0	0	0	0	0	0	0	0	0	67	0	0	0
469.00	5170	9830	1043	0	0	40	46	55	0	0	2937	491	83	97	101	0	0	0	0	0	0	0	0	0	0	0	0	0	0	4	0	14	131	0	0	0	0	0	0	0	0	0	0	0	0	64	0	0	0
470.00	5161	9839	1039	0	0	41	44	55	0	0	2935	487	83	98	102	0	0	0	0	0	0	0	0	0	0	0	0	0	0	3	0	14	129	0	0	0	0	0	0	0	0	0	0	0	0	63	0	0	0
471.00	5149	9851	1034	0	0	40	44	55	0	0	2937	482	83	96	102	0	0	0	0	0	0	0	0	0	0	0	0	0	0	5	0	15	125	0	0	0	0	0	0	0	0	0	0	0	0	62	0	0	0
472.00	5138	9862	1028	0	0	40	44	54	0	0	2933	482	83	96	104	0	0	0	0	0	0	0	0	0	0	0	0	0	0	5	0	15	123	0	0	0	0	0	0	0	0	0	0	0	0	61	0	0	0
473.00	5128	9872	1024	0	0	39	44	53	0	0	2937	477	82	94	105	0	0	0	0	0	0	0	0	0	0	0	0	0	0	6	0	16	123	0	0	0	0	0	0	0	0	0	0	0	0	59	0	0	0
474.00	5119	9881	1017	0	0	40	45	54	0	0	2936	470	83	98	106	0	0	0	0	0	0	0	0	0	0	0	0	0	0	5	0	15	123	0	0	0	0	0	0	0	0	0	0	0	0	57	0	0	0
475.00	5106	9894	1012	0	0	38	46	54	0	0	2938	465	83	98	106	0	0	0	0	0	0	0	0	0	0	0	0	0	0	5	0	14	119	0	0	0	0	0	0	0	0	0	0	0	0	56	0	0	0
476.00	5095	9905	1009	0	0	37	46	54	0	0	2939	459	83	99	105	0	0	0	0	0	0	0	0	0	0	0	0	0	0	3	0	14	119	0	0	0	0	0	0	0	0	0	0	0	0	57	0	0	0
477.00	5086	9914	1003	0	0	38	45	54	0	0	2935	457	84	99	106	0	0	0	0	0	0	0	0	0	0	0	0	0	0	4	0	14	121	0	0	0	0	0	0	0	0	0	0	0	0	59	0	0	0
478.00	5076	9924	997	0	0	37	44	56	0	0	2942	449	83	98	107	0	0	0	0	0	0	0	0	0	0	0	0	0	0	5	0	13	121	0	0	0	0	0	0	0	0	0	0	0	0	59	0	0	0
479.00	5068	9932	991	0	0	37	44	57	0	0	2945	446	81	97	105	0	0	0	0	0	0	0	0	0	0	0	0	0	0	5	0	13	123	0	0	0	0	0	0	0	0	0	0	0	0	58	0	0	0
480.00	5057	9943	986	0	0	36	45	58	0	0	2941	442	82	97	106	0	0	0	0	0	0	0	0	0	0	0	0	0	0	4	0	13	124	0	0	0	0	0	0	0	0	0	0	0	0	59	0	0	0
481.00	5044	9956	982	0	0	36	45	55	0	0	2937	441	84	97	105	0	0	0	0	0	0	0	0	0	0	0	0	0	0	3	0	14	121	0	0	0	0	0	0	0	0	0	0	0	0	60	0	0	0
482.00	5036	9964	975	0	0	36	47	57	0	0	2938	434	82	97	105	0	0	0	0	0	0	0	0	0	0	0	0	0	0	5	0	14	120	0	0	0	0	0	0	0	0	0	0	0	0	61	0	0	0
483.00	5023	9977	970	0	0	34	46	56	0	0	2935	436	85	95	105	0	0	0	0	0	0	0	0	0	0	0	0	0	0	3	0	16	117	0	0	0	0	0	0	0	0	0	0	0	0	61	0	0	0
484.00	5014	9986	964	0	0	35	47	56	0	0	2935	430	85	96	105	0	0	0	0	0	0	0	0	0	0	0	0	0	0	4	0	16	116	0	0	0	0	0	0	0	0	0	0	0	0	60	0	0	0
485.00	5004	9996	959	0	0	35	48	56	0	0	2936	424	84	98	104	0	0	0	0	0	0	0	0	0	0	0	0	0	0	5	0	15	116	0	0	0	0	0	0	0	0	0	0	0	0	61	0	0	0
486.00	4993	10007	953	0	0	36	48	56	0	0	2935	423	84	98	103	0	0	0	0	0	0	0	0	0	0	0	0	0	0	4	0	14	118	0	0	0	0	0	0	0	0	0	0	0	0	59	0	0	0
487.00	4982	10018	947	0	0	36	48	55	0	0	2934	422	84	100	101	0	0	0	0	0	0	0	0	0	0	0	0	0	0	5	0	11	119	0	0	0	0	0	0	0	0	0	0	0	0	62	0	0	0
488.00	4971	10029	942	0	0	37	47	55	0	0	2935	418	84	98	101	0	0	0	0	0	0	0	0	0	0	0	0	0	0	4	0	14	116	0	0	0	0	0	0	0	0	0	0	0	0	60	0	0	0
489.00	4961	10039	935	0	0	37	49	56	0	0	2932	414	86	98	100	0	0	0	0	0	0	0	0	0	0	0	0	0	0	4	0	14	117	0	0	0	0	0	0	0	0	0	0	0	0	61	0	0	0
490.00	4952	10048	930	0	0	36	47	58	0	0	2933	411	85	97	99	0	0	0	0	0	0	0	0	0	0	0	0	0	0	5	0	15	117	0	0	0	0	0	0	0	0	0	0	0	0	60	0	0	0
491.00	4939	10061	923	0	0	37	48	58	0	0	2935	406	84	97	98	0	0	0	0	0	0	0	0	0	0	0	0	0	0	5	0	15	115	0	0	0	0	0	0	0	0	0	0	0	0	61	0	0	0
492.00	4928	10072	917	0	0	38	49	60	0	0	2934	399	84	96	99	0	0	0	0	0	0	0	0	0	0	0	0	0	0	5	0	16	116	0	0	0	0	0	0	0	0	0	0	0	0	60	0	0	0
493.00	4917	10083	913	0	0	36	50	59	0	0	2933	396	85	98	97	0	0	0	0	0	0	0	0	0	0	0	0	0	0	5	0	14	117	0	0	0	0	0	0	0	0	0	0	0	0	61	0	0	0
494.00	4906	10094	906	0	0	36	51	59	0	0	2929	397	85	97	98	0	0	0	0	0	0	0	0	0	0	0	0	0	0	4	0	15	115	0	0	0	0	0	0	0	0	0	0	0	0	62	0	0	0
495.00	4898	10102	900	0	0	36	50	59	0	0	2923	397	86	98	98	0	0	0	0	0	0	0	0	0	0	0	0	0	0	4	0	16	116	0	0	0	0	0	0	0	0	0	0	0	0	64	0	0	0
496.00	4886	10114	893	0	0	35	52	62	0	0	2927	388	85	99	99	0	0	0	0	0	0	0	0	0	0	0	0	0	0	4	0	13	113	0	0	0	0	0	0	0	0	0	0	0	0	63	0	0	0
497.00	4878	10122	889	0	0	35	50	62	0	0	2922	390	86	100	99	0	0	0	0	0	0	0	0	0	0	0	0	0	0	3	0	13	110	0	0	0	0	0	0	0	0	0	0	0	0	64	0	0	0
498.00	4870	10130	883	0	0	33	50	64	0	0	2921	388	85	100	97	0	0	0	0	0	0	0	0	0	0	0	0	0	0	4	0	13	113	0	0	0	0	0	0	0	0	0	0	0	0	67	0	0	0
499.00	4861	10139	877	0	0	34	50	62	0	0	2922	388	85	98	95	0	0	0	0	0	0	0	0	0	0	0	0	0	0	5	0	12	112	0	0	0	0	0	0	0	0	0	0	0	0	68	0	0	0
500.00	4852	10148	874	0	0	33	49	62	0	0	2921	385	85	96	96	0	0	0	0	0	0	0	0	0	0	0	0	0	0	4	0	13	114	0	0	0	0	0	0	0	0	0	0	0	0	69	0	0	0
501.00	4844	10156	868	0	0	34	49	61	0	0	2920	382	84	96	96	0	0	0	0	0	0	0	0	0	0	0	0	0	0	5	0	15	114	0	0	0	0	0	0	0	0	0	0	0	0	70	0	0	0
502.00	4833	10167	862	0	0	35	48	62	0	0	2920	377	85	96	96	0	0	0	0	0	0	0	0	0	0	0	0	0	0	4	0	14	113	0	0	0	0	0	0	0	0	0	0	0	0	71	0	0	0
503.00	4821	10179	858	0	0	34	47	62	0	0	2917	376	87	96	98	0	0	0	0	0	0	0	0	0	0	0	0	0	0	4	0	13	110	0	0	0	0	0	0	0	0	0	0	0	0	69	0	0	0
504.00	4810	10190	853	0	0	35	47	62	0	0	2916	372	87	95	97	0	0	0	0	0	0	0	0	0	0	0	0	0	0	4	0	13	109	0	0	0	0	0	0	0	0	0	0	0	0	70	0	0	0
505.00	4800	10200	850	0	0	34	47	61	0	0	2916	369	85	94	98	0	0	0	0	0	0	0	0	0	0	0	0	0	0	4	0	15	108	0	0	0	0	0	0	0	0	0	0	0	0	69	0	0	0
506.00	4791	10209	844	0	0	34	48	60	0	0	2913	370	82	95	97	0	0	0	0	0	0	0	0	0	0	0	0	0	0	6	0	14	110	0	0	0	0	0	0	0	0	0	0	0	0	71	0	0	0
507.00	4781	10219	840	0	0	34	48	61	0	0	2911	364	84	97	95	0	0	0	0	0	0	0	0	0	0	0	0	0	0	4	0	14	113	0	0	0	0	0	0	0	0	0	0	0	0	72	0	0	0
508.00	4768	10232	833	0	0	33	48	61	0	0	2909	365	83	96	95	0	0	0	0	0	0	0	0	0	0	0	0	0	0	5	0	14	111	0	0	0	0	0	0	0	0	0	0	0	0	72	0	0	0
509.00	4758	10242	828	0	0	33	48	60	0	0	2907	364	84	95	95	0	0	0	0	0	0	0	0	0	0	0	0	0	0	4	0	15	111	0	0	0	0	0	0	0	0	0	0	0	0	71	0	0	0
510.00	4747	10253	823	0	0	33	47	60	0	0	2906	363	83	93	97	0	0	0	0	0	0	0	0	0	0	0	0	0	0	5	0	14	109	0	0	0	0	0	0	0	0	0	0	0	0	69	0	0	0
511.00	4740	10260	817	0	0	32	47	61	0	0	2901	364	83	92	100	0	0	0	0	0	0	0	0	0	0	0	0	0	0	6	0	16	107	0	0	0	0	0	0	0	0	0	0	0	0	68	0	0	0
512.00	4729	10271	811	0	0	33	49	61	0	0	2899	359	83	92	99	0	0	0	0	0	0	0	0	0	0	0	0	0	0	4	0	15	106	0	0	0	0	0	0	0	0	0	0	0	0	71	0	0	0
513.00	4719	10281	805	0	0	31	49	60	0	0	2896	363	83	92	96	0	0	0	0	0	0	0	0	0	0	0	0	0	0	5	0	15	104	0	0	0	0	0	0	0	0	0	0	0	0	72	0	0	0
514.00	4708	10292	800	0	0	31	49	59	0	0	2895	362	82	92	95	0	0	0	0	0	0	0	0	0	0	0	0	0	0	5	0	15	104	0	0	0	0	0	0	0	0	0	0	0	0	71	0	0	0
515.00	4698	10302	795	0	0	31	49	58	0	0	2892	361	83	92	97	0	0	0	0	0	0	0	0	0	0	0	0	0	0	5	0	15	103	0	0	0	0	0	0	0	0	0	0	0	0	69	0	0	0
516.00	4686	10314	791	0	0	31	48	58	0	0	2889	360	82	91	95	0	0	0	0	0	0	0	0	0	0	0	0	0	0	5	0	15	102	0	0	0	0	0	0	0	0	0	0	0	0	71	0	0	0
517.00	4678	10322	786	0	0	31	48	59	0	0	2888	357	81	92	93	0	0	0	0	0	0	0	0	0	0	0	0	0	0	4	0	16	102	0	0	0	0	0	0	0	0	0	0	0	0	70	0	0	0
518.00	4667	10333	781	0	0	33	46	59	0	0	2887	353	81	93	93	0	0	0	0	0	0	0	0	0	0	0	0	0	0	4	0	15	101	0	0	0	0	0	0	0	0	0	0	0	0	71	0	0	0
519.00	4657	10343	776	0	0	33	47	58	0	0	2883	353	81	92	92	0	0	0	0	0	0	0	0	0	0	0	0	0	0	5	0	16	98	0	0	0	0	0	0	0	0	0	0	0	0	71	0	0	0
520.00	4644	10356	771	0	0	32	46	58	0	0	2881	352	82	92	92	0	0	0	0	0	0	0	0	0	0	0	0	0	0	4	0	15	97	0	0	0	0	0	0	0	0	0	0	0	0	70	0	0	0
521.00	4634	10366	767	0	0	32	45	58	0	0	2880	350	82	94	91	0	0	0	0	0	0	0	0	0	0	0	0	0	0	4	0	15	95	0	0	0	0	0	0	0	0	0	0	0	0	69	0	0	0
522.00	4623	10377	760	0	0	32	46	58	0	0	2877	350	82	96	91	0	0	0	0	0	0	0	0	0	0	0	0	0	0	4	0	12	93	0	0	0	0	0	0	0	0	0	0	0	0	68	0	0	0
523.00	4613	10387	754	0	0	31	47	58	0	0	2876	351	80	95	90	0	0	0	0	0	0	0	0	0	0	0	0	0	0	5	0	13	93	0	0	0	0	0	0	0	0	0	0	0	0	69	0	0	0
524.00	4602	10398	748	0	0	30	48	59	0	0	2870	350	82	96	90	0	0	0	0	0	0	0	0	0	0	0	0	0	0	5	0	13	90	0	0	0	0	0	0	0	0	0	0	0	0	68	0	0	0
525.00	4591	10409	743	0	0	31	47	57	0	0	2868	350	83	96	90	0	0	0	0	0	0	0	0	0	0	0	0	0	0	5	0	12	89	0	0	0	0	0	0	0	0	0	0	0	0	68	0	0	0
526.00	4581	10419	736	0	0	32	47	58	0	0	2862	352	82	96	90	0	0	0	0	0	0	0	0	0	0	0	0	0	0	4	0	14	88	0	0	0	0	0	0	0	0	0	0	0	0	68	0	0	0
527.00	4571	10429	733	0	0	32	46	56	0	0	2861	352	81	94	90	0	0	0	0	0	0	0	0	0	0	0	0	0	0	6	0	14	85	0	0	0	0	0	0	0	0	0	0	0	0	68	0	0	0
528.00	4563	10437	729	0	0	32	45	57	0	0	2859	348	80	95	90	0	0	0	0	0	0	0	0	0	0	0	0	0	0	6	0	15	87	0	0	0	0	0	0	0	0	0	0	0	0	67	0	0	0
529.00	4553	10447	724	0	0	32	43	57	0	0	2857	349	81	96	90	0	0	0	0	0	0	0	0	0	0	0	0	0	0	4	0	13	88	0	0	0	0	0	0	0	0	0	0	0	0	67	0	0	0
530.00	4544	10456	719	0	0	33	42	58	0	0	2855	346	82	95	89	0	0	0	0	0	0	0	0	0	0	0	0	0	0	3	0	15	86	0	0	0	0	0	0	0	0	0	0	0	0	68	0	0	0
531.00	4534	10466	714	0	0	32	43	57	0	0	2853	344	81	96	88	0	0	0	0	0	0	0	0	0	0	0	0	0	0	5	0	14	86	0	0	0	0	0	0	0	0	0	0	0	0	67	0	0	0
532.00	4524	10476	709	0	0	31	45	56	0	0	2850	343	82	95	87	0	0	0	0	0	0	0	0	0	0	0	0	0	0	4	0	14	86	0	0	0	0	0	0	0	0	0	0	0	0	68	0	0	0
533.00	4513	10487	703	0	0	33	45	57	0	0	2845	342	82	95	87	0	0	0	0	0	0	0	0	0	0	0	0	0	0	4	0	14	87	0	0	0	0	0	0	0	0	0	0	0	0	68	0	0	0
534.00	4506	10494	699	0	0	32	45	56	0	0	2845	339	82	96	86	0	0	0	0	0	0	0	0	0	0	0	0	0	0	4	0	14	89	0	0	0	0	0	0	0	0	0	0	0	0	67	0	0	0
535.00	4498	10502	693	0	0	33	45	56	0	0	2842	340	82	95	86	0	0	0	0	0	0	0	0	0	0	0	0	0	0	4	0	15	89	0	0	0	0	0	0	0	0	0	0	0	0	67	0	0	0
536.00	4488	10512	686	0	0	32	46	57	0	0	2841	338	83	95	85	0	0	0	0	0	0	0	0	0	0	0	0	0	0	5	0	13	89	0	0	0	0	0	0	0	0	0	0	0	0	67	0	0	0
537.00	4479	10521	680	0	0	33	45	57	0	0	2837	341	84	92	83	0	0	0	0	0	0	0	0	0	0	0	0	0	0	5	0	14	89	0	0	0	0	0	0	0	0	0	0	0	0	68	0	0	0
538.00	4470	10530	675	0	0	31	46	57	0	0	2837	339	84	91	84	0	0	0	0	0	0	0	0	0	0	0	0	0	0	6	0	13	88	0	0	0	0	0	0	0	0	0	0	0	0	66	0	0	0
539.00	4461	10539	670	0	0	32	45	57	0	0	2830	338	84	92	85	0	0	0	0	0	0	0	0	0	0	0	0	0	0	6	0	14	88	0	0	0	0	0	0	0	0	0	0	0	0	65	0	0	0
540.00	4449	10551	665	0	0	32	46	55	0	0	2830	337	83	91	86	0	0	0	0	0	0	0	0	0	0	0	0	0	0	6	0	14	84	0	0	0	0	0	0	0	0	0	0	0	0	65	0	0	0
541.00	4440	10560	658	0	0	32	46	56	0	0	2825	339	83	91	85	0	0	0	0	0	0	0	0	0	0	0	0	0	0	6	0	14	84	0	0	0	0	0	0	0	0	0	0	0	0	66	0	0	0
542.00	4429	10571	653	0	0	33	45	55	0	0	2822	337	83	93	87	0	0	0	0	0	0	0	0	0	0	0	0	0	0	5	0	12	85	0	0	0	0	0	0	0	0	0	0	0	0	66	0	0	0
543.00	4420	10580	647	0	0	33	47	56	0	0	2815	337	82	92	89	0	0	0	0	0	0	0	0	0	0	0	0	0	0	5	0	15	86	0	0	0	0	0	0	0	0	0	0	0	0	64	0	0	0
544.00	4412	10588	642	0	0	33	48	56	0	0	2811	335	81	91	90	0	0	0	0	0	0	0	0	0	0	0	0	0	0	5	0	14	89	0	0	0	0	0	0	0	0	0	0	0	0	64	0	0	0
545.00	4401	10599	636	0	0	33	49	55	0	0	2805	335	83	92	92	0	0	0	0	0	0	0	0	0	0	0	0	0	0	3	0	14	87	0	0	0	0	0	0	0	0	0	0	0	0	62	0	0	0
546.00	4393	10607	632	0	0	31	48	57	0	0	2799	336	82	91	91	0	0	0	0	0	0	0	0	0	0	0	0	0	0	5	0	15	87	0	0	0	0	0	0	0	0	0	0	0	0	63	0	0	0
547.00	4384	10616	627	0	0	30	48	57	0	0	2792	338	84	91	90	0	0	0	0	0	0	0	0	0	0	0	0	0	0	3	0	17	87	0	0	0	0	0	0	0	0	0	0	0	0	64	0	0	0
548.00	4375	10625	624	0	0	28	47	57	0	0	2792	335	81	91	88	0	0	0	0	0	0	0	0	0	0	0	0	0	0	6	0	17	86	0	0	0	0	0	0	0	0	0	0	0	0	66	0	0	0
549.00	4365	10635	620	0	0	27	47	58	0	0	2788	334	83	90	88	0	0	0	0	0	0	0	0	0	0	0	0	0	0	5	0	18	87	0	0	0	0	0	0	0	0	0	0	0	0	64	0	0	0
550.00	4356	10644	616	0	0	25	47	59	0	0	2785	332	84	92	89	0	0	0	0	0	0	0	0	0	0	0	0	0	0	5	0	16	88	0	0	0	0	0	0	0	0	0	0	0	0	61	0	0	0
551.00	4345	10655	615	0	0	23	45	58	0	0	2784	332	83	94	87	0	0	0	0	0	0	0	0	0	0	0	0	0	0	4	0	14	86	0	0	0	0	0	0	0	0	0	0	0	0	61	0	0	0
552.00	4335	10665	611	0	0	21	46	58	0	0	2783	330	83	93	87	0	0	0	0	0	0	0	0	0	0	0	0	0	0	4	0	14	86	0	0	0	0	0	0	0	0	0	0	0	0	61	0	0	0
553.00	4322	10678	607	0	0	20	46	59	0	0	2775	330	84	96	89	0	0	0	0	0	0	0	0	0	0	0	0	0	0	3	0	12	85	0	0	0	0	0	0	0	0	0	0	0	0	59	0	0	0
554.00	4315	10685	602	0	0	19	47	59	0	0	2773	328	84	95	89	0	0	0	0	0	0	0	0	0	0	0	0	0	0	4	0	14	85	0	0	0	0	0	0	0	0	0	0	0	0	59	0	0	0
555.00	4308	10692	599	0	0	17	46	60	0	0	2768	329	82	98	88	0	0	0	0	0	0	0	0	0	0	0	0	0	0	5	0	13	88	0	0	0	0	0	0	0	0	0	0	0	0	60	0	0	0
556.00	4298	10702	594	0	0	16	46	59	0	0	2764	330	83	96	90	0	0	0	0	0	0	0	0	0	0	0	0	0	0	4	0	14	89	0	0	0	0	0	0	0	0	0	0	0	0	58	0	0	0
557.00	4288	10712	588	0	0	15	48	59	0	0	2764	326	84	96	91	0	0	0	0	0	0	0	0	0	0	0	0	0	0	4	0	14	88	0	0	0	0	0	0	0	0	0	0	0	0	57	0	0	0
558.00	4279	10721	585	0	0	14	46	59	0	0	2756	330	83	97	92	0	0	0	0	0	0	0	0	0	0	0	0	0	0	4	0	14	89	0	0	0	0	0	0	0	0	0	0	0	0	56	0	0	0
559.00	4267	10733	580	0	0	13	45	60	0	0	2754	330	83	96	93	0	0	0	0	0	0	0	0	0	0	0	0	0	0	3	0	15	86	0	0	0	0	0	0	0	0	0	0	0	0	54	0	0	0
560.00	4256	10744	575	0	0	11	47	60	0	0	2748	330	82	97	93	0	0	0	0	0	0	0	0	0	0	0	0	0	0	5	0	14	83	0	0	0	0	0	0	0	0	0	0	0	0	53	0	0	0
561.00	4248	10752	571	0	0	11	46	61	0	0	2744	330	81	95	93	0	0	0	0	0	0	0	0	0	0	0	0	0	0	6	0	15	85	0	0	0	0	0	0	0	0	0	0	0	0	52	0	0	0
562.00	4239	10761	566	0	0	9	47	61	0	0	2740	328	83	97	95	0	0	0	0	0	0	0	0	0	0	0	0	0	0	5	0	14	86	0	0	0	0	0	0	0	0	0	0	0	0	52	0	0	0
563.00	4229	10771	561	0	0	7	48	62	0	0	2738	326	81	95	97	0	0	0	0	0	0	0	0	0	0	0	0	0	0	6	0	15	88	0	0	0	0	0	0	0	0	0	0	0	0	52	0	0	0
564.00	4219	10781	556	0	0	5	48	63	0	0	2734	327	83	94	98	0	0	0	0	0	0	0	0	0	0	0	0	0	0	4	0	15	87	0	0	0	0	0	0	0	0	0	0	0	0	52	0	0	0
565.00	4208	10792	552	0	0	3	49	63	0	0	2732	324	83	96	98	0	0	0	0	0	0	0	0	0	0	0	0	0	0	4	0	14	87	0	0	0	0	0	0	0	0	0	0	0	0	52	0	0	0
566.00	4197	10803	549	0	0	2	49	63	0	0	2730	322	84	94	98	0	0	0	0	0	0	0	0	0	0	0	0	0	0	4	0	12	86	0	0	0	0	0	0	0	0	0	0	0	0	54	0	0	0
567.00	4189	10811	546	0	0	3	49	63	0	0	2724	319	85	95	99	0	0	0	0	0	0	0	0	0	0	0	0	0	0	3	0	13	87	0	0	0	0	0	0	0	0	0	0	0	0	53	0	0	0
568.00	4178	10822	542	0	0	3	49	63	0	0	2725	314	85	94	99	0	0	0	0	0	0	0	0	0	0	0	0	0	0	4	0	12	86	0	0	0	0	0	0	0	0	0	0	0	0	51	0	0	0
569.00	4174	10826	539	0	0	3	48	62	0	0	2720	314	85	93	100	0	0	0	0	0	0	0	0	0	0	0	0	0	0	6	0	14	87	0	0	0	0	0	0	0	0	0	0	0	0	51	0	0	0
570.00	4163	10837	533	0	0	3	49	63	0	0	2714	314	85	93	100	0	0	0	0	0	0	0	0	0	0	0	0	0	0	6	0	15	85	0	0	0	0	0	0	0	0	0	0	0	0	50	0	0	0
571.00	4152	10848	529	0	0	3	50	61	0	0	2713	311	84	94	101	0	0	0	0	0	0	0	0	0	0	0	0	0	0	6	0	13	85	0	0	0	0	0	0	0	0	0	0	0	0	50	0	0	0
572.00	4142	10858	525	0	0	3	50	62	0	0	2706	310	85	93	102	0	0	0	0	0	0	0	0	0	0	0	0	0	0	4	0	15	87	0	0	0	0	0	0	0	0	0	0	0	0	51	0	0	0
573.00	4131	10869	522	0	0	3	50	63	0	0	2703	304	84	95	105	0	0	0	0	0	0	0	0	0	0	0	0	0	0	4	0	13	87	0	0	0	0	0	0	0	0	0	0	0	0	48	0	0	0
574.00	4121	10879	518	0	0	3	50	63	0	0	2700	301	83	95	103	1	0	0	0	0	0	0	0	0	0	0	0	0	0	4	0	14	86	0	0	0	0	0	0	0	0	0	0	0	0	49	0	0	0
575.00	4112	10888	515	0	0	3	49	62	0	0	2699	298	84	94	102	1	0	0	0	0	0	0	0	0	0	0	0	0	0	4	0	16	85	0	0	0	0	0	0	0	0	0	0	0	0	50	0	0	0
576.00	4100	10900	512	0	0	3	49	61	0	0	2695	295	86	93	101	2	0	0	0	0	0	0	0	0	0	0	0	0	0	3	0	16	85	0	0	0	0	0	0	0	0	0	0	0	0	51	0	0	0
577.00	4089	10911	507	0	0	3	48	63	0	0	2695	291	85	92	100	2	0	0	0	0	0	0	0	0	0	0	0	0	0	4	0	16	82	0	0	0	0	0	0	0	0	0	0	0	0	51	0	0	0
578.00	4080	10920	502	0	0	3	50	62	0	0	2691	288	85	93	100	2	0	0	0	0	0	0	0	0	0	0	0	0	0	4	0	15	85	0	0	0	0	0	0	0	0	0	0	0	0	53	0	0	0
579.00	4071	10929	500	0	0	2	49	60	0	0	2690	286	87	93	99	2	0	0	0	0	0	0	0	0	0	0	0	0	0	3	0	15	84	0	0	0	0	0	0	0	0	0	0	0	0	53	0	0	0
580.00	4062	10938	495	0	0	2	48	61	0	0	2689	285	84	93	95	2	0	0	0	0	0	0	0	0	0	0	0	0	0	5	0	15	85	0	0	0	0	0	0	0	0	0	0	0	0	58	0	0	0
581.00	4052	10948	492	0	0	1	47	61	0	0	2684	285	84	93	97	2	0	0	0	0	0	0	0	0	0	0	0	0	0	5	0	14	85	0	0	0	0	0	0	0	0	0	0	0	0	58	0	0	0
582.00	4043	10957	491	0	0	1	47	59	0	0	2681	282	84	94	96	2	0	0	0	0	0	0	0	0	0	0	0	0	0	5	0	14	84	0	0	0	0	0	0	0	0	0	0	0	0	59	0	0	0
583.00	4033	10967	485	0	0	1	47	60	0	0	2675	283	84	94	96	2	0	0	0	0	0	0	0	0	0	0	0	0	0	5	0	15	81	0	0	0	0	0	0	0	0	0	0	0	0	60	0	0	0
584.00	4026	10974	481	0	0	1	48	60	0	0	2673	278	84	96	95	2	0	0	0	0	0	0	0	0	0	0	0	0	0	6	0	14	83	0	0	0	0	0	0	0	0	0	0	0	0	60	0	0	0
585.00	4015	10985	476	0	0	1	48	61	0	0	2671	277	84	96	94	2	0	0	0	0	0	0	0	0	0	0	0	0	0	5	0	15	82	0	0	0	0	0	0	0	0	0	0	0	0	59	0	0	0
586.00	4003	10997	473	0	0	1	48	60	0	0	2670	273	84	95	94	2	0	0	0	0	0	0	0	0	0	0	0	0	0	4	0	15	81	0	0	0	0	0	0	0	0	0	0	0	0	60	0	0	0
587.00	3995	11005	471	0	0	1	46	60	0	0	2669	271	84	93	95	2	0	0	0	0	0	0	0	0	0	0	0	0	0	4	0	15	83	0	0	0	0	0	0	0	0	0	0	0	0	58	0	0	0
588.00	3986	11014	467	0	0	0	46	59	0	0	2663	273	85	93	94	2	0	0	0	0	0	0	0	0	0	0	0	0	0	3	0	16	84	0	0	0	0	0	0	0	0	0	0	0	0	57	0	0	0
589.00	3978	11022	463	0	0	0	46	59	0	0	2660	271	85	95	93	2	0	0	0	0	0	0	0	0	0	0	0	0	0	4	0	15	83	0	0	0	0	0	0	0	0	0	0	0	0	59	0	0	0
590.00	3967	11033	459	0	0	0	46	61	0	0	2659	266	83	93	92	2	0	0	0	0	0	0	0	0	0	0	0	0	0	5	0	16	82	0	0	0	0	0	0	0	0	0	0	0	0	59	0	0	0
591.00	3960	11040	456	0	0	0	48	60	0	0	2652	264	83	93	93	2	0	0	0	0	0	0	0	0	0	0	0	0	0	6	0	17	82	0	0	0	0	0	0	0	0	0	0	0	0	60	0	0	0
592.00	3950	11050	452	0	0	0	48	59	0	0	2649	264	83	93	93	1	0	0	0	0	0	0	0	0	0	0	0	0	0	6	1	16	83	0	0	0	0	0	0	0	0	0	0	0	0	58	0	0	0
593.00	3939	11061	448	0	0	0	49	59	0	0	2646	263	82	94	93	1	0	0	0	0	0	0	0	0	0	0	0	0	0	5	1	14	83	0	0	0	0	0	0	0	0	0	0	0	0	56	0	0	0
594.00	3929	11071	444	0	0	0	49	58	0	0	2642	263	81	94	93	0	0	0	0	0	0	0	0	0	0	0	0	0	0	6	1	14	82	0	0	0	0	0	0	0	0	0	0	0	0	58	0	0	0
595.00	3918	11082	439	0	0	0	49	60	0	0	2642	258	81	95	93	0	0	0	0	0	0	0	0	0	0	0	0	0	0	5	1	12	82	0	0	0	0	0	0	0	0	0	0	0	0	58	0	0	0
596.00	3910	11090	434	0	0	0	50	62	0	0	2638	256	82	92	92	0	0	0	0	0	0	0	0	0	0	0	0	0	0	5	0	15	83	0	0	0	0	0	0	0	0	0	0	0	0	58	0	0	0
597.00	3898	11102	429	0	0	0	53	62	0	0	2640	250	81	92	91	0	0	0	0	0	0	0	0	0	0	0	0	0	0	5	0	14	79	0	0	0	0	0	0	0	0	0	0	0	0	57	0	0	0
598.00	3889	11111	425	0	0	0	54	61	0	0	2638	247	83	92	88	0	0	0	0	0	0	0	0	0	0	0	0	0	0	4	0	15	79	0	0	0	0	0	0	0	0	0	0	0	0	59	0	0	0
599.00	3878	11122	422	0	0	0	53	60	0	0	2632	248	82	92	86	0	0	0	0	0	0	0	0	0	0	0	0	0	0	5	0	15	78	0	0	0	0	0	0	0	0	0	0	0	0	61	0	0	0
600.00	3865	11135	419	0	0	0	51	59	0	0	2633	246	80	92	83	0	0	0	0	0	0	0	0	0	0	0	0	0	0	5	0	14	76	0	0	0	0	0	0	0	0	0	0	0	0	63	0	0	0
601.00	3858	11142	416	0	0	0	49	58	0	0	2630	245	80	95	83	0	0	0	0	0	0	0	0	0	0	0	0	0	0	4	0	14	77	0	0	0	0	0	0	0	0	0	0	0	0	63	0	0	0
602.00	3849	11151	414	0	0	0	47	58	0	0	2629	243	81	94	80	1	0	0	0	0	0	0	0	0	0	0	0	0	0	4	0	14	76	0	0	0	0	0	0	0	0	0	0	0	0	62	0	0	0
603.00	3840	11160	413	0	0	0	45	55	0	0	2626	245	82	93	78	1	0	0	0	0	0	0	0	0	0	0	0	0	0	4	0	15	75	0	0	0	0	0	0	0	0	0	0	0	0	63	0	0	0
604.00	3828	11172	410	0	0	0	44	56	0	0	2624	243	82	93	76	1	0	0	0	0	0	0	0	0	0	0	0	0	0	4	0	14	72	0	0	0	0	0	0	0	0	0	0	0	0	61	0	0	0
605.00	3818	11182	405	0	0	0	44	56	0	0	2624	242	81	94	73	1	0	0	0	0	0	0	0	0	0	0	0	0	0	5	0	13	70	0	0	0	0	0	0	0	0	0	0	0	0	62	0	0	0
606.00	3810	11190	402	0	0	0	44	55	0	0	2626	237	81	92	72	1	0	0	0	0	0	0	0	0	0	0	0	0	0	5	0	15	71	0	0	0	0	0	0	0	0	0	0	0	0	63	0	0	0
607.00	3801	11199	398	0	0	0	45	54	0	0	2619	238	82	93	71	1	0	0	0	0	0	0	0	0	0	0	0	0	0	5	0	16	69	0	0	0	0	0	0	0	0	0	0	0	0	63	0	0	0
608.00	3792	11208	395	0	0	0	44	54	0	0	2618	235	81	94	68	1	0	0	0	0	0	0	0	0	0	0	0	0	0	5	0	15	71	0	0	0	0	0	0	0	0	0	0	0	0	65	0	0	0
609.00	3782	11218	389	0	0	0	44	56	0	0	2617	233	82	94	64	1	0	0	0	0	0	0	0	0	0	0	0	0	0	5	0	15	69	0	0	0	0	0	0	0	0	0	0	0	0	66	0	0	0
610.00	3770	11230	386	0	0	0	44	55	0	0	2618	230	81	93	62	1	0	0	0	0	0	0	0	0	0	0	0	0	0	5	0	15	69	0	0	0	0	0	0	0	0	0	0	0	0	66	0	0	0
611.00	3759	11241	381	0	0	0	43	55	0	0	2619	229	81	93	60	1	0	0	0	0	0	0	0	0	0	0	0	0	0	3	0	15	70	0	0	0	0	0	0	0	0	0	0	0	0	64	0	0	0
612.00	3751	11249	376	0	0	0	43	56	0	0	2615	227	81	94	59	1	0	0	0	0	0	0	0	0	0	0	0	0	0	5	0	16	68	0	0	0	0	0	0	0	0	0	0	0	0	63	0	0	0
613.00	3741	11259	371	0	0	0	43	57	0	0	2614	225	82	95	57	1	0	0	0	0	0	0	0	0	0	0	0	0	0	5	0	13	67	0	0	0	0	0	0	0	0	0	0	0	0	62	0	0	0
614.00	3734	11266	368	0	0	0	43	57	0	0	2613	222	82	96	54	1	0	0	0	0	0	0	0	0	0	0	0	0	0	5	0	13	68	0	0	0	0	0	0	0	0	0	0	0	0	63	0	0	0
615.00	3722	11278	364	0	0	0	43	57	0	0	2613	219	82	97	52	1	0	0	0	0	0	0	0	0	0	0	0	0	0	3	0	12	67	0	0	0	0	0	0	0	0	0	0	0	0	62	0	0	0
616.00	3715	11285	359	0	0	0	42	58	0	0	2613	218	81	95	49	1	0	0	0	0	0	0	0	0	0	0	0	0	0	4	0	15	67	0	0	0	0	0	0	0	0	0	0	0	0	63	0	0	0
617.00	3707	11293	356	0	0	0	42	58	0	0	2614	212	82	96	46	1	0	0	0	0	0	0	0	0	0	0	0	0	0	4	0	15	68	0	0	0	0	0	0	0	0	0	0	0	0	62	0	0	0
618.00	3699	11301	351	0	0	0	42	58	0	0	2614	211	82	95	44	1	0	0	0	0	0	0	0	0	0	0	0	0	0	4	0	16	68	0	0	0	0	0	0	0	0	0	0	0	0	61	0	0	0
619.00	3690	11310	347	0	0	0	42	59	0	0	2614	205	82	95	42	1	0	0	0	0	0	0	0	0	0	0	0	0	0	4	0	17	69	0	0	0	0	0	0	0	0	0	0	0	0	61	0	0	0
620.00	3680	11320	344	0	0	0	42	59	0	0	2608	204	83	98	41	0	0	0	0	0	0	0	0	0	0	0	0	0	0	4	1	16	68	0	0	0	0	0	0	0	0	0	0	0	0	59	0	0	0
621.00	3671	11329	338	0	0	0	43	60	0	0	2608	201	84	99	41	0	0	0	0	0	0	0	0	0	0	0	0	0	0	4	1	14	68	0	0	0	0	0	0	0	0	0	0	0	0	56	0	0	0
622.00	3659	11341	333	0	0	0	44	61	0	0	2606	199	84	98	39	0	0	0	0	0	0	0	0	0	0	0	0	0	0	4	0	15	68	0	0	0	0	0	0	0	0	0	0	0	0	53	0	0	0
623.00	3649	11351	329	0	0	0	43	60	0	0	2609	197	82	97	36	0	0	0	0	0	0	0	0	0	0	0	0	0	0	5	0	15	67	0	0	0	0	0	0	0	0	0	0	0	0	52	0	0	0
624.00	3641	11359	325	0	0	0	44	61	0	0	2610	192	82	95	35	0	0	0	0	0	0	0	0	0	0	0	0	0	0	4	0	17	69	0	0	0	0	0	0	0	0	0	0	0	0	52	0	0	0
625.00	3632	11368	320	0	0	0	45	62	0	0	2608	190	82	95	32	1	0	0	0	0	0	0	0	0	0	0	0	0	0	4	0	17	68	0	0	0	0	0	0	0	0	0	0	0	0	54	0	0	0
626.00	3622	11378	317	0	0	0	44	61	0	0	2609	187	81	97	30	1	0	0	0	0	0	0	0	0	0	0	0	0	0	6	0	15	66	0	0	0	0	0	0	0	0	0	0	0	0	53	0	0	0
627.00	3612	11388	312	0	0	0	45	62	0	0	2608	185	82	95	27	1	0	0	0	0	0	0	0	0	0	0	0	0	0	5	0	14	68	0	0	0	0	0	0	0	0	0	0	0	0	54	0	0	0
628.00	3604	11396	308	0	0	0	43	64	0	0	2609	182	81	95	25	1	0	0	0	0	0	0	0	0	0	0	0	0	0	6	0	14	69	0	0	0	0	0	0	0	0	0	0	0	0	55	0	0	0
629.00	3598	11402	303	0	0	0	43	64	0	0	2608	183	81	96	23	1	0	0	0	0	0	0	0	0	0	0	0	0	0	6	0	13	71	0	0	0	0	0	0	0	0	0	0	0	0	54	0	0	0
630.00	3589	11411	298	0	0	0	44	65	0	0	2605	182	80	97	20	1	0	0	0	0	0	0	0	0	0	0	0	0	0	5	0	13	73	0	0	0	0	0	0	0	0	0	0	0	0	54	0	0	0
631.00	3581	11419	294	0	0	0	44	64	0	0	2603	181	81	98	18	1	0	0	0	0	0	0	0	0	0	0	0	0	0	5	0	13	74	0	0	0	0	0	0	0	0	0	0	0	0	53	0	0	0
632.00	3570	11430	290	0	0	0	45	64	0	0	2602	178	82	98	16	1	0	0	0	0	0	0	0	0	0	0	0	0	0	4	0	12	73	0	0	0	0	0	0	0	0	0	0	0	0	53	0	0	0
633.00	3560	11440	286	0	0	0	45	64	0	0	2600	176	81	99	15	1	0	0	0	0	0	0	0	0	0	0	0	0	0	4	0	14	72	0	0	0	0	0	0	0	0	0	0	0	0	51	0	0	0
634.00	3550	11450	281	0	0	0	45	64	0	0	2596	178	82	97	14	1	0	0	0	0	0	0	0	0	0	0	0	0	0	4	0	15	71	0	0	0	0	0	0	0	0	0	0	0	0	49	0	0	0
635.00	3542	11458	278	0	0	0	47	61	0	0	2596	176	82	97	12	1	0	0	0	0	0	0	0	0	0	0	0	0	0	4	0	15	73	0	0	0	0	0	0	0	0	0	0	0	0	49	0	0	0
636.00	3536	11464	273	0	0	0	48	64	0	0	2594	171	82	97	11	1	0	0	0	0	0	0	0	0	0	0	0	0	0	5	0	17	74	0	0	0	0	0	0	0	0	0	0	0	0	47	0	0	0
637.00	3525	11475	270	0	0	0	48	62	0	0	2592	171	82	97	9	1	0	0	0	0	0	0	0	0	0	0	0	0	0	5	0	15	77	0	0	0	0	0	0	0	0	0	0	0	0	46	0	0	0
638.00	3516	11484	268	0	0	0	48	62	0	0	2591	167	82	99	9	1	0	0	0	0	0	0	0	0	0	0	0	0	0	5	0	14	76	0	0	0	0	0	0	0	0	0	0	0	0	44	0	0	0
639.00	3507	11493	265	0	0	0	48	63	0	0	2591	163	83	98	8	1	0	0	0	0	0	0	0	0	0	0	0	0	0	4	0	14	79	0	0	0	0	0	0	0	0	0	0	0	0	43	0	0	0
640.00	3497	11503	260	0	0	0	49	63	0	0	2589	162	84	99	8	1	0	0	0	0	0	0	0	0	0	0	0	0	0	4	0	13	79	0	0	0	0	0	0	0	0	0	0	0	0	41	0	0	0
641.00	3490	11510	256	0	0	0	49	63	0	0	2593	158	84	97	8	1	0	0	0	0	0	0	0	0	0	0	0	0	0	4	0	12	81	0	0	0	0	0	0	0	0	0	0	0	0	38	0	0	0
642.00	3482	11518	252	0	0	0	49	62	0	0	2589	158	84	98	7	0	0	0	0	0	0	0	0	0	0	0	0	0	0	5	1	13	83	0	0	0	0	0	0	0	0	0	0	0	0	36	0	0	0
643.00	3472	11528	248	0	0	0	48	62	0	0	2588	159	82	97	5	0	0	0	0	0	0	0	0	0	0	0	0	0	0	5	1	14	82	0	0	0	0	0	0	0	0	0	0	0	0	37	0	0	0
644.00	3463	11537	245	0	0	0	48	62	0	0	2585	157	83	97	4	0	0	0	0	0	0	0	0	0	0	0	0	0	0	5	1	14	81	0	0	0	0	0	0	0	0	0	0	0	0	35	0	0	0
645.00	3450	11550	240	0	0	0	48	63	0	0	2583	156	82	98	4	0	0	0	0	0	0	0	0	0	0	0	0	0	0	4	0	14	79	0	0	0	0	0	0	0	0	0	0	0	0	33	0	0	0
646.00	3441	11559	236	0	0	0	48	63	0	0	2580	155	83	100	4	0	0	0	0	0	0	0	0	0	0	0	0	0	0	4	0	13	78	0	0	0	0	0	0	0	0	0	0	0	0	31	0	0	0
647.00	3431	11569	232	0	0	0	48	62	0	0	2579	154	84	101	3	0	0	0	0	0	0	0	0	0	0	0	0	0	0	3	0	12	78	0	0	0	0	0	0	0	0	0	0	0	0	30	0	0	0
648.00	3425	11575	230	0	0	0	46	62	0	0	2577	154	84	101	3	0	0	0	0	0	0	0	0	0	0	0	0	0	0	5	0	13	78	0	0	0	0	0	0	0	0	0	0	0	0	27	0	0	0
649.00	3417	11583	225	0	0	0	47	62	0	0	2574	154	84	101	2	1	0	0	0	0	0	0	0	0	0	0	0	0	0	4	0	13	79	0	0	0	0	0	0	0	0	0	0	0	0	24	0	0	0
650.00	3407	11593	223	0	0	0	45	60	0	0	2574	155	84	98	2	2	0	0	0	0	0	0	0	0	0	0	0	0	0	4	0	13	80	0	0	0	0	0	0	0	0	0	0	0	0	22	0	0	0
651.00	3397	11603	220	0	0	0	44	60	0	0	2571	156	84	94	2	4	0	0	0	0	0	0	0	0	0	0	0	0	0	4	0	14	78	0	0	0	0	0	0	0	0	0	0	0	0	19	0	0	0
652.00	3388	11612	215	0	0	0	44	59	0	0	2570	157	84	93	2	5	0	0	0	0	0	0	0	0	0	0	0	0	0	3	0	14	79	0	0	0	0	0	0	0	0	0	0	0	0	17	0	0	0
653.00	3381	11619	212	0	0	0	43	58	0	0	2568	159	83	93	2	6	0	0	0	0	0	0	0	0	0	0	0	0	0	3	0	14	80	0	0	0	0	0	0	0	0	0	0	0	0	15	0	0	0
654.00	3371	11629	207	0	0	0	44	58	0	0	2564	158	85	92	2	7	0	0	0	0	0	0	0	0	0	0	0	0	0	4	0	14	78	0	0	0	0	0	0	0	0	0	0	0	0	12	0	0	0
655.00	3362	11638	204	0	0	0	43	56	0	0	2561	160	82	91	1	9	0	0	0	0	0	0	0	0	0	0	0	0	0	4	0	15	81	0	0	0	0	0	0	0	0	0	0	0	0	12	0	0	0
656.00	3354	11646	199	0	0	0	44	57	0	0	2556	159	83	91	0	10	0	0	0	0	0	0	0	0	0	0	0	0	0	5	0	16	80	0	0	0	0	0	0	0	0	0	0	0	0	9	0	0	0
657.00	3344	11656	195	0	0	0	43	57	0	0	2553	159	83	91	0	11	0	0	0	0	0	0	0	0	0	0	0	0	0	5	0	16	79	0	0	0	0	0	0	0	0	0	0	0	0	9	0	0	0
658.00	3333	11667	191	0	0	0	42	58	0	0	2548	159	83	91	0	12	0	0	0	0	0	0	0	0	0	0	0	0	0	5	0	16	78	0	0	0	0	0	0	0	0	0	0	0	0	8	0	0	0
659.00	3321	11679	188	0	0	0	43	56	0	0	2548	157	83	91	0	12	0	0	0	0	0	0	0	0	0	0	0	0	0	4	0	15	76	0	0	0	0	0	0	0	0	0	0	0	0	8	0	0	0
660.00	3312	11688	185	0	0	0	43	54	0	0	2547	155	83	90	0	13	0	0	0	0	0	0	0	0	0	0	0	0	0	5	0	16	76	0	0	0	0	0	0	0	0	0	0	0	0	8	0	0	0
661.00	3303	11697	179	0	0	0	43	56	0	0	2542	156	83	91	0	13	0	0	0	0	0	0	0	0	0	0	0	0	0	6	0	16	75	0	0	0	0	0	0	0	0	0	0	0	0	7	0	0	0
662.00	3291	11709	176	0	0	0	44	55	0	0	2542	154	83	90	0	13	0	0	0	0	0	0	0	0	0	0	0	0	0	5	0	15	74	0	0	0	0	0	0	0	0	0	0	0	0	5	0	0	0
663.00	3278	11722	171	0	0	0	44	56	0	0	2538	153	83	93	0	14	0	0	0	0	0	0	0	0	0	0	0	0	0	4	0	12	72	0	0	0	0	0	0	0	0	0	0	0	0	4	0	0	0
664.00	3272	11728	166	0	0	0	46	57	0	0	2537	150	82	93	0	14	0	0	0	0	0	0	0	0	0	0	0	0	0	6	0	13	73	0	0	0	0	0	0	0	0	0	0	0	0	4	0	0	0
665.00	3266	11734	162	0	0	0	46	57	0	0	2533	151	83	95	0	14	0	0	0	0	0	0	0	0	0	0	0	0	0	6	0	13	73	0	0	0	0	0	0	0	0	0	0	0	0	4	0	0	0
666.00	3257	11743	158	0	0	0	45	57	0	0	2529	152	83	97	0	14	0	0	0	0	0	0	0	0	0	0	0	0	0	6	0	13	73	0	0	0	0	0	0	0	0	0	0	0	0	3	0	0	0
667.00	3244	11756	155	0	0	0	44	56	0	0	2529	151	84	97	0	12	0	0	0	0	0	0	0	0	0	0	0	0	0	3	2	13	70	0	0	0	0	0	0	0	0	0	0	0	0	2	0	0	0
668.00	3236	11764	152	0	0	0	43	56	0	0	2525	151	83	97	0	11	0	0	0	0	0	0	0	0	0	0	0	0	0	5	3	14	70	0	0	0	0	0	0	0	0	0	0	0	0	2	0	0	0
669.00	3224	11776	147	0	0	0	43	56	0	0	2523	152	84	95	0	10	0	0	0	0	0	0	0	0	0	0	0	0	0	3	3	14	71	0	0	0	0	0	0	0	0	0	0	0	0	2	0	0	0
670.00	3216	11784	142	0	0	0	44	56	0	0	2520	149	84	98	0	10	0	0	0	0	0	0	0	0	0	0	0	0	0	4	3	14	70	0	0	0	0	0	0	0	0	0	0	0	0	2	0	0	0
671.00	3206	11794	139	0	0	0	43	56	0	0	2518	149	84	96	0	9	0	0	0	0	0	0	0	0	0	0	0	0	0	5	3	15	69	0	0	0	0	0	0	0	0	0	0	0	0	2	0	0	0
672.00	3196	11804	135	0	0	0	42	56	0	0	2519	147	84	95	0	7	0	0	0	0	0	0	0	0	0	0	0	0	0	5	3	16	70	0	0	0	0	0	0	0	0	0	0	0	0	2	0	0	0
673.00	3183	11817	130	0	0	0	42	57	0	0	2517	145	86	96	0	6	0	0	0	0	0	0	0	0	0	0	0	0	0	3	3	15	68	0	0	0	0	0	0	0	0	0	0	0	0	2	0	0	0
674.00	3171	11829	125	0	0	0	43	57	0	0	2512	147	85	95	0	6	0	0	0	0	0	0	0	0	0	0	0	0	0	4	3	15	68	0	0	0	0	0	0	0	0	0	0	0	0	1	0	0	0
675.00	3161	11839	123	0	0	0	41	56	0	0	2511	145	84	96	0	6	0	0	0	0	0	0	0	0	0	0	0	0	0	5	3	15	67	0	0	0	0	0	0	0	0	0	0	0	0	0	0	0	0
676.00	3153	11847	117	0	0	0	42	57	0	0	2509	144	85	95	0	5	0	0	0	0	0	0	0	0	0	0	0	0	0	6	3	16	66	0	0	0	0	0	0	0	0	0	0	0	0	0	0	0	0
677.00	3141	11859	112	0	0	0	42	58	0	0	2506	143	87	95	0	5	0	0	0	0	0	0	0	0	0	0	0	0	0	4	1	16	64	0	0	0	0	0	0	0	0	0	0	0	0	0	0	0	0
678.00	3130	11870	109	0	0	0	42	57	0	0	2505	141	87	94	0	4	0	0	0	0	0	0	0	0	0	0	0	0	0	4	1	17	61	0	0	0	0	0	0	0	0	0	0	0	0	0	0	0	0
679.00	3121	11879	105	0	0	0	41	58	0	0	2501	143	87	97	0	4	0	0	0	0	0	0	0	0	0	0	0	0	0	4	1	14	59	0	0	0	0	0	0	0	0	0	0	0	0	0	0	0	0
680.00	3113	11887	101	0	0	0	41	59	0	0	2497	142	86	97	0	4	0	0	0	0	0	0	0	0	0	0	0	0	0	5	1	16	58	0	0	0	0	0	0	0	0	0	0	0	0	0	0	0	0
681.00	3103	11897	97	0	0	0	39	58	0	0	2497	143	86	98	0	3	0	0	0	0	0	0	0	0	0	0	0	0	0	5	1	15	57	0	0	0	0	0	0	0	0	0	0	0	0	0	0	0	0
682.00	3094	11906	94	0	0	0	38	58	0	0	2497	140	85	97	0	3	0	0	0	0	0	0	0	0	0	0	0	0	0	6	1	16	55	0	0	0	0	0	0	0	0	0	0	0	0	0	0	0	0
683.00	3082	11918	91	0	0	0	36	59	0	0	2494	140	85	98	0	3	0	0	0	0	0	0	0	0	0	0	0	0	0	4	0	16	52	0	0	0	0	0	0	0	0	0	0	0	0	0	0	0	0
684.00	3071	11929	90	0	0	0	34	58	0	0	2491	140	85	98	0	3	0	0	0	0	0	0	0	0	0	0	0	0	0	5	0	15	49	0	0	0	0	0	0	0	0	0	0	0	0	0	0	0	0
685.00	3063	11937	87	0	0	0	33	57	0	0	2491	140	83	98	0	3	0	0	0	0	0	0	0	0	0	0	0	0	0	6	0	15	48	0	0	0	0	0	0	0	0	0	0	0	0	0	0	0	0
686.00	3054	11946	85	0	0	0	31	56	0	0	2488	141	83	99	0	3	0	0	0	0	0	0	0	0	0	0	0	0	0	5	0	15	46	0	0	0	0	0	0	0	0	0	0	0	0	0	0	0	0
687.00	3044	11956	82	0	0	0	29	56	0	0	2483	143	84	99	0	3	0	0	0	0	0	0	0	0	0	0	0	0	0	5	0	14	44	0	0	0	0	0	0	0	0	0	0	0	0	0	0	0	0
688.00	3035	11965	79	0	0	0	27	57	0	0	2482	141	84	99	0	2	0	0	0	0	0	0	0	0	0	0	0	0	0	4	1	14	43	0	0	0	0	0	0	0	0	0	0	0	0	0	0	0	0
689.00	3026	11974	76	0	0	0	26	57	0	0	2482	139	83	101	0	2	0	0	0	0	0	0	0	0	0	0	0	0	0	4	1	13	40	0	0	0	0	0	0	0	0	0	0	0	0	0	0	0	0
690.00	3017	11983	72	0	0	0	24	59	0	0	2480	137	83	100	0	2	0	0	0	0	0	0	0	0	0	0	0	0	0	5	0	14	39	0	0	0	0	0	0	0	0	0	0	0	0	0	0	0	0
691.00	3008	11992	71	0	0	0	22	58	0	0	2481	135	82	101	0	2	0	0	0	0	0	0	0	0	0	0	0	0	0	4	0	13	37	0	0	0	0	0	0	0	0	0	0	0	0	0	0	0	0
692.00	2998	12002	67	0	0	0	20	61	0	0	2480	133	81	99	0	1	0	0	0	0	0	0	0	0	0	0	0	0	0	4	1	15	35	0	0	0	0	0	0	0	0	0	0	0	0	0	0	0	0
693.00	2989	12011	65	0	0	0	18	59	0	0	2477	135	81	100	0	0	0	0	0	0	0	0	0	0	0	0	0	0	0	4	2	14	34	0	0	0	0	0	0	0	0	0	0	0	0	0	0	0	0
694.00	2978	12022	62	0	0	0	16	60	0	0	2474	136	80	98	0	0	0	0	0	0	0	0	0	0	0	0	0	0	0	5	1	16	30	0	0	0	0	0	0	0	0	0	0	0	0	0	0	0	0
695.00	2968	12032	59	0	0	0	14	59	0	0	2470	139	80	98	0	0	0	0	0	0	0	0	0	0	0	0	0	0	0	6	0	15	28	0	0	0	0	0	0	0	0	0	0	0	0	0	0	0	0
696.00	2958	12042	56	0	0	0	12	58	0	0	2468	141	80	97	0	0	0	0	0	0	0	0	0	0	0	0	0	0	0	4	0	17	25	0	0	0	0	0	0	0	0	0	0	0	0	0	0	0	0
697.00	2947	12053	54	0	0	0	11	58	0	0	2464	140	80	97	0	0	0	0	0	0	0	0	0	0	0	0	0	0	0	4	0	16	23	0	0	0	0	0	0	0	0	0	0	0	0	0	0	0	0
698.00	2938	12062	51	0	0	0	9	58	0	0	2462	141	80	98	0	0	0	0	0	0	0	0	0	0	0	0	0	0	0	3	0	16	20	0	0	0	0	0	0	0	0	0	0	0	0	0	0	0	0
699.00	2931	12069	48	0	0	0	7	58	0	0	2459	143	80	99	0	0	0	0	0	0	0	0	0	0	0	0	0	0	0	5	0	13	19	0	0	0	0	0	0	0	0	0	0	0	0	0	0	0	0
700.00	2921	12079	45	0	0	0	5	58	0	0	2457	143	80	100	0	0	0	0	0	0	0	0	0	0	0	0	0	0	0	4	0	12	17	0	0	0	0	0	0	0	0	0	0	0	0	0	0	0	0
701.00	2912	12088	43	0	0	0	4	58	0	0	2458	139	79	100	0	0	0	0	0	0	0	0	0	0	0	0	0	0	0	4	0	12	15	0	0	0	0	0	0	0	0	0	0	0	0	0	0	0	0
702.00	2904	12096	40	0	0	0	2	58	0	0	2452	143	79	100	0	0	0	0	0	0	0	0	0	0	0	0	0	0	0	5	0	12	13	0	0	0	0	0	0	0	0	0	0	0	0	0	0	0	0
703.00	2897	12103	37	0	0	0	1	58	0	0	2452	141	80	99	0	0	0	0	0	0	0	0	0	0	0	0	0	0	0	5	0	12	12	0	0	0	0	0	0	0	0	0	0	0	0	0	0	0	0
704.00	2888	12112	35	0	0	0	0	57	0	0	2452	142	77	97	0	0	0	0	0	0	0	0	0	0	0	0	0	0	0	4	0	15	9	0	0	0	0	0	0	0	0	0	0	0	0	0	0	0	0
705.00	2878	12122	32	0	0	0	0	59	0	0	2446	140	79	96	0	0	0	0	0	0	0	0	0	0	0	0	0	0	0	4	0	16	6	0	0	0	0	0	0	0	0	0	0	0	0	0	0	0	0
706.00	2869	12131	30	0	0	0	0	59	0	0	2444	138	79	96	0	0	0	0	0	0	0	0	0	0	0	0	0	0	0	3	0	15	5	0	0	0	0	0	0	0	0	0	0	0	0	0	0	0	0
707.00	2862	12138	28	0	0	0	0	59	0	0	2439	137	80	97	0	0	0	0	0	0	0	0	0	0	0	0	0	0	0	3	0	15	4	0	0	0	0	0	0	0	0	0	0	0	0	0	0	0	0
708.00	2856	12144	26	0	0	0	0	58	0	0	2437	135	79	99	0	0	0	0	0	0	0	0	0	0	0	0	0	0	0	5	0	13	4	0	0	0	0	0	0	0	0	0	0	0	0	0	0	0	0
709.00	2848	12152	24	0	0	0	0	57	0	0	2433	135	80	98	0	0	0	0	0	0	0	0	0	0	0	0	0	0	0	3	0	15	3	0	0	0	0	0	0	0	0	0	0	0	0	0	0	0	0
710.00	2841	12159	22	0	0	0	0	56	0	0	2434	132	80	97	0	0	0	0	0	0	0	0	0	0	0	0	0	0	0	3	0	15	2	0	0	0	0	0	0	0	0	0	0	0	0	0	0	0	0
711.00	2836	12164	20	0	0	0	0	55	0	0	2433	131	80	94	0	0	0	0	0	0	0	0	0	0	0	0	0	0	0	5	0	16	2	0	0	0	0	0	0	0	0	0	0	0	0	0	0	0	0
712.00	2830	12170	18	0	0	0	0	54	0	0	2435	127	79	93	0	0	0	0	0	0	0	0	0	0	0	0	0	0	0	5	0	17	2	0	0	0	0	0	0	0	0	0	0	0	0	0	0	0	0
713.00	2822	12178	15	0	0	0	0	55	0	0	2433	126	81	91	0	0	0	0	0	0	0	0	0	0	0	0	0	0	0	4	0	15	2	0	0	0	0	0	0	0	0	0	0	0	0	0	0	0	0
714.00	2815	12185	13	0	0	0	0	54	0	0	2429	126	81	93	0	0	0	0	0	0	0	0	0	0	0	0	0	0	0	4	0	13	2	0	0	0	0	0	0	0	0	0	0	0	0	0	0	0	0
715.00	2809	12191	11	0	0	0	0	53	0	0	2428	124	81	92	0	0	0	0	0	0	0	0	0	0	0	0	0	0	0	4	0	14	2	0	0	0	0	0	0	0	0	0	0	0	0	0	0	0	0
716.00	2802	12198	9	0	0	0	0	52	0	0	2425	124	81	90	0	0	0	0	0	0	0	0	0	0	0	0	0	0	0	4	0	16	1	0	0	0	0	0	0	0	0	0	0	0	0	0	0	0	0
717.00	2796	12204	7	0	0	0	0	50	0	0	2422	123	81	92	0	0	0	0	0	0	0	0	0	0	0	0	0	0	0	5	0	15	1	0	0	0	0	0	0	0	0	0	0	0	0	0	0	0	0
718.00	2788	12212	5	0	0	0	0	50	0	0	2421	122	80	91	0	0	0	0	0	0	0	0	0	0	0	0	0	0	0	4	0	15	0	0	0	0	0	0	0	0	0	0	0	0	0	0	0	0	0
719.00	2782	12218	4	0	0	0	0	49	0	0	2421	118	78	93	0	0	0	0	0	0	0	0	0	0	0	0	0	0	0	5	0	14	0	0	0	0	0	0	0	0	0	0	0	0	0	0	0	0	0
720.00	2776	12224	2	0	0	0	0	49	0	0	2417	116	80	92	0	0	0	0	0	0	0	0	0	0	0	0	0	0	0	5	0	15	0	0	0	0	0	0	0	0	0	0	0	0	0	0	0	0	0
721.00	2769	12231	1	0	0	0	0	47	0	0	2414	116	79	91	0	0	0	0	0	0	0	0	0	0	0	0	0	0	0	5	0	16	0	0	0	0	0	0	0	0	0	0	0	0	0	0	0	0	0
722.00	2761	12239	0	0	0	0	0	44	0	0	2410	116	80	93	0	0	0	0	0	0	0	0	0	0	0	0	0	0	0	4	0	14	0	0	0	0	0	0	0	0	0	0	0	0	0	0	0	0	0
723.00	2755	12245	0	0	0	0	0	42	0	0	2407	113	81	94	0	0	0	0	0	0	0	0	0	0	0	0	0	0	0	4	0	14	0	0	0	0	0	0	0	0	0	0	0	0	0	0	0	0	0
724.00	2749	12251	0	0	0	0	0	40	0	0	2407	110	80	94	0	0	0	0	0	0	0	0	0	0	0	0	0	0	0	5	0	13	0	0	0	0	0	0	0	0	0	0	0	0	0	0	0	0	0
725.00	2743	12257	0	0	0	0	0	37	0	0	2401	110	82	94	0	0	0	0	0	0	0	0	0	0	0	0	0	0	0	4	0	15	0	0	0	0	0	0	0	0	0	0	0	0	0	0	0	0	0
726.00	2735	12265	0	0	0	0	0	34	0	0	2400	108	81	93	0	0	0	0	0	0	0	0	0	0	0	0	0	0	0	5	0	14	0	0	0	0	0	0	0	0	0	0	0	0	0	0	0	0	0
727.00	2729	12271	0	0	0	0	0	31	0	0	2394	109	82	94	0	0	0	0	0	0	0	0	0	0	0	0	0	0	0	4	0	15	0	0	0	0	0	0	0	0	0	0	0	0	0	0	0	0	0
728.00	2723	12277	0	0	0	0	0	29	0	0	2391	107	84	94	0	0	0	0	0	0	0	0	0	0	0	0	0	0	0	3	0	15	0	0	0	0	0	0	0	0	0	0	0	0	0	0	0	0	0
729.00	2717	12283	0	0	0	0	0	26	0	0	2392	105	82	92	0	0	0	0	0	0	0	0	0	0	0	0	0	0	0	5	0	15	0	0	0	0	0	0	0	0	0	0	0	0	0	0	0	0	0
730.00	2709	12291	0	0	0	0	0	24	0	0	2389	103	83	92	0	0	0	0	0	0	0	0	0	0	0	0	0	0	0	4	0	14	0	0	0	0	0	0	0	0	0	0	0	0	0	0	0	0	0
731.00	2703	12297	0	0	0	0	0	23	0	0	2384	101	84	94	0	0	0	0	0	0	0	0	0	0	0	0	0	0	0	5	0	12	0	0	0	0	0	0	0	0	0	0	0	0	0	0	0	0	0
732.00	2697	12303	0	0	0	0	0	21	0	0	2381	99	84	94	0	0	0	0	0	0	0	0	0	0	0	0	0	0	0	6	0	12	0	0	0	0	0	0	0	0	0	0	0	0	0	0	0	0	0
733.00	2692	12308	0	0	0	0	0	19	0	0	2378	98	84	95	0	0	0	0	0	0	0	0	0	0	0	0	0	0	0	6	0	12	0	0	0	0	0	0	0	0	0	0	0	0	0	0	0	0	0
734.00	2684	12316	0	0	0	0	0	16	0	0	2372	99	86	95	0	0	0	0	0	0	0	0	0	0	0	0	0	0	0	4	0	12	0	0	0	0	0	0	0	0	0	0	0	0	0	0	0	0	0
735.00	2677	12323	0	0	0	0	0	14	0	0	2369	98	85	95	0	0	0	0	0	0	0	0	0	0	0	0	0	0	0	4	0	12	0	0	0	0	0	0	0	0	0	0	0	0	0	0	0	0	0
736.00	2673	12327	0	0	0	0	0	12	0	0	2365	95	87	95	0	0	0	0	0	0	0	0	0	0	0	0	0	0	0	4	0	15	0	0	0	0	0	0	0	0	0	0	0	0	0	0	0	0	0
737.00	2666	12334	0	0	0	0	0	9	0	0	2363	95	85	96	0	0	0	0	0	0	0	0	0	0	0	0	0	0	0	4	0	14	0	0	0	0	0	0	0	0	0	0	0	0	0	0	0	0	0
738.00	2658	12342	0	0	0	0	0	8	0	0	2356	95	85	97	0	0	0	0	0	0	0	0	0	0	0	0	0	0	0	4	0	13	0	0	0	0	0	0	0	0	0	0	0	0	0	0	0	0	0
739.00	2653	12347	0	0	0	0	0	7	0	0	2354	91	85	98	0	0	0	0	0	0	0	0	0	0	0	0	0	0	0	4	0	14	0	0	0	0	0	0	0	0	0	0	0	0	0	0	0	0	0
740.00	2644	12356	0	0	0	0	0	5	0	0	2349	91	86	99	0	0	0	0	0	0	0	0	0	0	0	0	0	0	0	3	0	11	0	0	0	0	0	0	0	0	0	0	0	0	0	0	0	0	0
741.00	2640	12360	0	0	0	0	0	3	0	0	2346	88	85	101	0	0	0	0	0	0	0	0	0	0	0	0	0	0	0	4	0	13	0	0	0	0	0	0	0	0	0	0	0	0	0	0	0	0	0
742.00	2634	12366	0	0	0	0	0	1	0	0	2343	87	86	101	0	0	0	0	0	0	0	0	0	0	0	0	0	0	0	3	0	13	0	0	0	0	0	0	0	0	0	0	0	0	0	0	0	0	0
743.00	2627	12373	0	0	0	0	0	0	0	0	2338	86	89	99	0	0	0	0	0	0	0	0	0	0	0	0	0	0	0	2	0	13	0	0	0	0	0	0	0	0	0	0	0	0	0	0	0	0	0
744.00	2623	12377	0	0	0	0	0	0	0	0	2335	83	86	99	0	0	0	0	0	0	0	0	0	0	0	0	0	0	0	5	0	15	0	0	0	0	0	0	0	0	0	0	0	0	0	0	0	0	0
745.00	2616	12384	0	0	0	0	0	0	0	0	2333	79	88	96	0	0	0	0	0	0	0	0	0	0	0	0	0	0	0	4	0	16	0	0	0	0	0	0	0	0	0	0	0	0	0	0	0	0	0
746.00	2608	12392	0	0	0	0	0	0	0	0	2332	76	86	95	0	0	0	0	0	0	0	0	0	0	0	0	0	0	0	4	0	15	0	0	0	0	0	0	0	0	0	0	0	0	0	0	0	0	0
747.00	2604	12396	0	0	0	0	0	0	0	0	2326	74	88	94	0	0	0	0	0	0	0	0	0	0	0	0	0	0	0	4	0	18	0	0	0	0	0	0	0	0	0	0	0	0	0	0	0	0	0
748.00	2597	12403	0	0	0	0	0	0	0	0	2324	70	87	96	0	0	0	0	0	0	0	0	0	0	0	0	0	0	0	5	0	15	0	0	0	0	0	0	0	0	0	0	0	0	0	0	0	0	0
749.00	2589	12411	0	0	0	0	0	0	0	0	2322	67	84	96	0	0	0	0	0	0	0	0	0	0	0	0	0	0	0	5	0	15	0	0	0	0	0	0	0	0	0	0	0	0	0	0	0	0	0
750.00	2582	12418	0	0	0	0	0	0	0	0	2318	64	85	95	0	0	0	0	0	0	0	0	0	0	0	0	0	0	0	4	0	16	0	0	0	0	0	0	0	0	0	0	0	0	0	0	0	0	0
751.00	2574	12426	0	0	0	0	0	0	0	0	2314	62	85	93	0	1	0	0	0	0	0	0	0	0	0	0	0	0	0	3	0	16	0	0	0	0	0	0	0	0	0	0	0	0	0	0	0	0	0
752.00	2569	12431	0	0	0	0	0	0	0	0	2306	59	86	95	0	2	0	0	0	0	0	0	0	0	0	0	0	0	0	5	0	16	0	0	0	0	0	0	0	0	0	0	0	0	0	0	0	0	0
753.00	2562	12438	0	0	0	0	0	0	0	0	2302	57	87	94	0	2	0	0	0	0	0	0	0	0	0	0	0	0	0	4	0	16	0	0	0	0	0	0	0	0	0	0	0	0	0	0	0	0	0
754.00	2554	12446	0	0	0	0	0	0	0	0	2299	54	85	96	0	2	0	0	0	0	0	0	0	0	0	0	0	0	0	4	0	14	0	0	0	0	0	0	0	0	0	0	0	0	0	0	0	0	0
755.00	2548	12452	0	0	0	0	0	0	0	0	2294	51	84	98	0	2	0	0	0	0	0	0	0	0	0	0	0	0	0	6	0	13	0	0	0	0	0	0	0	0	0	0	0	0	0	0	0	0	0
756.00	2542	12458	0	0	0	0	0	0	0	0	2291	46	86	98	0	2	0	0	0	0	0	0	0	0	0	0	0	0	0	6	0	13	0	0	0	0	0	0	0	0	0	0	0	0	0	0	0	0	0
757.00	2533	12467	0	0	0	0	0	0	0	0	2287	44	86	98	0	2	0	0	0	0	0	0	0	0	0	0	0	0	0	4	0	12	0	0	0	0	0	0	0	0	0	0	0	0	0	0	0	0	0
758.00	2526	12474	0	0	0	0	0	0	0	0	2285	40	84	96	0	2	0	0	0	0	0	0	0	0	0	0	0	0	0	5	0	14	0	0	0	0	0	0	0	0	0	0	0	0	0	0	0	0	0
759.00	2520	12480	0	0	0	0	0	0	0	0	2282	37	84	96	0	2	0	0	0	0	0	0	0	0	0	0	0	0	0	5	0	14	0	0	0	0	0	0	0	0	0	0	0	0	0	0	0	0	0
760.00	2512	12488	0	0	0	0	0	0	0	0	2277	35	83	95	0	2	0	0	0	0	0	0	0	0	0	0	0	0	0	5	0	15	0	0	0	0	0	0	0	0	0	0	0	0	0	0	0	0	0
761.00	2505	12495	0	0	0	0	0	0	0	0	2274	33	84	95	0	2	0	0	0	0	0	0	0	0	0	0	0	0	0	4	0	13	0	0	0	0	0	0	0	0	0	0	0	0	0	0	0	0	0
762.00	2499	12501	0	0	0	0	0	0	0	0	2269	30	83	96	0	2	0	0	0	0	0	0	0	0	0	0	0	0	0	4	0	15	0	0	0	0	0	0	0	0	0	0	0	0	0	0	0	0	0
763.00	2492	12508	0	0	0	0	0	0	0	0	2266	27	83	95	0	2	0	0	0	0	0	0	0	0	0	0	0	0	0	4	0	15	0	0	0	0	0	0	0	0	0	0	0	0	0	0	0	0	0
764.00	2484	12516	0	0	0	0	0	0	0	0	2260	27	82	95	0	2	0	0	0	0	0	0	0	0	0	0	0	0	0	4	0	14	0	0	0	0	0	0	0	0	0	0	0	0	0	0	0	0	0
765.00	2479	12521	0	0	0	0	0	0	0	0	2254	26	82	95	0	2	0	0	0	0	0	0	0	0	0	0	0	0	0	4	0	16	0	0	0	0	0	0	0	0	0	0	0	0	0	0	0	0	0
766.00	2471	12529	0	0	0	0	0	0	0	0	2248	24	83	97	0	2	0	0	0	0	0	0	0	0	0	0	0	0	0	3	0	14	0	0	0	0	0	0	0	0	0	0	0	0	0	0	0	0	0
767.00	2466	12534	0	0	0	0	0	0	0	0	2245	23	82	97	0	2	0	0	0	0	0	0	0	0	0	0	0	0	0	3	0	14	0	0	0	0	0	0	0	0	0	0	0	0	0	0	0	0	0
768.00	2459	12541	0	0	0	0	0	0	0	0	2241	20	82	95	0	2	0	0	0	0	0	0	0	0	0	0	0	0	0	4	0	15	0	0	0	0	0	0	0	0	0	0	0	0	0	0	0	0	0
769.00	2451	12549	0	0	0	0	0	0	0	0	2236	19	80	95	0	1	0	0	0	0	0	0	0	0	0	0	0	0	0	5	1	14	0	0	0	0	0	0	0	0	0	0	0	0	0	0	0	0	0
770.00	2443	12557	0	0	0	0	0	0	0	0	2232	17	82	94	0	0	0	0	0	0	0	0	0	0	0	0	0	0	0	3	2	13	0	0	0	0	0	0	0	0	0	0	0	0	0	0	0	0	0
771.00	2437	12563	0	0	0	0	0	0	0	0	2227	14	81	95	0	0	0	0	0	0	0	0	0	0	0	0	0	0	0	5	1	14	0	0	0	0	0	0	0	0	0	0	0	0	0	0	0	0	0
772.00	2429	12571	0	0	0	0	0	0	0	0	2222	14	82	94	0	0	0	0	0	0	0	0	0	0	0	0	0	0	0	3	0	14	0	0	0	0	0	0	0	0	0	0	0	0	0	0	0	0	0
773.00	2423	12577	0	0	0	0	0	0	0	0	2218	11	82	94	0	0	0	0	0	0	0	0	0	0	0	0	0	0	0	3	0	15	0	0	0	0	0	0	0	0	0	0	0	0	0	0	0	0	0
774.00	2417	12583	0	0	0	0	0	0	0	0	2211	10	82	95	0	0	0	0	0	0	0	0	0	0	0	0	0	0	0	4	0	15	0	0	0	0	0	0	0	0	0	0	0	0	0	0	0	0	0
775.00	2410	12590	0	0	0	0	0	0	0	0	2208	7	82	96	0	0	0	0	0	0	0	0	0	0	0	0	0	0	0	3	0	14	0	0	0	0	0	0	0	0	0	0	0	0	0	0	0	0	0
776.00	2405	12595	0	0	0	0	0	0	0	0	2202	6	80	97	0	0	0	0	0	0	0	0	0	0	0	0	0	0	0	5	0	15	0	0	0	0	0	0	0	0	0	0	0	0	0	0	0	0	0
777.00	2398	12602	0	0	0	0	0	0	0	0	2198	3	80	96	0	0	0	0	0	0	0	0	0	0	0	0	0	0	0	6	0	15	0	0	0	0	0	0	0	0	0	0	0	0	0	0	0	0	0
778.00	2388	12612	0	0	0	0	0	0	0	0	2192	3	81	97	0	0	0	0	0	0	0	0	0	0	0	0	0	0	0	3	0	12	0	0	0	0	0	0	0	0	0	0	0	0	0	0	0	0	0
779.00	2383	12617	0	0	0	0	0	0	0	0	2185	3	81	98	0	0	0	0	0	0	0	0	0	0	0	0	0	0	0	4	0	12	0	0	0	0	0	0	0	0	0	0	0	0	0	0	0	0	0
780.00	2377	12623	0	0	0	0	0	0	0	0	2180	1	80	97	0	0	0	0	0	0	0	0	0	0	0	0	0	0	0	5	0	14	0	0	0	0	0	0	0	0	0	0	0	0	0	0	0	0	0
781.00	2370	12630	0	0	0	0	0	0	0	0	2173	1	79	98	0	0	0	0	0	0	0	0	0	0	0	0	0	0	0	5	0	14	0	0	0	0	0	0	0	0	0	0	0	0	0	0	0	0	0
782.00	2363	12637	0	0	0	0	0	0	0	0	2164	1	81	97	0	0	0	0	0	0	0	0	0	0	0	0	0	0	0	5	0	15	0	0	0	0	0	0	0	0	0	0	0	0	0	0	0	0	0
783.00	2357	12643	0	0	0	0	0	0	0	0	2158	0	82	97	0	0	0	0	0	0	0	0	0	0	0	0	0	0	0	5	0	15	0	0	0	0	0	0	0	0	0	0	0	0	0	0	0	0	0
784.00	2349	12651	0	0	0	0	0	0	0	0	2151	0	81	97	0	0	0	0	0	0	0	0	0	0	0	0	0	0	0	4	0	16	0	0	0	0	0	0	0	0	0	0	0	0	0	0	0	0	0
785.00	2343	12657	0	0	0	0	0	0	0	0	2146	0	81	96	0	0	0	0	0	0	0	0	0	0	0	0	0	0	0	5	0	15	0	0	0	0	0	0	0	0	0	0	0	0	0	0	0	0	0
786.00	2337	12663	0	0	0	0	0	0	0	0	2140	0	82	96	0	0	0	0	0	0	0	0	0	0	0	0	0	0	0	4	0	15	0	0	0	0	0	0	0	0	0	0	0	0	0	0	0	0	0
787.00	2331	12669	0	0	0	0	0	0	0	0	2132	0	82	98	0	0	0	0	0	0	0	0	0	0	0	0	0	0	0	5	0	14	0	0	0	0	0	0	0	0	0	0	0	0	0	0	0	0	0
788.00	2324	12676	0	0	0	0	0	0	0	0	2125	0	83	99	0	0	0	0	0	0	0	0	0	0	0	0	0	0	0	4	0	13	0	0	0	0	0	0	0	0	0	0	0	0	0	0	0	0	0
789.00	2317	12683	0	0	0	0	0	0	0	0	2119	0	83	98	0	0	0	0	0	0	0	0	0	0	0	0	0	0	0	4	0	13	0	0	0	0	0	0	0	0	0	0	0	0	0	0	0	0	0
790.00	2312	12688	0	0	0	0	0	0	0	0	2114	0	82	98	0	0	0	0	0	0	0	0	0	0	0	0	0	0	0	4	0	14	0	0	0	0	0	0	0	0	0	0	0	0	0	0	0	0	0
791.00	2304	12696	0	0	0	0	0	0	0	0	2106	0	83	98	0	0	0	0	0	0	0	0	0	0	0	0	0	0	0	3	0	14	0	0	0	0	0	0	0	0	0	0	0	0	0	0	0	0	0
792.00	2298	12702	0	0	0	0	0	0	0	0	2099	0	82	98	0	0	0	0	0	0	0	0	0	0	0	0	0	0	0	5	0	14	0	0	0	0	0	0	0	0	0	0	0	0	0	0	0	0	0
793.00	2291	12709	0	0	0	0	0	0	0	0	2093	0	83	97	0	0	0	0	0	0	0	0	0	0	0	0	0	0	0	4	0	14	0	0	0	0	0	0	0	0	0	0	0	0	0	0	0	0	0
794.00	2285	12715	0	0	0	0	0	0	0	0	2087	0	82	96	0	0	0	0	0	0	0	0	0	0	0	0	0	0	0	5	0	15	0	0	0	0	0	0	0	0	0	0	0	0	0	0	0	0	0
795.00	2280	12720	0	0	0	0	0	0	0	0	2081	0	81	95	0	0	0	0	0	0	0	0	0	0	0	0	0	0	0	6	0	17	0	0	0	0	0	0	0	0	0	0	0	0	0	0	0	0	0
796.00	2271	12729	0	0	0	0	0	0	0	0	2072	0	83	97	0	0	0	0	0	0	0	0	0	0	0	0	0	0	0	4	0	15	0	0	0	0	0	0	0	0	0	0	0	0	0	0	0	0	0
797.00	2266	12734	0	0	0	0	0	0	0	0	2066	0	83	96	0	0	0	0	0	0	0	0	0	0	0	0	0	0	0	5	0	16	0	0	0	0	0	0	0	0	0	0	0	0	0	0	0	0	0
798.00	2259	12741	0	0	0	0	0	0	0	0	2058	0	83	97	0	0	0	0	0	0	0	0	0	0	0	0	0	0	0	6	0	15	0	0	0	0	0	0	0	0	0	0	0	0	0	0	0	0	0
799.00	2252	12748	0	0	0	0	0	0	0	0	2053	0	82	98	0	0	0	0	0	0	0	0	0	0	0	0	0	0	0	4	0	15	0	0	0	0	0	0	0	0	0	0	0	0	0	0	0	0	0
800.00	2246	12754	0	0	0	0	0	0	0	0	2047	0	82	97	0	0	0	0	0	0	0	0	0	0	0	0	0	0	0	5	0	15	0	0	0	0	0	0	0	0	0	0	0	0	0	0	0	0	0
801.00	2240	12760	0	0	0	0	0	0	0	0	2041	0	81	98	0	0	0	0	0	0	0	0	0	0	0	0	0	0	0	6	0	14	0	0	0	0	0	0	0	0	0	0	0	0	0	0	0	0	0
802.00	2229	12771	0	0	0	0	0	0	0	0	2034	0	81	98	0	0	0	0	0	0	0	0	0	0	0	0	0	0	0	3	0	13	0	0	0	0	0	0	0	0	0	0	0	0	0	0	0	0	0
803.00	2223	12777	0	0	0	0	0	0	0	0	2027	0	82	97	0	0	0	0	0	0	0	0	0	0	0	0	0	0	0	3	0	14	0	0	0	0	0	0	0	0	0	0	0	0	0	0	0	0	0
804.00	2218	12782	0	0	0	0	0	0	0	0	2021	0	81	97	0	0	0	0	0	0	0	0	0	0	0	0	0	0	0	5	0	14	0	0	0	0	0	0	0	0	0	0	0	0	0	0	0	0	0
805.00	2211	12789	0	0	0	0	0	0	0	0	2012	0	82	98	0	0	0	0	0	0	0	0	0	0	0	0	0	0	0	5	0	14	0	0	0	0	0	0	0	0	0	0	0	0	0	0	0	0	0
806.00	2203	12797	0	0	0	0	0	0	0	0	2006	0	81	98	0	0	0	0	0	0	0	0	0	0	0	0	0	0	0	4	0	14	0	0	0	0	0	0	0	0	0	0	0	0	0	0	0	0	0
807.00	2196	12804	0	0	0	0	0	0	0	0	1999	0	80	98	0	0	0	0	0	0	0	0	0	0	0	0	0	0	0	4	0	15	0	0	0	0	0	0	0	0	0	0	0	0	0	0	0	0	0
808.00	2190	12810	0	0	0	0	0	0	0	0	1994	0	79	97	0	0	0	0	0	0	0	0	0	0	0	0	0	0	0	5	0	15	0	0	0	0	0	0	0	0	0	0	0	0	0	0	0	0	0
809.00	2183	12817	0	0	0	0	0	0	0	0	1991	0	79	94	0	0	0	0	0	0	0	0	0	0	0	0	0	0	0	4	0	15	0	0	0	0	0	0	0	0	0	0	0	0	0	0	0	0	0
810.00	2176	12824	0	0	0	0	0	0	0	0	1984	0	80	93	0	0	0	0	0	0	0	0	0	0	0	0	0	0	0	4	0	15	0	0	0	0	0	0	0	0	0	0	0	0	0	0	0	0	0
811.00	2170	12830	0	0	0	0	0	0	0	0	1977	0	80	94	0	0	0	0	0	0	0	0	0	0	0	0	0	0	0	5	0	14	0	0	0	0	0	0	0	0	0	0	0	0	0	0	0	0	0
812.00	2163	12837	0	0	0	0	0	0	0	0	1972	0	80	92	0	0	0	0	0	0	0	0	0	0	0	0	0	0	0	5	0	14	0	0	0	0	0	0	0	0	0	0	0	0	0	0	0	0	0
813.00	2156	12844	0	0	0	0	0	0	0	0	1965	0	79	92	0	0	0	0	0	0	0	0	0	0	0	0	0	0	0	5	0	15	0	0	0	0	0	0	0	0	0	0	0	0	0	0	0	0	0
814.00	2148	12852	0	0	0	0	0	0	0	0	1958	0	81	92	0	0	0	0	0	0	0	0	0	0	0	0	0	0	0	3	0	14	0	0	0	0	0	0	0	0	0	0	0	0	0	0	0	0	0
815.00	2141	12859	0	0	0	0	0	0	0	0	1951	0	81	90	0	0	0	0	0	0	0	0	0	0	0	0	0	0	0	4	0	15	0	0	0	0	0	0	0	0	0	0	0	0	0	0	0	0	0
816.00	2135	12865	0	0	0	0	0	0	0	0	1944	0	81	91	0	0	0	0	0	0	0	0	0	0	0	0	0	0	0	3	0	16	0	0	0	0	0	0	0	0	0	0	0	0	0	0	0	0	0
817.00	2129	12871	0	0	0	0	0	0	0	0	1937	0	81	92	0	0	0	0	0	0	0	0	0	0	0	0	0	0	0	4	0	15	0	0	0	0	0	0	0	0	0	0	0	0	0	0	0	0	0
818.00	2122	12878	0	0	0	0	0	0	0	0	1931	0	81	91	0	0	0	0	0	0	0	0	0	0	0	0	0	0	0	4	0	15	0	0	0	0	0	0	0	0	0	0	0	0	0	0	0	0	0
819.00	2115	12885	0	0	0	0	0	0	0	0	1922	0	80	93	0	0	0	0	0	0	0	0	0	0	0	0	0	0	0	4	0	16	0	0	0	0	0	0	0	0	0	0	0	0	0	0	0	0	0
820.00	2109	12891	0	0	0	0	0	0	0	0	1917	0	80	91	0	0	0	0	0	0	0	0	0	0	0	0	0	0	0	5	0	16	0	0	0	0	0	0	0	0	0	0	0	0	0	0	0	0	0
821.00	2104	12896	0	0	0	0	0	0	0	0	1909	0	81	92	0	0	0	0	0	0	0	0	0	0	0	0	0	0	0	6	0	16	0	0	0	0	0	0	0	0	0	0	0	0	0	0	0	0	0
822.00	2096	12904	0	0	0	0	0	0	0	0	1902	0	80	95	0	0	0	0	0	0	0	0	0	0	0	0	0	0	0	6	0	13	0	0	0	0	0	0	0	0	0	0	0	0	0	0	0	0	0
823.00	2090	12910	0	0	0	0	0	0	0	0	1894	0	84	94	0	0	0	0	0	0	0	0	0	0	0	0	0	0	0	4	0	14	0	0	0	0	0	0	0	0	0	0	0	0	0	0	0	0	0
824.00	2083	12917	0	0	0	0	0	0	0	0	1888	0	82	95	0	0	0	0	0	0	0	0	0	0	0	0	0	0	0	4	0	14	0	0	0	0	0	0	0	0	0	0	0	0	0	0	0	0	0
825.00	2077	12923	0	0	0	0	0	0	0	0	1882	0	81	96	0	0	0	0	0	0	0	0	0	0	0	0	0	0	0	4	0	14	0	0	0	0	0	0	0	0	0	0	0	0	0	0	0	0	0
826.00	2071	12929	0	0	0	0	0	0	0	0	1873	0	82	97	0	0	0	0	0	0	0	0	0	0	0	0	0	0	0	4	0	15	0	0	0	0	0	0	0	0	0	0	0	0	0	0	0	0	0
827.00	2064	12936	0	0	0	0	0	0	0	0	1867	0	82	96	0	0	0	0	0	0	0	0	0	0	0	0	0	0	0	4	0	15	0	0	0	0	0	0	0	0	0	0	0	0	0	0	0	0	0
828.00	2058	12942	0	0	0	0	0	0	0	0	1861	0	82	97	0	0	0	0	0	0	0	0	0	0	0	0	0	0	0	4	0	14	0	0	0	0	0	0	0	0	0	0	0	0	0	0	0	0	0
829.00	2050	12950	0	0	0	0	0	0	0	0	1855	0	81	98	0	0	0	0	0	0	0	0	0	0	0	0	0	0	0	3	0	13	0	0	0	0	0	0	0	0	0	0	0	0	0	0	0	0	0
830.00	2043	12957	0	0	0	0	0	0	0	0	1845	0	83	98	0	0	0	0	0	0	0	0	0	0	0	0	0	0	0	4	0	13	0	0	0	0	0	0	0	0	0	0	0	0	0	0	0	0	0
831.00	2037	12963	0	0	0	0	0	0	0	0	1839	0	82	97	0	0	0	0	0	0	0	0	0	0	0	0	0	0	0	3	0	16	0	0	0	0	0	0	0	0	0	0	0	0	0	0	0	0	0
832.00	2030	12970	0	0	0	0	0	0	0	0	1835	0	82	96	0	0	0	0	0	0	0	0	0	0	0	0	0	0	0	3	0	14	0	0	0	0	0	0	0	0	0	0	0	0	0	0	0	0	0
833.00	2024	12976	0	0	0	0	0	0	0	0	1829	0	83	95	0	0	0	0	0	0	0	0	0	0	0	0	0	0	0	3	0	14	0	0	0	0	0	0	0	0	0	0	0	0	0	0	0	0	0
834.00	2019	12981	0	0	0	0	0	0	0	0	1822	0	83	96	0	0	0	0	0	0	0	0	0	0	0	0	0	0	0	4	0	14	0	0	0	0	0	0	0	0	0	0	0	0	0	0	0	0	0
835.00	2013	12987	0	0	0	0	0	0	0	0	1816	0	82	95	0	0	0	0	0	0	0	0	0	0	0	0	0	0	0	6	0	14	0	0	0	0	0	0	0	0	0	0	0	0	0	0	0	0	0
836.00	2005	12995	0	0	0	0	0	0	0	0	1810	0	82	95	0	0	0	0	0	0	0	0	0	0	0	0	0	0	0	5	0	13	0	0	0	0	0	0	0	0	0	0	0	0	0	0	0	0	0
837.00	1998	13002	0	0	0	0	0	0	0	0	1802	0	84	95	0	0	0	0	0	0	0	0	0	0	0	0	0	0	0	4	0	13	0	0	0	0	0	0	0	0	0	0	0	0	0	0	0	0	0
838.00	1993	13007	0	0	0	0	0	0	0	0	1794	0	84	94	0	0	0	0	0	0	0	0	0	0	0	0	0	0	0	5	0	16	0	0	0	0	0	0	0	0	0	0	0	0	0	0	0	0	0
839.00	1986	13014	0	0	0	0	0	0	0	0	1787	0	83	96	0	0	0	0	0	0	0	0	0	0	0	0	0	0	0	5	0	15	0	0	0	0	0	0	0	0	0	0	0	0	0	0	0	0	0
840.00	1978	13022	0	0	0	0	0	0	0	0	1781	0	83	95	0	0	0	0	0	0	0	0	0	0	0	0	0	0	0	5	0	14	0	0	0	0	0	0	0	0	0	0	0	0	0	0	0	0	0
841.00	1972	13028	0	0	0	0	0	0	0	0	1775	0	83	94	0	0	0	0	0	0	0	0	0	0	0	0	0	0	0	6	0	14	0	0	0	0	0	0	0	0	0	0	0	0	0	0	0	0	0
842.00	1965	13035	0	0	0	0	0	0	0	0	1768	0	83	95	0	0	0	0	0	0	0	0	0	0	0	0	0	0	0	5	0	14	0	0	0	0	0	0	0	0	0	0	0	0	0	0	0	0	0
843.00	1958	13042	0	0	0	0	0	0	0	0	1761	0	83	96	0	0	0	0	0	0	0	0	0	0	0	0	0	0	0	3	0	15	0	0	0	0	0	0	0	0	0	0	0	0	0	0	0	0	0
844.00	1951	13049	0	0	0	0	0	0	0	0	1754	0	82	97	0	0	0	0	0	0	0	0	0	0	0	0	0	0	0	4	0	14	0	0	0	0	0	0	0	0	0	0	0	0	0	0	0	0	0
845.00	1946	13054	0	0	0	0	0	0	0	0	1748	0	81	98	0	0	0	0	0	0	0	0	0	0	0	0	0	0	0	6	0	13	0	0	0	0	0	0	0	0	0	0	0	0	0	0	0	0	0
846.00	1939	13061	0	0	0	0	0	0	0	0	1740	0	82	98	0	0	0	0	0	0	0	0	0	0	0	0	0	0	0	4	0	15	0	0	0	0	0	0	0	0	0	0	0	0	0	0	0	0	0
847.00	1931	13069	0	0	0	0	0	0	0	0	1732	0	82	100	0	0	0	0	0	0	0	0	0	0	0	0	0	0	0	4	0	13	0	0	0	0	0	0	0	0	0	0	0	0	0	0	0	0	0
848.00	1928	13072	0	0	0	0	0	0	0	0	1726	0	82	99	0	0	0	0	0	0	0	0	0	0	0	0	0	0	0	6	0	15	0	0	0	0	0	0	0	0	0	0	0	0	0	0	0	0	0
849.00	1920	13080	0	0	0	0	0	0	0	0	1718	0	84	100	0	0	0	0	0	0	0	0	0	0	0	0	0	0	0	3	0	15	0	0	0	0	0	0	0	0	0	0	0	0	0	0	0	0	0
850.00	1914	13086	0	0	0	0	0	0	0	0	1712	0	83	99	0	0	0	0	0	0	0	0	0	0	0	0	0	0	0	4	0	16	0	0	0	0	0	0	0	0	0	0	0	0	0	0	0	0	0
851.00	1907	13093	0	0	0	0	0	0	0	0	1704	0	83	99	0	0	0	0	0	0	0	0	0	0	0	0	0	0	0	5	0	16	0	0	0	0	0	0	0	0	0	0	0	0	0	0	0	0	0
852.00	1902	13098	0	0	0	0	0	0	0	0	1698	0	82	101	0	0	0	0	0	0	0	0	0	0	0	0	0	0	0	7	0	14	0	0	0	0	0	0	0	0	0	0	0	0	0	0	0	0	0
853.00	1894	13106	0	0	0	0	0	0	0	0	1692	0	84	104	0	0	0	0	0	0	0	0	0	0	0	0	0	0	0	4	0	10	0	0	0	0	0	0	0	0	0	0	0	0	0	0	0	0	0
854.00	1888	13112	0	0	0	0	0	0	0	0	1686	0	82	103	0	0	0	0	0	0	0	0	0	0	0	0	0	0	0	6	0	11	0	0	0	0	0	0	0	0	0	0	0	0	0	0	0	0	0
855.00	1882	13118	0	0	0	0	0	0	0	0	1680	0	84	103	0	0	0	0	0	0	0	0	0	0	0	0	0	0	0	5	0	10	0	0	0	0	0	0	0	0	0	0	0	0	0	0	0	0	0
856.00	1877	13123	0	0	0	0	0	0	0	0	1673	0	85	102	0	0	0	0	0	0	0	0	0	0	0	0	0	0	0	5	0	12	0	0	0	0	0	0	0	0	0	0	0	0	0	0	0	0	0
857.00	1869	13131	0	0	0	0	0	0	0	0	1667	0	83	103	0	0	0	0	0	0	0	0	0	0	0	0	0	0	0	4	0	12	0	0	0	0	0	0	0	0	0	0	0	0	0	0	0	0	0
858.00	1863	13137	0	0	0	0	0	0	0	0	1658	0	84	103	0	0	0	0	0	0	0	0	0	0	0	0	0	0	0	5	0	13	0	0	0	0	0	0	0	0	0	0	0	0	0	0	0	0	0
859.00	1857	13143	0	0	0	0	0	0	0	0	1652	0	85	102	0	0	0	0	0	0	0	0	0	0	0	0	0	0	0	5	0	13	0	0	0	0	0	0	0	0	0	0	0	0	0	0	0	0	0
860.00	1851	13149	0	0	0	0	0	0	0	0	1644	0	86	103	0	0	0	0	0	0	0	0	0	0	0	0	0	0	0	4	0	14	0	0	0	0	0	0	0	0	0	0	0	0	0	0	0	0	0
861.00	1844	13156	0	0	0	0	0	0	0	0	1637	0	85	104	0	0	0	0	0	0	0	0	0	0	0	0	0	0	0	6	0	12	0	0	0	0	0	0	0	0	0	0	0	0	0	0	0	0	0
862.00	1837	13163	0	0	0	0	0	0	0	0	1630	0	84	105	0	0	0	0	0	0	0	0	0	0	0	0	0	0	0	6	0	12	0	0	0	0	0	0	0	0	0	0	0	0	0	0	0	0	0
863.00	1831	13169	0	0	0	0	0	0	0	0	1623	0	85	104	0	0	0	0	0	0	0	0	0	0	0	0	0	0	0	6	0	13	0	0	0	0	0	0	0	0	0	0	0	0	0	0	0	0	0
864.00	1825	13175	0	0	0	0	0	0	0	0	1618	0	85	102	0	0	0	0	0	0	0	0	0	0	0	0	0	0	0	5	0	15	0	0	0	0	0	0	0	0	0	0	0	0	0	0	0	0	0
865.00	1816	13184	0	0	0	0	0	0	0	0	1614	0	85	99	0	0	0	0	0	0	0	0	0	0	0	0	0	0	0	4	0	14	0	0	0	0	0	0	0	0	0	0	0	0	0	0	0	0	0
866.00	1810	13190	0	0	0	0	0	0	0	0	1609	0	86	95	0	0	0	0	0	0	0	0	0	0	0	0	0	0	0	4	0	16	0	0	0	0	0	0	0	0	0	0	0	0	0	0	0	0	0
867.00	1803	13197	0	0	0	0	0	0	0	0	1602	0	87	95	0	0	0	0	0	0	0	0	0	0	0	0	0	0	0	4	0	15	0	0	0	0	0	0	0	0	0	0	0	0	0	0	0	0	0
868.00	1796	13204	0	0	0	0	0	0	0	0	1596	0	88	92	0	0	0	0	0	0	0	0	0	0	0	0	0	0	0	4	0	16	0	0	0	0	0	0	0	0	0	0	0	0	0	0	0	0	0
869.00	1791	13209	0	0	0	0	0	0	0	0	1589	0	88	93	0	0	0	0	0	0	0	0	0	0	0	0	0	0	0	4	0	17	0	0	0	0	0	0	0	0	0	0	0	0	0	0	0	0	0
870.00	1784	13216	0	0	0	0	0	0	0	0	1584	0	87	94	0	0	0	0	0	0	0	0	0	0	0	0	0	0	0	4	0	15	0	0	0	0	0	0	0	0	0	0	0	0	0	0	0	0	0
871.00	1777	13223	0	0	0	0	0	0	0	0	1577	0	86	94	0	0	0	0	0	0	0	0	0	0	0	0	0	0	0	5	0	15	0	0	0	0	0	0	0	0	0	0	0	0	0	0	0	0	0
872.00	1770	13230	0	0	0	0	0	0	0	0	1571	0	85	96	0	0	0	0	0	0	0	0	0	0	0	0	0	0	0	5	0	13	0	0	0	0	0	0	0	0	0	0	0	0	0	0	0	0	0
873.00	1764	13236	0	0	0	0	0	0	0	0	1563	0	86	97	0	0	0	0	0	0	0	0	0	0	0	0	0	0	0	5	0	13	0	0	0	0	0	0	0	0	0	0	0	0	0	0	0	0	0
874.00	1759	13241	0	0	0	0	0	0	0	0	1557	0	86	97	0	0	0	0	0	0	0	0	0	0	0	0	0	0	0	5	0	14	0	0	0	0	0	0	0	0	0	0	0	0	0	0	0	0	0
875.00	1752	13248	0	0	0	0	0	0	0	0	1551	0	86	99	0	0	0	0	0	0	0	0	0	0	0	0	0	0	0	4	0	12	0	0	0	0	0	0	0	0	0	0	0	0	0	0	0	0	0
876.00	1745	13255	0	0	0	0	0	0	0	0	1546	0	84	98	0	0	0	0	0	0	0	0	0	0	0	0	0	0	0	4	0	13	0	0	0	0	0	0	0	0	0	0	0	0	0	0	0	0	0
877.00	1738	13262	0	0	0	0	0	0	0	0	1539	0	84	98	0	0	0	0	0	0	0	0	0	0	0	0	0	0	0	4	0	13	0	0	0	0	0	0	0	0	0	0	0	0	0	0	0	0	0
878.00	1732	13268	0	0	0	0	0	0	0	0	1533	0	84	96	0	0	0	0	0	0	0	0	0	0	0	0	0	0	0	4	0	15	0	0	0	0	0	0	0	0	0	0	0	0	0	0	0	0	0
879.00	1725	13275	0	0	0	0	0	0	0	0	1527	0	83	95	0	0	0	0	0	0	0	0	0	0	0	0	0	0	0	5	0	15	0	0	0	0	0	0	0	0	0	0	0	0	0	0	0	0	0
880.00	1719	13281	0	0	0	0	0	0	0	0	1517	0	84	98	0	0	0	0	0	0	0	0	0	0	0	0	0	0	0	5	0	15	0	0	0	0	0	0	0	0	0	0	0	0	0	0	0	0	0
881.00	1712	13288	0	0	0	0	0	0	0	0	1512	0	84	99	0	0	0	0	0	0	0	0	0	0	0	0	0	0	0	3	0	14	0	0	0	0	0	0	0	0	0	0	0	0	0	0	0	0	0
882.00	1705	13295	0	0	0	0	0	0	0	0	1504	0	84	100	0	0	0	0	0	0	0	0	0	0	0	0	0	0	0	4	0	13	0	0	0	0	0	0	0	0	0	0	0	0	0	0	0	0	0
883.00	1698	13302	0	0	0	0	0	0	0	0	1497	0	83	100	0	0	0	0	0	0	0	0	0	0	0	0	0	0	0	5	0	13	0	0	0	0	0	0	0	0	0	0	0	0	0	0	0	0	0
884.00	1692	13308	0	0	0	0	0	0	0	0	1490	0	83	100	0	0	0	0	0	0	0	0	0	0	0	0	0	0	0	6	0	13	0	0	0	0	0	0	0	0	0	0	0	0	0	0	0	0	0
885.00	1684	13316	0	0	0	0	0	0	0	0	1483	0	83	101	0	0	0	0	0	0	0	0	0	0	0	0	0	0	0	5	0	12	0	0	0	0	0	0	0	0	0	0	0	0	0	0	0	0	0
886.00	1677	13323	0	0	0	0	0	0	0	0	1480	0	82	100	0	0	0	0	0	0	0	0	0	0	0	0	0	0	0	4	0	11	0	0	0	0	0	0	0	0	0	0	0	0	0	0	0	0	0
887.00	1670	13330	0	0	0	0	0	0	0	0	1474	0	82	98	0	0	0	0	0	0	0	0	0	0	0	0	0	0	0	4	0	12	0	0	0	0	0	0	0	0	0	0	0	0	0	0	0	0	0
888.00	1665	13335	0	0	0	0	0	0	0	0	1467	0	82	98	0	0	0	0	0	0	0	0	0	0	0	0	0	0	0	4	0	14	0	0	0	0	0	0	0	0	0	0	0	0	0	0	0	0	0
889.00	1659	13341	0	0	0	0	0	0	0	0	1460	0	82	98	0	0	0	0	0	0	0	0	0	0	0	0	0	0	0	4	0	15	0	0	0	0	0	0	0	0	0	0	0	0	0	0	0	0	0
890.00	1652	13348	0	0	0	0	0	0	0	0	1452	0	82	100	0	0	0	0	0	0	0	0	0	0	0	0	0	0	0	5	0	13	0	0	0	0	0	0	0	0	0	0	0	0	0	0	0	0	0
891.00	1646	13354	0	0	0	0	0	0	0	0	1445	0	82	99	0	0	0	0	0	0	0	0	0	0	0	0	0	0	0	5	0	15	0	0	0	0	0	0	0	0	0	0	0	0	0	0	0	0	0
892.00	1637	13363	0	0	0	0	0	0	0	0	1438	0	81	98	0	0	0	0	0	0	0	0	0	0	0	0	0	0	0	5	0	15	0	0	0	0	0	0	0	0	0	0	0	0	0	0	0	0	0
893.00	1631	13369	0	0	0	0	0	0	0	0	1431	0	82	99	0	0	0	0	0	0	0	0	0	0	0	0	0	0	0	4	0	15	0	0	0	0	0	0	0	0	0	0	0	0	0	0	0	0	0
894.00	1624	13376	0	0	0	0	0	0	0	0	1426	0	81	97	0	0	0	0	0	0	0	0	0	0	0	0	0	0	0	5	0	15	0	0	0	0	0	0	0	0	0	0	0	0	0	0	0	0	0
895.00	1617	13383	0	0	0	0	0	0	0	0	1421	0	81	96	0	0	0	0	0	0	0	0	0	0	0	0	0	0	0	4	0	15	0	0	0	0	0	0	0	0	0	0	0	0	0	0	0	0	0
896.00	1611	13389	0	0	0	0	0	0	0	0	1416	0	81	95	0	0	0	0	0	0	0	0	0	0	0	0	0	0	0	4	0	15	0	0	0	0	0	0	0	0	0	0	0	0	0	0	0	0	0
897.00	1604	13396	0	0	0	0	0	0	0	0	1410	0	79	97	0	0	0	0	0	0	0	0	0	0	0	0	0	0	0	5	0	13	0	0	0	0	0	0	0	0	0	0	0	0	0	0	0	0	0
898.00	1599	13401	0	0	0	0	0	0	0	0	1404	0	80	96	0	0	0	0	0	0	0	0	0	0	0	0	0	0	0	5	0	14	0	0	0	0	0	0	0	0	0	0	0	0	0	0	0	0	0
899.00	1591	13409	0	0	0	0	0	0	0	0	1397	0	81	94	0	0	0	0	0	0	0	0	0	0	0	0	0	0	0	4	0	15	0	0	0	0	0	0	0	0	0	0	0	0	0	0	0	0	0
900.00	1585	13415	0	0	0	0	0	0	0	0	1391	0	81	95	0	0	0	0	0	0	0	0	0	0	0	0	0	0	0	4	0	14	0	0	0	0	0	0	0	0	0	0	0	0	0	0	0	0	0
901.00	1579	13421	0	0	0	0	0	0	0	0	1384	0	83	95	0	0	0	0	0	0	0	0	0	0	0	0	0	0	0	3	0	14	0	0	0	0	0	0	0	0	0	0	0	0	0	0	0	0	0
902.00	1574	13426	0	0	0	0	0	0	0	0	1378	0	82	95	0	0	0	0	0	0	0	0	0	0	0	0	0	0	0	5	0	14	0	0	0	0	0	0	0	0	0	0	0	0	0	0	0	0	0
903.00	1568	13432	0	0	0	0	0	0	0	0	1372	0	82	95	0	0	0	0	0	0	0	0	0	0	0	0	0	0	0	4	0	15	0	0	0	0	0	0	0	0	0	0	0	0	0	0	0	0	0
904.00	1559	13441	0	0	0	0	0	0	0	0	1364	0	83	95	0	0	0	0	0	0	0	0	0	0	0	0	0	0	0	4	0	13	0	0	0	0	0	0	0	0	0	0	0	0	0	0	0	0	0
905.00	1554	13446	0	0	0	0	0	0	0	0	1358	0	82	94	0	0	0	0	0	0	0	0	0	0	0	0	0	0	0	4	0	16	0	0	0	0	0	0	0	0	0	0	0	0	0	0	0	0	0
906.00	1547	13453	0	0	0	0	0	0	0	0	1349	0	84	96	0	0	0	0	0	0	0	0	0	0	0	0	0	0	0	3	0	15	0	0	0	0	0	0	0	0	0	0	0	0	0	0	0	0	0
907.00	1541	13459	0	0	0	0	0	0	0	0	1342	0	83	98	0	0	0	0	0	0	0	0	0	0	0	0	0	0	0	4	0	14	0	0	0	0	0	0	0	0	0	0	0	0	0	0	0	0	0
908.00	1534	13466	0	0	0	0	0	0	0	0	1333	0	83	100	0	0	0	0	0	0	0	0	0	0	0	0	0	0	0	5	0	13	0	0	0	0	0	0	0	0	0	0	0	0	0	0	0	0	0
909.00	1527	13473	0	0	0	0	0	0	0	0	1328	0	83	100	0	0	0	0	0	0	0	0	0	0	0	0	0	0	0	3	0	13	0	0	0	0	0	0	0	0	0	0	0	0	0	0	0	0	0
910.00	1521	13479	0	0	0	0	0	0	0	0	1323	0	82	98	0	0	0	0	0	0	0	0	0	0	0	0	0	0	0	4	0	14	0	0	0	0	0	0	0	0	0	0	0	0	0	0	0	0	0
911.00	1514	13486	0	0	0	0	0	0	0	0	1317	0	81	97	0	0	0	0	0	0	0	0	0	0	0	0	0	0	0	5	0	14	0	0	0	0	0	0	0	0	0	0	0	0	0	0	0	0	0
912.00	1507	13493	0	0	0	0	0	0	0	0	1309	0	82	98	0	0	0	0	0	0	0	0	0	0	0	0	0	0	0	4	0	14	0	0	0	0	0	0	0	0	0	0	0	0	0	0	0	0	0
913.00	1502	13498	0	0	0	0	0	0	0	0	1302	0	82	97	0	0	0	0	0	0	0	0	0	0	0	0	0	0	0	4	0	17	0	0	0	0	0	0	0	0	0	0	0	0	0	0	0	0	0
914.00	1495	13505	0	0	0	0	0	0	0	0	1298	0	81	96	0	0	0	0	0	0	0	0	0	0	0	0	0	0	0	5	0	15	0	0	0	0	0	0	0	0	0	0	0	0	0	0	0	0	0
915.00	1488	13512	0	0	0	0	0	0	0	0	1290	0	81	99	0	0	0	0	0	0	0	0	0	0	0	0	0	0	0	5	0	13	0	0	0	0	0	0	0	0	0	0	0	0	0	0	0	0	0
916.00	1482	13518	0	0	0	0	0	0	0	0	1281	0	82	101	0	0	0	0	0	0	0	0	0	0	0	0	0	0	0	6	0	12	0	0	0	0	0	0	0	0	0	0	0	0	0	0	0	0	0
917.00	1475	13525	0	0	0	0	0	0	0	0	1276	0	82	98	0	0	0	0	0	0	0	0	0	0	0	0	0	0	0	5	0	14	0	0	0	0	0	0	0	0	0	0	0	0	0	0	0	0	0
918.00	1468	13532	0	0	0	0	0	0	0	0	1269	0	83	98	0	0	0	0	0	0	0	0	0	0	0	0	0	0	0	4	0	14	0	0	0	0	0	0	0	0	0	0	0	0	0	0	0	0	0
919.00	1461	13539	0	0	0	0	0	0	0	0	1264	0	84	96	0	0	0	0	0	0	0	0	0	0	0	0	0	0	0	3	0	14	0	0	0	0	0	0	0	0	0	0	0	0	0	0	0	0	0
920.00	1456	13544	0	0	0	0	0	0	0	0	1256	0	84	96	0	0	0	0	0	0	0	0	0	0	0	0	0	0	0	5	0	15	0	0	0	0	0	0	0	0	0	0	0	0	0	0	0	0	0
921.00	1449	13551	0	0	0	0	0	0	0	0	1248	0	86	96	0	0	0	0	0	0	0	0	0	0	0	0	0	0	0	3	0	16	0	0	0	0	0	0	0	0	0	0	0	0	0	0	0	0	0
922.00	1443	13557	0	0	0	0	0	0	0	0	1241	0	86	97	0	0	0	0	0	0	0	0	0	0	0	0	0	0	0	4	0	15	0	0	0	0	0	0	0	0	0	0	0	0	0	0	0	0	0
923.00	1436	13564	0	0	0	0	0	0	0	0	1236	0	84	97	0	0	0	0	0	0	0	0	0	0	0	0	0	0	0	5	0	14	0	0	0	0	0	0	0	0	0	0	0	0	0	0	0	0	0
924.00	1428	13572	0	0	0	0	0	0	0	0	1229	0	85	97	0	0	0	0	0	0	0	0	0	0	0	0	0	0	0	4	0	13	0	0	0	0	0	0	0	0	0	0	0	0	0	0	0	0	0
925.00	1421	13579	0	0	0	0	0	0	0	0	1222	0	86	96	0	0	0	0	0	0	0	0	0	0	0	0	0	0	0	4	0	13	0	0	0	0	0	0	0	0	0	0	0	0	0	0	0	0	0
926.00	1414	13586	0	0	0	0	0	0	0	0	1216	0	85	95	0	0	0	0	0	0	0	0	0	0	0	0	0	0	0	3	0	15	0	0	0	0	0	0	0	0	0	0	0	0	0	0	0	0	0
927.00	1408	13592	0	0	0	0	0	0	0	0	1210	0	85	95	0	0	0	0	0	0	0	0	0	0	0	0	0	0	0	3	0	15	0	0	0	0	0	0	0	0	0	0	0	0	0	0	0	0	0
928.00	1402	13598	0	0	0	0	0	0	0	0	1201	0	86	96	0	0	0	0	0	0	0	0	0	0	0	0	0	0	0	3	0	16	0	0	0	0	0	0	0	0	0	0	0	0	0	0	0	0	0
929.00	1395	13605	0	0	0	0	0	0	0	0	1195	0	85	95	0	0	0	0	0	0	0	0	0	0	0	0	0	0	0	4	0	16	0	0	0	0	0	0	0	0	0	0	0	0	0	0	0	0	0
930.00	1388	13612	0	0	0	0	0	0	0	0	1188	0	84	98	0	0	0	0	0	0	0	0	0	0	0	0	0	0	0	5	0	13	0	0	0	0	0	0	0	0	0	0	0	0	0	0	0	0	0
931.00	1382	13618	0	0	0	0	0	0	0	0	1181	0	84	99	0	0	0	0	0	0	0	0	0	0	0	0	0	0	0	5	0	13	0	0	0	0	0	0	0	0	0	0	0	0	0	0	0	0	0
932.00	1375	13625	0	0	0	0	0	0	0	0	1174	0	83	99	0	0	0	0	0	0	0	0	0	0	0	0	0	0	0	6	0	13	0	0	0	0	0	0	0	0	0	0	0	0	0	0	0	0	0
933.00	1367	13633	0	0	0	0	0	0	0	0	1169	0	84	97	0	0	0	0	0	0	0	0	0	0	0	0	0	0	0	4	0	13	0	0	0	0	0	0	0	0	0	0	0	0	0	0	0	0	0
934.00	1361	13639	0	0	0	0	0	0	0	0	1163	0	84	97	0	0	0	0	0	0	0	0	0	0	0	0	0	0	0	4	0	13	0	0	0	0	0	0	0	0	0	0	0	0	0	0	0	0	0
935.00	1354	13646	0	0	0	0	0	0	0	0	1156	0	85	95	0	0	0	0	0	0	0	0	0	0	0	0	0	0	0	3	0	15	0	0	0	0	0	0	0	0	0	0	0	0	0	0	0	0	0
936.00	1348	13652	0	0	0	0	0	0	0	0	1150	0	84	94	0	0	0	0	0	0	0	0	0	0	0	0	0	0	0	4	0	16	0	0	0	0	0	0	0	0	0	0	0	0	0	0	0	0	0
937.00	1342	13658	0	0	0	0	0	0	0	0	1142	0	84	95	0	0	0	0	0	0	0	0	0	0	0	0	0	0	0	5	0	16	0	0	0	0	0	0	0	0	0	0	0	0	0	0	0	0	0
938.00	1335	13665	0	0	0	0	0	0	0	0	1136	0	85	95	0	0	0	0	0	0	0	0	0	0	0	0	0	0	0	3	0	16	0	0	0	0	0	0	0	0	0	0	0	0	0	0	0	0	0
939.00	1329	13671	0	0	0	0	0	0	0	0	1130	0	83	95	0	0	0	0	0	0	0	0	0	0	0	0	0	0	0	5	0	16	0	0	0	0	0	0	0	0	0	0	0	0	0	0	0	0	0
940.00	1322	13678	0	0	0	0	0	0	0	0	1123	0	83	96	0	0	0	0	0	0	0	0	0	0	0	0	0	0	0	6	0	14	0	0	0	0	0	0	0	0	0	0	0	0	0	0	0	0	0
941.00	1314	13686	0	0	0	0	0	0	0	0	1115	0	84	96	0	0	0	0	0	0	0	0	0	0	0	0	0	0	0	4	0	15	0	0	0	0	0	0	0	0	0	0	0	0	0	0	0	0	0
942.00	1307	13693	0	0	0	0	0	0	0	0	1111	0	82	95	0	0	0	0	0	0	0	0	0	0	0	0	0	0	0	4	0	15	0	0	0	0	0	0	0	0	0	0	0	0	0	0	0	0	0
943.00	1300	13700	0	0	0	0	0	0	0	0	1104	0	84	94	0	0	0	0	0	0	0	0	0	0	0	0	0	0	0	3	0	15	0	0	0	0	0	0	0	0	0	0	0	0	0	0	0	0	0
944.00	1292	13708	0	0	0	0	0	0	0	0	1099	0	82	93	0	0	0	0	0	0	0	0	0	0	0	0	0	0	0	4	0	14	0	0	0	0	0	0	0	0	0	0	0	0	0	0	0	0	0
945.00	1287	13713	0	0	0	0	0	0	0	0	1094	0	80	93	0	0	0	0	0	0	0	0	0	0	0	0	0	0	0	5	0	15	0	0	0	0	0	0	0	0	0	0	0	0	0	0	0	0	0
946.00	1280	13720	0	0	0	0	0	0	0	0	1088	0	79	92	0	0	0	0	0	0	0	0	0	0	0	0	0	0	0	5	0	16	0	0	0	0	0	0	0	0	0	0	0	0	0	0	0	0	0
947.00	1273	13727	0	0	0	0	0	0	0	0	1081	0	80	94	0	0	0	0	0	0	0	0	0	0	0	0	0	0	0	4	0	14	0	0	0	0	0	0	0	0	0	0	0	0	0	0	0	0	0
948.00	1267	13733	0	0	0	0	0	0	0	0	1072	0	81	95	0	0	0	0	0	0	0	0	0	0	0	0	0	0	0	4	0	15	0	0	0	0	0	0	0	0	0	0	0	0	0	0	0	0	0
949.00	1261	13739	0	0	0	0	0	0	0	0	1067	0	79	95	0	0	0	0	0	0	0	0	0	0	0	0	0	0	0	6	0	14	0	0	0	0	0	0	0	0	0	0	0	0	0	0	0	0	0
950.00	1253	13747	0	0	0	0	0	0	0	0	1062	0	79	94	0	0	0	0	0	0	0	0	0	0	0	0	0	0	0	5	0	13	0	0	0	0	0	0	0	0	0	0	0	0	0	0	0	0	0
951.00	1246	13754	0	0	0	0	0	0	0	0	1055	0	79	97	0	0	0	0	0	0	0	0	0	0	0	0	0	0	0	4	0	11	0	0	0	0	0	0	0	0	0	0	0	0	0	0	0	0	0
952.00	1239	13761	0	0	0	0	0	0	0	0	1047	0	79	98	0	0	0	0	0	0	0	0	0	0	0	0	0	0	0	4	0	11	0	0	0	0	0	0	0	0	0	0	0	0	0	0	0	0	0
953.00	1233	13767	0	0	0	0	0	0	0	0	1042	0	78	97	0	0	0	0	0	0	0	0	0	0	0	0	0	0	0	3	0	13	0	0	0	0	0	0	0	0	0	0	0	0	0	0	0	0	0
954.00	1228	13772	0	0	0	0	0	0	0	0	1032	0	79	98	0	0	0	0	0	0	0	0	0	0	0	0	0	0	0	5	0	14	0	0	0	0	0	0	0	0	0	0	0	0	0	0	0	0	0
955.00	1220	13780	0	0	0	0	0	0	0	0	1027	0	79	96	0	0	0	0	0	0	0	0	0	0	0	0	0	0	0	3	0	15	0	0	0	0	0	0	0	0	0	0	0	0	0	0	0	0	0
956.00	1215	13785	0	0	0	0	0	0	0	0	1020	0	79	96	0	0	0	0	0	0	0	0	0	0	0	0	0	0	0	5	0	15	0	0	0	0	0	0	0	0	0	0	0	0	0	0	0	0	0
957.00	1208	13792	0	0	0	0	0	0	0	0	1013	0	79	97	0	0	0	0	0	0	0	0	0	0	0	0	0	0	0	5	0	14	0	0	0	0	0	0	0	0	0	0	0	0	0	0	0	0	0
958.00	1201	13799	0	0	0	0	0	0	0	0	1006	0	80	97	0	0	0	0	0	0	0	0	0	0	0	0	0	0	0	4	0	14	0	0	0	0	0	0	0	0	0	0	0	0	0	0	0	0	0
959.00	1195	13805	0	0	0	0	0	0	0	0	999	0	81	98	0	0	0	0	0	0	0	0	0	0	0	0	0	0	0	4	0	13	0	0	0	0	0	0	0	0	0	0	0	0	0	0	0	0	0
960.00	1188	13812	0	0	0	0	0	0	0	0	995	0	79	96	0	0	0	0	0	0	0	0	0	0	0	0	0	0	0	4	0	14	0	0	0	0	0	0	0	0	0	0	0	0	0	0	0	0	0
961.00	1181	13819	0	0	0	0	0	0	0	0	989	0	79	95	0	0	0	0	0	0	0	0	0	0	0	0	0	0	0	5	0	13	0	0	0	0	0	0	0	0	0	0	0	0	0	0	0	0	0
962.00	1176	13824	0	0	0	0	0	0	0	0	982	0	79	96	0	0	0	0	0	0	0	0	0	0	0	0	0	0	0	5	0	14	0	0	0	0	0	0	0	0	0	0	0	0	0	0	0	0	0
963.00	1168	13832	0	0	0	0	0	0	0	0	976	0	80	94	0	0	0	0	0	0	0	0	0	0	0	0	0	0	0	4	0	14	0	0	0	0	0	0	0	0	0	0	0	0	0	0	0	0	0
964.00	1161	13839	0	0	0	0	0	0	0	0	968	0	81	95	0	0	0	0	0	0	0	0	0	0	0	0	0	0	0	4	0	13	0	0	0	0	0	0	0	0	0	0	0	0	0	0	0	0	0
965.00	1156	13844	0	0	0	0	0	0	0	0	962	0	80	95	0	0	0	0	0	0	0	0	0	0	0	0	0	0	0	4	0	15	0	0	0	0	0	0	0	0	0	0	0	0	0	0	0	0	0
966.00	1149	13851	0	0	0	0	0	0	0	0	954	0	81	95	0	0	0	0	0	0	0	0	0	0	0	0	0	0	0	4	0	15	0	0	0	0	0	0	0	0	0	0	0	0	0	0	0	0	0
967.00	1141	13859	0	0	0	0	0	0	0	0	948	0	79	94	0	0	0	0	0	0	0	0	0	0	0	0	0	0	0	5	0	15	0	0	0	0	0	0	0	0	0	0	0	0	0	0	0	0	0
968.00	1136	13864	0	0	0	0	0	0	0	0	942	0	81	93	0	0	0	0	0	0	0	0	0	0	0	0	0	0	0	5	0	15	0	0	0	0	0	0	0	0	0	0	0	0	0	0	0	0	0
969.00	1127	13873	0	0	0	0	0	0	0	0	934	0	83	94	0	0	0	0	0	0	0	0	0	0	0	0	0	0	0	2	0	14	0	0	0	0	0	0	0	0	0	0	0	0	0	0	0	0	0
970.00	1124	13876	0	0	0	0	0	0	0	0	927	0	83	95	0	0	0	0	0	0	0	0	0	0	0	0	0	0	0	5	0	14	0	0	0	0	0	0	0	0	0	0	0	0	0	0	0	0	0
971.00	1116	13884	0	0	0	0	0	0	0	0	920	0	83	96	0	0	0	0	0	0	0	0	0	0	0	0	0	0	0	3	0	14	0	0	0	0	0	0	0	0	0	0	0	0	0	0	0	0	0
972.00	1109	13891	0	0	0	0	0	0	0	0	914	0	82	95	0	0	0	0	0	0	0	0	0	0	0	0	0	0	0	4	0	14	0	0	0	0	0	0	0	0	0	0	0	0	0	0	0	0	0
973.00	1104	13896	0	0	0	0	0	0	0	0	908	0	82	96	0	0	0	0	0	0	0	0	0	0	0	0	0	0	0	4	0	14	0	0	0	0	0	0	0	0	0	0	0	0	0	0	0	0	0
974.00	1097	13903	0	0	0	0	0	0	0	0	901	0	83	97	0	0	0	0	0	0	0	0	0	0	0	0	0	0	0	4	0	12	0	0	0	0	0	0	0	0	0	0	0	0	0	0	0	0	0
975.00	1090	13910	0	0	0	0	0	0	0	0	895	0	83	97	0	0	0	0	0	0	0	0	0	0	0	0	0	0	0	3	0	12	0	0	0	0	0	0	0	0	0	0	0	0	0	0	0	0	0
976.00	1085	13915	0	0	0	0	0	0	0	0	888	0	82	98	0	0	0	0	0	0	0	0	0	0	0	0	0	0	0	5	0	12	0	0	0	0	0	0	0	0	0	0	0	0	0	0	0	0	0
977.00	1078	13922	0	0	0	0	0	0	0	0	881	0	84	97	0	0	0	0	0	0	0	0	0	0	0	0	0	0	0	3	0	13	0	0	0	0	0	0	0	0	0	0	0	0	0	0	0	0	0
978.00	1072	13928	0	0	0	0	0	0	0	0	874	0	82	98	0	0	0	0	0	0	0	0	0	0	0	0	0	0	0	5	0	13	0	0	0	0	0	0	0	0	0	0	0	0	0	0	0	0	0
979.00	1068	13932	0	0	0	0	0	0	0	0	868	0	83	95	0	0	0	0	0	0	0	0	0	0	0	0	0	0	0	5	0	17	0	0	0	0	0	0	0	0	0	0	0	0	0	0	0	0	0
980.00	1061	13939	0	0	0	0	0	0	0	0	862	0	82	94	0	0	0	0	0	0	0	0	0	0	0	0	0	0	0	6	0	17	0	0	0	0	0	0	0	0	0	0	0	0	0	0	0	0	0
981.00	1053	13947	0	0	0	0	0	0	0	0	855	0	83	95	0	0	0	0	0	0	0	0	0	0	0	0	0	0	0	4	0	16	0	0	0	0	0	0	0	0	0	0	0	0	0	0	0	0	0
982.00	1045	13955	0	0	0	0	0	0	0	0	848	0	83	94	0	0	0	0	0	0	0	0	0	0	0	0	0	0	0	3	0	17	0	0	0	0	0	0	0	0	0	0	0	0	0	0	0	0	0
983.00	1040	13960	0	0	0	0	0	0	0	0	840	0	83	94	0	0	0	0	0	0	0	0	0	0	0	0	0	0	0	6	0	17	0	0	0	0	0	0	0	0	0	0	0	0	0	0	0	0	0
984.00	1033	13967	0	0	0	0	0	0	0	0	834	0	83	95	0	0	0	0	0	0	0	0	0	0	0	0	0	0	0	6	0	15	0	0	0	0	0	0	0	0	0	0	0	0	0	0	0	0	0
985.00	1026	13974	0	0	0	0	0	0	0	0	826	0	83	97	0	0	0	0	0	0	0	0	0	0	0	0	0	0	0	5	0	15	0	0	0	0	0	0	0	0	0	0	0	0	0	0	0	0	0
986.00	1019	13981	0	0	0	0	0	0	0	0	818	0	84	99	0	0	0	0	0	0	0	0	0	0	0	0	0	0	0	4	0	14	0	0	0	0	0	0	0	0	0	0	0	0	0	0	0	0	0
987.00	1012	13988	0	0	0	0	0	0	0	0	812	0	82	99	0	0	0	0	0	0	0	0	0	0	0	0	0	0	0	6	0	13	0	0	0	0	0	0	0	0	0	0	0	0	0	0	0	0	0
988.00	1004	13996	0	0	0	0	0	0	0	0	808	0	82	97	0	0	0	0	0	0	0	0	0	0	0	0	0	0	0	4	0	13	0	0	0	0	0	0	0	0	0	0	0	0	0	0	0	0	0
989.00	997	14003	0	0	0	0	0	0	0	0	802	0	82	97	0	0	0	0	0	0	0	0	0	0	0	0	0	0	0	4	0	12	0	0	0	0	0	0	0	0	0	0	0	0	0	0	0	0	0
990.00	993	14007	0	0	0	0	0	0	0	0	795	0	83	96	0	0	0	0	0	0	0	0	0	0	0	0	0	0	0	4	0	15	0	0	0	0	0	0	0	0	0	0	0	0	0	0	0	0	0
991.00	986	14014	0	0	0	0	0	0	0	0	789	0	82	95	0	0	0	0	0	0	0	0	0	0	0	0	0	0	0	5	0	15	0	0	0	0	0	0	0	0	0	0	0	0	0	0	0	0	0
992.00	979	14021	0	0	0	0	0	0	0	0	782	0	82	95	0	0	0	0	0	0	0	0	0	0	0	0	0	0	0	5	0	15	0	0	0	0	0	0	0	0	0	0	0	0	0	0	0	0	0
993.00	973	14027	0	0	0	0	0	0	0	0	777	0	80	95	0	0	0	0	0	0	0	0	0	0	0	0	0	0	0	5	0	16	0	0	0	0	0	0	0	0	0	0	0	0	0	0	0	0	0
994.00	967	14033	0	0	0	0	0	0	0	0	772	0	80	93	0	0	0	0	0	0	0	0	0	0	0	0	0	0	0	5	0	17	0	0	0	0	0	0	0	0	0	0	0	0	0	0	0	0	0
995.00	959	14041	0	0	0	0	0	0	0	0	765	0	81	94	0	0	0	0	0	0	0	0	0	0	0	0	0	0	0	4	0	15	0	0	0	0	0	0	0	0	0	0	0	0	0	0	0	0	0
996.00	952	14048	0	0	0	0	0	0	0	0	758	0	81	93	0	0	0	0	0	0	0	0	0	0	0	0	0	0	0	4	0	16	0	0	0	0	0	0	0	0	0	0	0	0	0	0	0	0	0
997.00	945	14055	0	0	0	0	0	0	0	0	752	0	82	91	0	0	0	0	0	0	0	0	0	0	0	0	0	0	0	4	0	16	0	0	0	0	0	0	0	0	0	0	0	0	0	0	0	0	0
998.00	939	14061	0	0	0	0	0	0	0	0	744	0	82	93	0	0	0	0	0	0	0	0	0	0	0	0	0	0	0	5	0	15	0	0	0	0	0	0	0	0	0	0	0	0	0	0	0	0	0
999.00	933	14067	0	0	0	0	0	0	0	0	739	0	82	92	0	0	0	0	0	0	0	0	0	0	0	0	0	0	0	5	0	15	0	0	0	0	0	0	0	0	0	0	0	0	0	0	0	0	0
1000.00	926	14074	0	0	0	0	0	0	0	0	732	0	82	94	0	0	0	0	0	0	0	0	0	0	0	0	0	0	0	4	0	14	0	0	0	0	0	0	0	0	0	0	0	0	0	0	0	0	0
1001.00	920	14080	0	0	0	0	0	0	0	0	724	0	83	92	0	0	0	0	0	0	0	0	0	0	0	0	0	0	0	5	0	16	0	0	0	0	0	0	0	0	0	0	0	0	0	0	0	0	0
1002.00	912	14088	0	0	0	0	0	0	0	0	718	0	83	93	0	0	0	0	0	0	0	0	0	0	0	0	0	0	0	4	0	14	0	0	0	0	0	0	0	0	0	0	0	0	0	0	0	0	0
1003.00	904	14096	0	0	0	0	0	0	0	0	711	0	82	95	0	0	0	0	0	0	0	0	0	0	0	0	0	0	0	4	0	12	0	0	0	0	0	0	0	0	0	0	0	0	0	0	0	0	0
1004.00	901	14099	0	0	0	0	0	0	0	0	704	0	82	95	0	0	0	0	0	0	0	0	0	0	0	0	0	0	0	5	0	15	0	0	0	0	0	0	0	0	0	0	0	0	0	0	0	0	0
1005.00	893	14107	0	0	0	0	0	0	0	0	698	0	81	95	0	0	0	0	0	0	0	0	0	0	0	0	0	0	0	5	0	14	0	0	0	0	0	0	0	0	0	0	0	0	0	0	0	0	0
1006.00	886	14114	0	0	0	0	0	0	0	0	690	0	82	96	0	0	0	0	0	0	0	0	0	0	0	0	0	0	0	5	0	13	0	0	0	0	0	0	0	0	0	0	0	0	0	0	0	0	0
1007.00	878	14122	0	0	0	0	0	0	0	0	684	0	81	94	0	0	0	0	0	0	0	0	0	0	0	0	0	0	0	5	0	14	0	0	0	0	0	0	0	0	0	0	0	0	0	0	0	0	0
1008.00	871	14129	0	0	0	0	0	0	0	0	679	0	81	94	0	0	0	0	0	0	0	0	0	0	0	0	0	0	0	4	0	13	0	0	0	0	0	0	0	0	0	0	0	0	0	0	0	0	0
1009.00	865	14135	0	0	0	0	0	0	0	0	671	0	80	96	0	0	0	0	0	0	0	0	0	0	0	0	0	0	0	5	0	13	0	0	0	0	0	0	0	0	0	0	0	0	0	0	0	0	0
1010.00	858	14142	0	0	0	0	0	0	0	0	665	0	79	97	0	0	0	0	0	0	0	0	0	0	0	0	0	0	0	5	0	12	0	0	0	0	0	0	0	0	0	0	0	0	0	0	0	0	0
1011.00	852	14148	0	0	0	0	0	0	0	0	658	0	80	96	0	0	0	0	0	0	0	0	0	0	0	0	0	0	0	5	0	13	0	0	0	0	0	0	0	0	0	0	0	0	0	0	0	0	0
1012.00	845	14155	0	0	0	0	0	0	0	0	652	0	81	95	0	0	0	0	0	0	0	0	0	0	0	0	0	0	0	4	0	13	0	0	0	0	0	0	0	0	0	0	0	0	0	0	0	0	0
1013.00	838	14162	0	0	0	0	0	0	0	0	648	0	80	93	0	0	0	0	0	0	0	0	0	0	0	0	0	0	0	3	0	14	0	0	0	0	0	0	0	0	0	0	0	0	0	0	0	0	0
1014.00	834	14166	0	0	0	0	0	0	0	0	640	0	80	94	0	0	0	0	0	0	0	0	0	0	0	0	0	0	0	5	0	15	0	0	0	0	0	0	0	0	0	0	0	0	0	0	0	0	0
1015.00	826	14174	0	0	0	0	0	0	0	0	633	0	80	95	0	0	0	0	0	0	0	0	0	0	0	0	0	0	0	4	0	14	0	0	0	0	0	0	0	0	0	0	0	0	0	0	0	0	0
1016.00	819	14181	0	0	0	0	0	0	0	0	626	0	80	93	0	0	0	0	0	0	0	0	0	0	0	0	0	0	0	4	0	16	0	0	0	0	0	0	0	0	0	0	0	0	0	0	0	0	0
1017.00	814	14186	0	0	0	0	0	0	0	0	617	0	82	95	0	0	0	0	0	0	0	0	0	0	0	0	0	0	0	4	0	16	0	0	0	0	0	0	0	0	0	0	0	0	0	0	0	0	0
1018.00	807	14193	0	0	0	0	0	0	0	0	612	0	82	94	0	0	0	0	0	0	0	0	0	0	0	0	0	0	0	3	0	16	0	0	0	0	0	0	0	0	0	0	0	0	0	0	0	0	0
1019.00	802	14198	0	0	0	0	0	0	0	0	603	0	81	99	0	0	0	0	0	0	0	0	0	0	0	0	0	0	0	5	0	14	0	0	0	0	0	0	0	0	0	0	0	0	0	0	0	0	0
1020.00	796	14204	0	0	0	0	0	0	0	0	597	0	81	99	0	0	0	0	0	0	0	0	0	0	0	0	0	0	0	5	0	14	0	0	0	0	0	0	0	0	0	0	0	0	0	0	0	0	0
1021.00	787	14213	0	0	0	0	0	0	0	0	591	0	80	98	0	0	0	0	0	0	0	0	0	0	0	0	0	0	0	4	0	14	0	0	0	0	0	0	0	0	0	0	0	0	0	0	0	0	0
1022.00	781	14219	0	0	0	0	0	0	0	0	583	0	80	99	0	0	0	0	0	0	0	0	0	0	0	0	0	0	0	5	0	14	0	0	0	0	0	0	0	0	0	0	0	0	0	0	0	0	0
1023.00	772	14228	0	0	0	0	0	0	0	0	577	0	80	98	0	0	0	0	0	0	0	0	0	0	0	0	0	0	0	3	0	14	0	0	0	0	0	0	0	0	0	0	0	0	0	0	0	0	0
1024.00	768	14232	0	0	0	0	0	0	0	0	570	0	81	98	0	0	0	0	0	0	0	0	0	0	0	0	0	0	0	4	0	15	0	0	0	0	0	0	0	0	0	0	0	0	0	0	0	0	0
1025.00	761	14239	0	0	0	0	0	0	0	0	564	0	79	99	0	0	0	0	0	0	0	0	0	0	0	0	0	0	0	5	0	14	0	0	0	0	0	0	0	0	0	0	0	0	0	0	0	0	0
1026.00	755	14245	0	0	0	0	0	0	0	0	556	0	80	100	0	0	0	0	0	0	0	0	0	0	0	0	0	0	0	5	0	14	0	0	0	0	0	0	0	0	0	0	0	0	0	0	0	0	0
1027.00	745	14255	0	0	0	0	0	0	0	0	550	0	81	99	0	0	0	0	0	0	0	0	0	0	0	0	0	0	0	3	0	12	0	0	0	0	0	0	0	0	0	0	0	0	0	0	0	0	0
1028.00	739	14261	0	0	0	0	0	0	0	0	543	0	81	98	0	0	0	0	0	0	0	0	0	0	0	0	0	0	0	3	0	14	0	0	0	0	0	0	0	0	0	0	0	0	0	0	0	0	0
1029.00	733	14267	0	0	0	0	0	0	0	0	536	0	81	98	0	0	0	0	0	0	0	0	0	0	0	0	0	0	0	5	0	13	0	0	0	0	0	0	0	0	0	0	0	0	0	0	0	0	0
1030.00	726	14274	0	0	0	0	0	0	0	0	530	0	81	97	0	0	0	0	0	0	0	0	0	0	0	0	0	0	0	4	0	14	0	0	0	0	0	0	0	0	0	0	0	0	0	0	0	0	0
1031.00	720	14280	0	0	0	0	0	0	0	0	523	0	82	98	0	0	0	0	0	0	0	0	0	0	0	0	0	0	0	4	0	13	0	0	0	0	0	0	0	0	0	0	0	0	0	0	0	0	0
1032.00	715	14285	0	0	0	0	0	0	0	0	515	0	83	98	0	0	0	0	0	0	0	0	0	0	0	0	0	0	0	4	0	15	0	0	0	0	0	0	0	0	0	0	0	0	0	0	0	0	0
1033.00	709	14291	0	0	0	0	0	0	0	0	511	0	82	96	0	0	0	0	0	0	0	0	0	0	0	0	0	0	0	5	0	15	0	0	0	0	0	0	0	0	0	0	0	0	0	0	0	0	0
1034.00	702	14298	0	0	0	0	0	0	0	0	506	0	83	93	0	0	0	0	0	0	0	0	0	0	0	0	0	0	0	5	0	15	0	0	0	0	0	0	0	0	0	0	0	0	0	0	0	0	0
1035.00	696	14304	0	0	0	0	0	0	0	0	500	0	83	92	0	0	0	0	0	0	0	0	0	0	0	0	0	0	0	5	0	16	0	0	0	0	0	0	0	0	0	0	0	0	0	0	0	0	0
1036.00	688	14312	0	0	0	0	0	0	0	0	492	0	84	92	0	0	0	0	0	0	0	0	0	0	0	0	0	0	0	5	0	15	0	0	0	0	0	0	0	0	0	0	0	0	0	0	0	0	0
1037.00	683	14317	0	0	0	0	0	0	0	0	487	0	83	94	0	0	0	0	0	0	0	0	0	0	0	0	0	0	0	4	0	15	0	0	0	0	0	0	0	0	0	0	0	0	0	0	0	0	0
1038.00	676	14324	0	0	0	0	0	0	0	0	480	0	82	94	0	0	0	0	0	0	0	0	0	0	0	0	0	0	0	5	0	15	0	0	0	0	0	0	0	0	0	0	0	0	0	0	0	0	0
1039.00	669	14331	0	0	0	0	0	0	0	0	475	0	81	93	0	0	0	0	0	0	0	0	0	0	0	0	0	0	0	5	0	15	0	0	0	0	0	0	0	0	0	0	0	0	0	0	0	0	0
1040.00	662	14338	0	0	0	0	0	0	0	0	468	0	82	92	0	0	0	0	0	0	0	0	0	0	0	0	0	0	0	5	0	15	0	0	0	0	0	0	0	0	0	0	0	0	0	0	0	0	0
1041.00	655	14345	0	0	0	0	0	0	0	0	463	0	81	90	0	0	0	0	0	0	0	0	0	0	0	0	0	0	0	5	0	16	0	0	0	0	0	0	0	0	0	0	0	0	0	0	0	0	0
1042.00	648	14352	0	0	0	0	0	0	0	0	455	0	82	92	0	0	0	0	0	0	0	0	0	0	0	0	0	0	0	5	0	14	0	0	0	0	0	0	0	0	0	0	0	0	0	0	0	0	0
1043.00	641	14359	0	0	0	0	0	0	0	0	448	0	84	92	0	0	0	0	0	0	0	0	0	0	0	0	0	0	0	4	0	13	0	0	0	0	0	0	0	0	0	0	0	0	0	0	0	0	0
1044.00	635	14365	0	0	0	0	0	0	0	0	441	0	84	94	0	0	0	0	0	0	0	0	0	0	0	0	0	0	0	4	0	12	0	0	0	0	0	0	0	0	0	0	0	0	0	0	0	0	0
1045.00	627	14373	0	0	0	0	0	0	0	0	435	0	83	93	0	0	0	0	0	0	0	0	0	0	0	0	0	0	0	4	0	12	0	0	0	0	0	0	0	0	0	0	0	0	0	0	0	0	0
1046.00	620	14380	0	0	0	0	0	0	0	0	428	0	83	93	0	0	0	0	0	0	0	0	0	0	0	0	0	0	0	4	0	12	0	0	0	0	0	0	0	0	0	0	0	0	0	0	0	0	0
1047.00	614	14386	0	0	0	0	0	0	0	0	421	0	83	93	0	0	0	0	0	0	0	0	0	0	0	0	0	0	0	3	0	14	0	0	0	0	0	0	0	0	0	0	0	0	0	0	0	0	0
1048.00	610	14390	0	0	0	0	0	0	0	0	414	0	83	93	0	0	0	0	0	0	0	0	0	0	0	0	0	0	0	3	0	17	0	0	0	0	0	0	0	0	0	0	0	0	0	0	0	0	0
1049.00	602	14398	0	0	0	0	0	0	0	0	408	0	83	92	0	0	0	0	0	0	0	0	0	0	0	0	0	0	0	4	0	15	0	0	0	0	0	0	0	0	0	0	0	0	0	0	0	0	0
1050.00	595	14405	0	0	0	0	0	0	0	0	402	0	81	92	0	0	0	0	0	0	0	0	0	0	0	0	0	0	0	5	0	15	0	0	0	0	0	0	0	0	0	0	0	0	0	0	0	0	0
1051.00	587	14413	0	0	0	0	0	0	0	0	396	0	80	91	0	0	0	0	0	0	0	0	0	0	0	0	0	0	0	4	0	16	0	0	0	0	0	0	0	0	0	0	0	0	0	0	0	0	0
1052.00	581	14419	0	0	0	0	0	0	0	0	388	0	81	93	0	0	0	0	0	0	0	0	0	0	0	0	0	0	0	5	0	14	0	0	0	0	0	0	0	0	0	0	0	0	0	0	0	0	0
1053.00	574	14426	0	0	0	0	0	0	0	0	382	0	81	95	0	0	0	0	0	0	0	0	0	0	0	0	0	0	0	5	0	11	0	0	0	0	0	0	0	0	0	0	0	0	0	0	0	0	0
1054.00	567	14433	0	0	0	0	0	0	0	0	375	0	80	95	0	0	0	0	0	0	0	0	0	0	0	0	0	0	0	6	0	11	0	0	0	0	0	0	0	0	0	0	0	0	0	0	0	0	0
1055.00	560	14440	0	0	0	0	0	0	0	0	367	0	82	95	0	0	0	0	0	0	0	0	0	0	0	0	0	0	0	5	0	11	0	0	0	0	0	0	0	0	0	0	0	0	0	0	0	0	0
1056.00	554	14446	0	0	0	0	0	0	0	0	361	0	81	95	0	0	0	0	0	0	0	0	0	0	0	0	0	0	0	4	0	13	0	0	0	0	0	0	0	0	0	0	0	0	0	0	0	0	0
1057.00	548	14452	0	0	0	0	0	0	0	0	354	0	82	95	0	0	0	0	0	0	0	0	0	0	0	0	0	0	0	4	0	13	0	0	0	0	0	0	0	0	0	0	0	0	0	0	0	0	0
1058.00	541	14459	0	0	0	0	0	0	0	0	348	0	80	95	0	0	0	0	0	0	0	0	0	0	0	0	0	0	0	4	0	14	0	0	0	0	0	0	0	0	0	0	0	0	0	0	0	0	0
1059.00	534	14466	0	0	0	0	0	0	0	0	341	0	80	94	0	0	0	0	0	0	0	0	0	0	0	0	0	0	0	4	0	15	0	0	0	0	0	0	0	0	0	0	0	0	0	0	0	0	0
1060.00	528	14472	0	0	0	0	0	0	0	0	334	0	80	94	0	0	0	0	0	0	0	0	0	0	0	0	0	0	0	4	0	16	0	0	0	0	0	0	0	0	0	0	0	0	0	0	0	0	0
1061.00	522	14478	0	0	0	0	0	0	0	0	328	0	81	93	0	0	0	0	0	0	0	0	0	0	0	0	0	0	0	3	0	17	0	0	0	0	0	0	0	0	0	0	0	0	0	0	0	0	0
1062.00	516	14484	0	0	0	0	0	0	0	0	321	0	81	96	0	0	0	0	0	0	0	0	0	0	0	0	0	0	0	3	0	15	0	0	0	0	0	0	0	0	0	0	0	0	0	0	0	0	0
1063.00	510	14490	0	0	0	0	0	0	0	0	314	0	82	96	0	0	0	0	0	0	0	0	0	0	0	0	0	0	0	5	0	13	0	0	0	0	0	0	0	0	0	0	0	0	0	0	0	0	0
1064.00	503	14497	0	0	0	0	0	0	0	0	307	0	81	97	0	0	0	0	0	0	0	0	0	0	0	0	0	0	0	5	0	13	0	0	0	0	0	0	0	0	0	0	0	0	0	0	0	0	0
1065.00	498	14502	0	0	0	0	0	0	0	0	301	0	81	95	0	0	0	0	0	0	0	0	0	0	0	0	0	0	0	6	0	15	0	0	0	0	0	0	0	0	0	0	0	0	0	0	0	0	0
1066.00	489	14511	0	0	0	0	0	0	0	0	293	0	81	97	0	0	0	0	0	0	0	0	0	0	0	0	0	0	0	5	0	13	0	0	0	0	0	0	0	0	0	0	0	0	0	0	0	0	0
1067.00	482	14518	0	0	0	0	0	0	0	0	288	0	79	94	0	0	0	0	0	0	0	0	0	0	0	0	0	0	0	6	0	15	0	0	0	0	0	0	0	0	0	0	0	0	0	0	0	0	0
1068.00	474	14526	0	0	0	0	0	0	0	0	279	0	80	96	0	0	0	0	0	0	0	0	0	0	0	0	0	0	0	4	0	15	0	0	0	0	0	0	0	0	0	0	0	0	0	0	0	0	0
1069.00	467	14533	0	0	0	0	0	0	0	0	273	0	80	96	0	0	0	0	0	0	0	0	0	0	0	0	0	0	0	4	0	14	0	0	0	0	0	0	0	0	0	0	0	0	0	0	0	0	0
1070.00	461	14539	0	0	0	0	0	0	0	0	266	0	80	96	0	0	0	0	0	0	0	0	0	0	0	0	0	0	0	4	0	15	0	0	0	0	0	0	0	0	0	0	0	0	0	0	0	0	0
1071.00	455	14545	0	0	0	0	0	0	0	0	259	0	80	96	0	0	0	0	0	0	0	0	0	0	0	0	0	0	0	4	0	16	0	0	0	0	0	0	0	0	0	0	0	0	0	0	0	0	0
1072.00	447	14553	0	0	0	0	0	0	0	0	252	0	80	97	0	0	0	0	0	0	0	0	0	0	0	0	0	0	0	4	0	14	0	0	0	0	0	0	0	0	0	0	0	0	0	0	0	0	0
1073.00	441	14559	0	0	0	0	0	0	0	0	246	0	79	96	0	0	0	0	0	0	0	0	0	0	0	0	0	0	0	4	0	16	0	0	0	0	0	0	0	0	0	0	0	0	0	0	0	0	0
1074.00	436	14564	0	0	0	0	0	0	0	0	241	0	80	95	0	0	0	0	0	0	0	0	0	0	0	0	0	0	0	4	0	16	0	0	0	0	0	0	0	0	0	0	0	0	0	0	0	0	0
1075.00	429	14571	0	0	0	0	0	0	0	0	235	0	81	93	0	0	0	0	0	0	0	0	0	0	0	0	0	0	0	3	0	17	0	0	0	0	0	0	0	0	0	0	0	0	0	0	0	0	0
1076.00	421	14579	0	0	0	0	0	0	0	0	230	0	79	93	0	0	0	0	0	0	0	0	0	0	0	0	0	0	0	4	0	15	0	0	0	0	0	0	0	0	0	0	0	0	0	0	0	0	0
1077.00	414	14586	0	0	0	0	0	0	0	0	225	0	78	91	0	0	0	0	0	0	0	0	0	0	0	0	0	0	0	4	0	16	0	0	0	0	0	0	0	0	0	0	0	0	0	0	0	0	0
1078.00	409	14591	0	0	0	0	0	0	0	0	219	0	79	90	0	0	0	0	0	0	0	0	0	0	0	0	0	0	0	5	0	16	0	0	0	0	0	0	0	0	0	0	0	0	0	0	0	0	0
1079.00	401	14599	0	0	0	0	0	0	0	0	211	0	79	92	0	0	0	0	0	0	0	0	0	0	0	0	0	0	0	5	0	14	0	0	0	0	0	0	0	0	0	0	0	0	0	0	0	0	0
1080.00	395	14605	0	0	0	0	0	0	0	0	205	0	79	91	0	0	0	0	0	0	0	0	0	0	0	0	0	0	0	5	0	15	0	0	0	0	0	0	0	0	0	0	0	0	0	0	0	0	0
1081.00	387	14613	0	0	0	0	0	0	0	0	198	0	77	93	0	0	0	0	0	0	0	0	0	0	0	0	0	0	0	4	0	15	0	0	0	0	0	0	0	0	0	0	0	0	0	0	0	0	0
1082.00	381	14619	0	0	0	0	0	0	0	0	191	0	79	93	0	0	0	0	0	0	0	0	0	0	0	0	0	0	0	4	0	14	0	0	0	0	0	0	0	0	0	0	0	0	0	0	0	0	0
1083.00	375	14625	0	0	0	0	0	0	0	0	184	0	79	92	0	0	0	0	0	0	0	0	0	0	0	0	0	0	0	4	0	16	0	0	0	0	0	0	0	0	0	0	0	0	0	0	0	0	0
1084.00	369	14631	0	0	0	0	0	0	0	0	177	0	79	92	0	0	0	0	0	0	0	0	0	0	0	0	0	0	0	5	0	16	0	0	0	0	0	0	0	0	0	0	0	0	0	0	0	0	0
1085.00	362	14638	0	0	0	0	0	0	0	0	171	0	79	92	0	0	0	0	0	0	0	0	0	0	0	0	0	0	0	5	0	15	0	0	0	0	0	0	0	0	0	0	0	0	0	0	0	0	0
1086.00	355	14645	0	0	0	0	0	0	0	0	164	0	79	92	0	0	0	0	0	0	0	0	0	0	0	0	0	0	0	4	0	16	0	0	0	0	0	0	0	0	0	0	0	0	0	0	0	0	0
1087.00	345	14655	0	0	0	0	0	0	0	0	156	0	79	92	0	0	0	0	0	0	0	0	0	0	0	0	0	0	0	4	0	14	0	0	0	0	0	0	0	0	0	0	0	0	0	0	0	0	0
1088.00	339	14661	0	0	0	0	0	0	0	0	151	0	78	92	0	0	0	0	0	0	0	0	0	0	0	0	0	0	0	4	0	14	0	0	0	0	0	0	0	0	0	0	0	0	0	0	0	0	0
1089.00	335	14665	0	0	0	0	0	0	0	0	145	0	78	90	0	0	0	0	0	0	0	0	0	0	0	0	0	0	0	5	0	17	0	0	0	0	0	0	0	0	0	0	0	0	0	0	0	0	0
1090.00	326	14674	0	0	0	0	0	0	0	0	139	0	77	90	0	0	0	0	0	0	0	0	0	0	0	0	0	0	0	4	0	16	0	0	0	0	0	0	0	0	0	0	0	0	0	0	0	0	0
1091.00	321	14679	0	0	0	0	0	0	0	0	131	0	78	93	0	0	0	0	0	0	0	0	0	0	0	0	0	0	0	5	0	14	0	0	0	0	0	0	0	0	0	0	0	0	0	0	0	0	0
1092.00	314	14686	0	0	0	0	0	0	0	0	125	0	78	94	0	0	0	0	0	0	0	0	0	0	0	0	0	0	0	4	0	13	0	0	0	0	0	0	0	0	0	0	0	0	0	0	0	0	0
1093.00	307	14693	0	0	0	0	0	0	0	0	118	0	78	95	0	0	0	0	0	0	0	0	0	0	0	0	0	0	0	4	0	12	0	0	0	0	0	0	0	0	0	0	0	0	0	0	0	0	0
1094.00	301	14699	0	0	0	0	0	0	0	0	113	0	76	94	0	0	0	0	0	0	0	0	0	0	0	0	0	0	0	5	0	13	0	0	0	0	0	0	0	0	0	0	0	0	0	0	0	0	0
1095.00	294	14706	0	0	0	0	0	0	0	0	105	0	77	95	0	0	0	0	0	0	0	0	0	0	0	0	0	0	0	4	0	13	0	0	0	0	0	0	0	0	0	0	0	0	0	0	0	0	0
1096.00	288	14712	0	0	0	0	0	0	0	0	97	0	78	96	0	0	0	0	0	0	0	0	0	0	0	0	0	0	0	4	0	13	0	0	0	0	0	0	0	0	0	0	0	0	0	0	0	0	0
1097.00	284	14716	0	0	0	0	0	0	0	0	90	0	79	93	0	0	0	0	0	0	0	0	0	0	0	0	0	0	0	5	0	17	0	0	0	0	0	0	0	0	0	0	0	0	0	0	0	0	0
1098.00	277	14723	0	0	0	0	0	0	0	0	82	0	79	95	0	0	0	0	0	0	0	0	0	0	0	0	0	0	0	5	0	16	0	0	0	0	0	0	0	0	0	0	0	0	0	0	0	0	0
1099.00	270	14730	0	0	0	0	0	0	0	0	76	0	79	97	0	0	0	0	0	0	0	0	0	0	0	0	0	0	0	4	0	14	0	0	0	0	0	0	0	0	0	0	0	0	0	0	0	0	0
1100.00	264	14736	0	0	0	0	0	0	0	0	70	0	79	96	0	0	0	0	0	0	0	0	0	0	0	0	0	0	0	4	0	15	0	0	0	0	0	0	0	0	0	0	0	0	0	0	0	0	0
1101.00	255	14745	0	0	0	0	0	0	0	0	64	0	78	97	0	0	0	0	0	0	0	0	0	0	0	0	0	0	0	3	0	13	0	0	0	0	0	0	0	0	0	0	0	0	0	0	0	0	0
1102.00	251	14749	0	0	0	0	0	0	0	0	56	0	79	96	0	0	0	0	0	0	0	0	0	0	0	0	0	0	0	5	0	15	0	0	0	0	0	0	0	0	0	0	0	0	0	0	0	0	0
1103.00	244	14756	0	0	0	0	0	0	0	0	51	0	75	97	0	0	0	0	0	0	0	0	0	0	0	0	0	0	0	5	0	16	0	0	0	0	0	0	0	0	0	0	0	0	0	0	0	0	0
1104.00	237	14763	0	0	0	0	0	0	0	0	48	0	73	98	0	0	0	0	0	0	0	0	0	0	0	0	0	0	0	4	0	14	0	0	0	0	0	0	0	0	0	0	0	0	0	0	0	0	0
1105.00	230	14770	0	0	0	0	0	0	0	0	46	0	70	97	0	0	0	0	0	0	0	0	0	0	0	0	0	0	0	3	0	14	0	0	0	0	0	0	0	0	0	0	0	0	0	0	0	0	0
1106.00	224	14776	0	0	0	0	0	0	0	0	42	0	66	99	0	0	0	0	0	0	0	0	0	0	0	0	0	0	0	4	0	13	0	0	0	0	0	0	0	0	0	0	0	0	0	0	0	0	0
1107.00	219	14781	0	0	0	0	0	0	0	0	40	0	62	97	0	0	0	0	0	0	0	0	0	0	0	0	0	0	0	5	0	15	0	0	0	0	0	0	0	0	0	0	0	0	0	0	0	0	0
1108.00	212	14788	0	0	0	0	0	0	0	0	37	0	58	96	0	0	0	0	0	0	0	0	0	0	0	0	0	0	0	6	0	15	0	0	0	0	0	0	0	0	0	0	0	0	0	0	0	0	0
1109.00	204	14796	0	0	0	0	0	0	0	0	32	0	55	98	0	0	0	0	0	0	0	0	0	0	0	0	0	0	0	5	0	14	0	0	0	0	0	0	0	0	0	0	0	0	0	0	0	0	0
1110.00	197	14803	0	0	0	0	0	0	0	0	28	0	52	99	0	0	0	0	0	0	0	0	0	0	0	0	0	0	0	4	0	14	0	0	0	0	0	0	0	0	0	0	0	0	0	0	0	0	0
1111.00	189	14811	0	0	0	0	0	0	0	0	26	0	49	97	0	0	0	0	0	0	0	0	0	0	0	0	0	0	0	3	0	14	0	0	0	0	0	0	0	0	0	0	0	0	0	0	0	0	0
1112.00	184	14816	0	0	0	0	0	0	0	0	23	0	46	97	0	0	0	0	0	0	0	0	0	0	0	0	0	0	0	3	0	15	0	0	0	0	0	0	0	0	0	0	0	0	0	0	0	0	0
1113.00	178	14822	0	0	0	0	0	0	0	0	19	0	43	97	0	0	0	0	0	0	0	0	0	0	0	0	0	0	0	3	0	16	0	0	0	0	0	0	0	0	0	0	0	0	0	0	0	0	0
1114.00	171	14829	0	0	0	0	0	0	0	0	18	0	40	95	0	0	0	0	0	0	0	0	0	0	0	0	0	0	0	3	0	15	0	0	0	0	0	0	0	0	0	0	0	0	0	0	0	0	0
1115.00	165	14835	0	0	0	0	0	0	0	0	15	0	36	95	0	0	0	0	0	0	0	0	0	0	0	0	0	0	0	5	0	14	0	0	0	0	0	0	0	0	0	0	0	0	0	0	0	0	0
1116.00	159	14841	0	0	0	0	0	0	0	0	14	0	33	91	0	0	0	0	0	0	0	0	0	0	0	0	0	0	0	4	0	17	0	0	0	0	0	0	0	0	0	0	0	0	0	0	0	0	0
1117.00	153	14847	0	0	0	0	0	0	0	0	11	0	30	91	0	0	0	0	0	0	0	0	0	0	0	0	0	0	0	4	0	17	0	0	0	0	0	0	0	0	0	0	0	0	0	0	0	0	0
1118.00	146	14854	0	0	0	0	0	0	0	0	8	0	27	91	0	0	0	0	0	0	0	0	0	0	0	0	0	0	0	4	0	16	0	0	0	0	0	0	0	0	0	0	0	0	0	0	0	0	0
1119.00	140	14860	0	0	0	0	0	0	0	0	6	0	24	90	0	0	0	0	0	0	0	0	0	0	0	0	0	0	0	4	0	16	0	0	0	0	0	0	0	0	0	0	0	0	0	0	0	0	0
1120.00	133	14867	0	0	0	0	0	0	0	0	3	0	20	91	0	0	0	0	0	0	0	0	0	0	0	0	0	0	0	5	0	14	0	0	0	0	0	0	0	0	0	0	0	0	0	0	0	0	0
1121.00	125	14875	0	0	0	0	0	0	0	0	2	0	16	87	0	0	0	0	0	0	0	0	0	0	0	0	0	0	0	4	0	16	0	0	0	0	0	0	0	0	0	0	0	0	0	0	0	0	0
1122.00	118	14882	0	0	0	0	0	0	0	0	1	0	12	86	0	0	0	0	0	0	0	0	0	0	0	0	0	0	0	5	0	14	0	0	0	0	0	0	0	0	0	0	0	0	0	0	0	0	0
1123.00	111	14889	0	0	0	0	0	0	0	0	0	0	10	84	0	0	0	0	0	0	0	0	0	0	0	0	0	0	0	3	0	14	0	0	0	0	0	0	0	0	0	0	0	0	0	0	0	0	0
1124.00	106	14894	0	0	0	0	0	0	0	0	0	0	7	79	0	0	0	0	0	0	0	0	0	0	0	0	0	0	0	4	0	16	0	0	0	0	0	0	0	0	0	0	0	0	0	0	0	0	0
1125.00	98	14902	0	0	0	0	0	0	0	0	0	0	5	78	0	0	0	0	0	0	0	0	0	0	0	0	0	0	0	3	0	12	0	0	0	0	0	0	0	0	0	0	0	0	0	0	0	0	0
1126.00	93	14907	0	0	0	0	0	0	0	0	0	0	1	74	0	0	0	0	0	0	0	0	0	0	0	0	0	0	0	4	0	14	0	0	0	0	0	0	0	0	0	0	0	0	0	0	0	0	0
1127.00	87	14913	0	0	0	0	0	0	0	0	0	0	0	73	0	0	0	0	0	0	0	0	0	0	0	0	0	0	0	2	0	12	0	0	0	0	0	0	0	0	0	0	0	0	0	0	0	0	0
1128.00	81	14919	0	0	0	0	0	0	0	0	0	0	0	69	0	0	0	0	0	0	0	0	0	0	0	0	0	0	0	0	0	12	0	0	0	0	0	0	0	0	0	0	0	0	0	0	0	0	0
1129.00	78	14922	0	0	0	0	0	0	0	0	0	0	0	66	0	0	0	0	0	0	0	0	0	0	0	0	0	0	0	0	0	12	0	0	0	0	0	0	0	0	0	0	0	0	0	0	0	0	0
1130.00	75	14925	0	0	0	0	0	0	0	0	0	0	0	62	0	0	0	0	0	0	0	0	0	0	0	0	0	0	0	0	0	13	0	0	0	0	0	0	0	0	0	0	0	0	0	0	0	0	0
1131.00	73	14927	0	0	0	0	0	0	0	0	0	0	0	57	0	0	0	0	0	0	0	0	0	0	0	0	0	0	0	0	0	16	0	0	0	0	0	0	0	0	0	0	0	0	0	0	0	0	0
1132.00	70	14930	0	0	0	0	0	0	0	0	0	0	0	55	0	0	0	0	0	0	0	0	0	0	0	0	0	0	0	0	0	15	0	0	0	0	0	0	0	0	0	0	0	0	0	0	0	0	0
1133.00	67	14933	0	0	0	0	0	0	0	0	0	0	0	52	0	0	0	0	0	0	0	0	0	0	0	0	0	0	0	0	0	15	0	0	0	0	0	0	0	0	0	0	0	0	0	0	0	0	0
1134.00	63	14937	0	0	0	0	0	0	0	0	0	0	0	47	0	0	0	0	0	0	0	0	0	0	0	0	0	0	0	0	0	16	0	0	0	0	0	0	0	0	0	0	0	0	0	0	0	0	0
1135.00	59	14941	0	0	0	0	0	0	0	0	0	0	0	44	0	0	0	0	0	0	0	0	0	0	0	0	0	0	0	0	0	15	0	0	0	0	0	0	0	0	0	0	0	0	0	0	0	0	0
1136.00	56	14944	0	0	0	0	0	0	0	0	0	0	0	42	0	0	0	0	0	0	0	0	0	0	0	0	0	0	0	0	0	14	0	0	0	0	0	0	0	0	0	0	0	0	0	0	0	0	0
1137.00	54	14946	0	0	0	0	0	0	0	0	0	0	0	39	0	0	0	0	0	0	0	0	0	0	0	0	0	0	0	0	0	15	0	0	0	0	0	0	0	0	0	0	0	0	0	0	0	0	0
1138.00	49	14951	0	0	0	0	0	0	0	0	0	0	0	36	0	0	0	0	0	0	0	0	0	0	0	0	0	0	0	0	0	13	0	0	0	0	0	0	0	0	0	0	0	0	0	0	0	0	0
1139.00	46	14954	0	0	0	0	0	0	0	0	0	0	0	32	0	0	0	0	0	0	0	0	0	0	0	0	0	0	0	0	0	14	0	0	0	0	0	0	0	0	0	0	0	0	0	0	0	0	0
1140.00	44	14956	0	0	0	0	0	0	0	0	0	0	0	29	0	0	0	0	0	0	0	0	0	0	0	0	0	0	0	0	0	15	0	0	0	0	0	0	0	0	0	0	0	0	0	0	0	0	0
1141.00	40	14960	0	0	0	0	0	0	0	0	0	0	0	26	0	0	0	0	0	0	0	0	0	0	0	0	0	0	0	0	0	14	0	0	0	0	0	0	0	0	0	0	0	0	0	0	0	0	0
1142.00	37	14963	0	0	0	0	0	0	0	0	0	0	0	21	0	0	0	0	0	0	0	0	0	0	0	0	0	0	0	0	0	16	0	0	0	0	0	0	0	0	0	0	0	0	0	0	0	0	0
1143.00	33	14967	0	0	0	0	0	0	0	0	0	0	0	18	0	0	0	0	0	0	0	0	0	0	0	0	0	0	0	0	0	15	0	0	0	0	0	0	0	0	0	0	0	0	0	0	0	0	0
1144.00	30	14970	0	0	0	0	0	0	0	0	0	0	0	15	0	0	0	0	0	0	0	0	0	0	0	0	0	0	0	0	0	15	0	0	0	0	0	0	0	0	0	0	0	0	0	0	0	0	0
1145.00	27	14973	0	0	0	0	0	0	0	0	0	0	0	12	0	0	0	0	0	0	0	0	0	0	0	0	0	0	0	0	0	15	0	0	0	0	0	0	0	0	0	0	0	0	0	0	0	0	0
1146.00	23	14977	0	0	0	0	0	0	0	0	0	0	0	8	0	0	0	0	0	0	0	0	0	0	0	0	0	0	0	0	0	15	0	0	0	0	0	0	0	0	0	0	0	0	0	0	0	0	0
1147.00	20	14980	0	0	0	0	0	0	0	0	0	0	0	6	0	0	0	0	0	0	0	0	0	0	0	0	0	0	0	0	0	14	0	0	0	0	0	0	0	0	0	0	0	0	0	0	0	0	0
1148.00	16	14984	0	0	0	0	0	0	0	0	0	0	0	2	0	0	0	0	0	0	0	0	0	0	0	0	0	0	0	0	0	14	0	0	0	0	0	0	0	0	0	0	0	0	0	0	0	0	0
1149.00	12	14988	0	0	0	0	0	0	0	0	0	0	0	1	0	0	0	0	0	0	0	0	0	0	0	0	0	0	0	0	0	11	0	0	0	0	0	0	0	0	0	0	0	0	0	0	0	0	0
1150.00	10	14990	0	0	0	0	0	0	0	0	0	0	0	0	0	0	0	0	0	0	0	0	0	0	0	0	0	0	0	0	0	10	0	0	0	0	0	0	0	0	0	0	0	0	0	0	0	0	0
1151.00	6	14994	0	0	0	0	0	0	0	0	0	0	0	0	0	0	0	0	0	0	0	0	0	0	0	0	0	0	0	0	0	6	0	0	0	0	0	0	0	0	0	0	0	0	0	0	0	0	0
1152.00	3	14997	0	0	0	0	0	0	0	0	0	0	0	0	0	0	0	0	0	0	0	0	0	0	0	0	0	0	0	0	0	3	0	0	0	0	0	0	0	0	0	0	0	0	0	0	0	0	0
1153.00	0	15000	0	0	0	0	0	0	0	0	0	0	0	0	0	0	0	0	0	0	0	0	0	0	0	0	0	0	0	0	0	0	0	0	0	0	0	0	0	0	0	0	0	0	0	0	0	0	0
1153.03	0	15000	0	0	0	0	0	0	0	0	0	0	0	0	0	0	0	0	0	0	0	0	0	0	0	0	0	0	0	0	0	0	0	0	0	0	0	0	0	0	0	0	0	0	0	0	0	0	0
[truncated: 13 more columns]
