# Supplementary material for: Study on emergency evacuation in underground urban complexes
Source: PLoS One. 2022 Dec 30;17(12):e0278521. doi: 10.1371/journal.pone.0278521 (PMC9803195; doi:10.1371/journal.pone.0278521)
Supplement: S2 Dataset — (CSV) [file pone.0278521.s002.csv]

time(s)	"Remaining (Total)"	"Exited (Total)"	"Floor -10.0 m->Room01_1"	"Floor -10.0 m->Room01_11"	"Floor -10.0 m->Room28"	"Floor -10.0 m->Room45"	"Floor -10.0 m->Stair05"	"Floor -10.0 m->Stair07"	"Floor -10.0 m->Stair20"	"Floor -10.0 m->Stair21"	"Floor -10.0 m->Stair22"	"Floor -10.0 m->Stair23"	"Floor 0.0 m->Room01"	"Floor 0.0 m->Room02"	"Floor 0.0 m->Stair10"	"Floor 0.0 m->Stair12"	"Floor 0.0 m->Stair13"	"Floor 12.0 m->Room100"	"Floor 12.0 m->Room101"	"Floor 12.0 m->Room102"	"Floor 12.0 m->Room103"	"Floor 12.0 m->Room104"	"Floor 12.0 m->Room105"	"Floor 12.0 m->Room106"	"Floor 12.0 m->Room107"	"Floor 12.0 m->Room108"	"Floor 12.0 m->Room109"	"Floor 12.0 m->Room110"	"Floor 12.0 m->Room111"	"Floor 12.0 m->Room112"	"Floor 12.0 m->Room54"	"Floor 12.0 m->Room61"	"Floor 12.0 m->Room87"	"Floor 12.0 m->Room88"	"Floor 12.0 m->Room89"	"Floor 12.0 m->Room90"	"Floor 12.0 m->Room91"	"Floor 12.0 m->Room92"	"Floor 12.0 m->Room93"	"Floor 12.0 m->Room95"	"Floor 12.0 m->Room96"	"Floor 12.0 m->Room97"	"Floor 12.0 m->Room98"	"Floor 12.0 m->Room99"	"Floor 6.0 m->Room62"	"Floor 6.0 m->Room64"	"Floor 6.0 m->Room65"	"Floor 6.0 m->Room66"	"Floor 6.0 m->Room68"
0.00	15000	0	4691	686	0	0	0	0	0	0	0	0	3215	1410	0	0	0	18	35	24	7	6	26	46	140	52	3	50	78	13	1	1	1313	95	41	29	18	29	109	36	28	10	30	15	462	1163	74	234	69
1.00	14997	3	4694	681	0	0	0	0	0	0	1	1	3215	1408	0	0	1	18	34	24	7	6	25	46	139	52	3	51	77	13	1	1	1322	90	42	29	18	29	109	35	28	9	30	15	463	1164	73	233	69
2.00	14972	28	4714	652	0	0	2	3	0	0	4	2	3219	1399	1	2	2	16	32	22	5	4	25	45	128	51	3	51	77	11	0	1	1359	84	38	26	15	27	105	32	26	7	30	12	456	1201	72	226	67
3.00	14947	53	4719	634	0	0	4	6	1	1	6	6	3227	1386	2	3	3	12	30	20	3	2	24	43	117	48	1	51	74	10	0	1	1413	78	36	26	12	23	101	26	21	6	27	7	449	1250	70	210	63
4.00	14910	90	4735	607	0	0	6	8	2	2	10	7	3234	1373	4	4	3	6	25	18	1	0	20	40	110	43	1	53	71	9	0	0	1467	73	32	22	8	20	91	23	18	6	23	3	449	1304	68	195	58
5.00	14872	128	4735	595	0	0	8	10	3	4	12	10	3238	1365	6	6	3	1	21	17	0	0	20	38	100	38	0	52	67	8	0	0	1523	65	30	20	5	18	79	15	12	3	17	1	448	1360	68	176	55
6.00	14833	167	4738	576	0	0	11	13	6	6	15	12	3245	1350	7	9	5	1	17	17	0	0	22	36	86	36	0	52	63	8	0	0	1554	57	28	18	2	15	68	11	10	1	15	0	447	1424	64	156	52
7.00	14795	205	4742	557	0	0	14	16	6	8	18	16	3255	1333	10	12	6	0	15	14	0	0	24	34	80	32	0	52	57	6	0	0	1580	47	29	13	0	11	58	8	11	0	12	0	443	1488	60	138	49
8.00	14753	247	4748	539	0	0	16	18	8	9	20	19	3259	1321	13	14	7	0	11	11	0	0	26	32	72	27	0	53	53	6	0	0	1596	40	28	10	0	8	46	5	12	0	11	0	441	1533	57	120	43
9.00	14708	292	4752	517	0	0	19	21	10	11	24	23	3267	1305	15	16	7	0	10	5	0	0	27	31	67	24	0	53	47	6	0	0	1605	31	26	8	0	5	40	3	12	0	9	0	437	1571	54	110	40
10.00	14666	334	4761	495	0	0	21	23	12	12	27	26	3275	1287	17	18	8	0	6	0	0	0	26	30	59	22	0	55	44	4	0	0	1622	24	25	6	0	3	33	0	12	0	4	0	432	1608	51	102	36
11.00	14623	377	4764	475	0	0	24	26	14	14	30	30	3278	1274	20	19	9	0	5	0	0	0	26	27	54	18	0	54	40	2	0	0	1619	20	26	4	0	3	28	0	11	0	2	0	430	1644	47	92	30
12.00	14574	426	4773	449	0	0	27	29	16	15	35	33	3280	1263	23	21	10	0	4	0	0	0	26	26	49	13	0	52	36	2	0	0	1609	16	28	2	0	1	22	0	11	0	1	0	427	1665	45	87	25
13.00	14524	476	4778	427	0	0	30	31	19	16	38	38	3279	1250	25	26	12	0	3	0	0	0	24	23	42	10	0	53	32	2	0	0	1601	12	29	0	0	0	16	0	10	0	0	0	420	1694	42	76	22
14.00	14482	518	4783	408	0	0	33	33	20	17	42	41	3291	1232	26	28	13	0	2	0	0	0	25	20	37	8	0	51	27	0	0	0	1589	9	29	0	0	0	13	0	9	0	0	0	419	1715	38	70	20
15.00	14426	574	4791	384	0	0	35	36	22	19	45	45	3294	1221	28	30	14	0	0	0	0	0	26	17	33	6	0	46	24	0	0	0	1571	6	28	0	0	0	9	0	4	0	0	0	414	1719	35	65	20
16.00	14373	627	4800	359	0	0	37	39	23	21	48	50	3298	1207	31	32	17	0	1	0	0	0	27	13	30	4	0	45	20	0	0	0	1545	3	27	0	0	0	7	0	4	0	0	0	412	1732	33	58	18
17.00	14324	676	4809	333	0	0	41	42	26	22	51	53	3301	1193	34	36	19	0	2	0	0	0	28	11	26	3	0	41	18	0	0	0	1521	1	25	0	0	0	3	0	5	0	0	0	408	1737	31	52	15
18.00	14267	733	4811	315	0	0	43	44	28	24	55	57	3301	1181	37	38	22	0	2	0	0	0	26	8	19	2	0	37	15	0	0	0	1501	0	24	0	0	0	1	0	3	0	0	0	405	1739	29	46	11
19.00	14215	785	4814	296	0	0	46	47	31	25	60	59	3302	1167	41	40	26	0	2	0	0	0	26	5	16	0	0	35	11	0	0	0	1474	0	22	0	0	0	0	0	4	0	0	0	399	1737	27	40	10
20.00	14160	840	4817	275	0	0	50	50	33	26	63	64	3301	1157	44	43	29	0	2	0	0	0	26	3	12	0	0	32	9	0	0	0	1437	0	20	0	0	0	0	0	5	0	0	0	395	1740	24	35	12
21.00	14105	895	4820	255	0	0	53	52	35	28	66	68	3302	1147	45	46	32	0	3	0	0	0	25	2	6	0	0	29	6	0	0	0	1408	0	18	0	0	0	0	0	4	0	0	0	388	1735	21	30	20
22.00	14055	945	4829	232	0	0	54	54	37	29	71	71	3309	1129	49	49	34	0	4	0	0	0	24	0	2	0	0	28	4	0	0	0	1378	0	15	0	0	0	0	0	3	0	0	0	383	1737	19	27	23
23.00	13998	1002	4838	205	0	0	56	54	39	31	71	75	3311	1124	53	52	36	0	4	0	0	0	23	0	1	0	0	27	2	0	0	0	1337	0	13	0	0	0	0	0	1	0	0	0	384	1736	17	23	25
24.00	13944	1056	4841	186	0	0	58	55	41	32	72	76	3316	1120	57	53	37	0	4	0	0	0	22	0	1	0	0	25	1	0	0	0	1294	0	13	0	0	0	0	0	1	0	0	0	379	1746	12	17	28
25.00	13893	1107	4845	167	0	0	57	54	43	33	73	77	3317	1119	61	57	39	0	4	0	0	0	22	0	1	0	0	24	0	0	0	0	1255	0	12	0	0	0	0	0	2	0	0	0	376	1746	11	14	30
26.00	13845	1155	4849	144	0	0	58	55	43	34	75	81	3316	1117	63	59	42	0	4	0	0	0	22	0	1	0	0	22	0	0	1	2	1218	0	11	0	0	0	0	0	2	0	0	0	373	1755	9	10	30
27.00	13800	1200	4848	128	0	0	58	55	44	35	77	80	3316	1119	65	60	46	0	4	0	0	0	20	0	0	0	0	20	0	0	1	3	1191	0	10	0	0	0	0	0	1	0	0	0	368	1762	8	6	30
28.00	13759	1241	4856	105	0	0	57	55	45	34	77	79	3316	1120	67	62	51	0	4	0	0	0	20	0	1	0	0	19	0	0	2	4	1169	0	8	0	0	0	0	0	1	0	0	0	362	1766	7	6	30
29.00	13709	1291	4861	83	0	0	58	57	44	33	79	80	3314	1121	69	64	53	0	2	0	0	0	19	0	1	0	0	16	0	0	3	5	1142	0	9	0	0	0	0	0	1	0	0	0	359	1772	6	4	30
30.00	13664	1336	4874	53	0	0	58	56	45	34	79	82	3314	1122	72	65	56	0	2	0	0	0	17	0	0	0	0	13	0	0	2	7	1119	0	7	0	0	0	0	0	2	0	0	0	353	1775	5	2	30
31.00	13612	1388	4875	34	0	0	57	57	46	34	80	83	3317	1124	72	65	58	0	2	0	0	0	16	2	1	0	0	12	0	0	3	7	1082	0	6	0	0	0	0	0	1	0	0	0	350	1783	2	2	32
32.00	13557	1443	4892	1	0	0	58	56	47	34	81	82	3317	1127	72	68	59	0	2	0	0	0	14	1	1	0	0	9	0	0	3	7	1052	0	4	0	0	0	0	0	0	0	0	0	345	1784	1	1	31
33.00	13504	1496	4878	0	0	0	57	58	48	34	80	83	3319	1127	73	69	62	0	2	0	0	0	13	2	0	0	0	8	0	0	2	8	1016	0	5	0	0	0	0	0	0	0	0	0	342	1793	0	0	28
34.00	13448	1552	4859	0	0	0	56	60	49	34	81	86	3316	1126	75	71	66	0	1	0	0	0	11	2	0	0	0	6	0	0	3	9	983	0	4	0	0	0	0	0	0	0	0	0	341	1793	0	0	22
35.00	13390	1610	4840	0	0	0	57	61	51	36	82	90	3315	1121	75	72	71	0	0	0	0	0	13	2	0	0	0	4	0	0	4	8	948	0	2	0	0	0	0	0	0	0	0	0	338	1790	0	0	23
36.00	13333	1667	4824	0	0	0	57	58	53	36	83	91	3314	1121	77	74	74	0	0	0	0	0	15	1	0	0	0	3	0	0	3	7	915	0	1	0	0	0	0	0	0	0	0	0	332	1783	1	0	20
37.00	13273	1727	4807	0	0	0	57	59	54	38	82	92	3310	1125	77	71	78	0	0	0	0	0	12	1	0	0	0	1	0	0	3	10	877	0	1	0	0	0	0	0	0	0	0	0	326	1782	0	0	20
38.00	13220	1780	4789	0	0	0	56	58	54	38	84	92	3313	1127	79	73	81	0	0	0	0	0	10	1	0	0	0	0	0	0	1	10	843	0	4	0	0	0	0	0	0	0	0	0	321	1785	0	0	16
39.00	13166	1834	4771	0	0	0	57	58	54	40	85	92	3307	1132	81	73	86	0	0	0	0	0	7	3	0	0	0	0	0	0	2	10	800	0	7	0	0	0	0	0	0	0	0	0	316	1792	1	0	13
40.00	13114	1886	4755	0	0	0	58	59	56	40	85	94	3307	1125	82	75	92	0	0	0	0	0	6	4	0	0	0	0	0	0	4	10	764	0	7	0	0	0	0	0	0	0	0	0	312	1793	1	0	9
41.00	13058	1942	4738	0	0	0	57	59	57	41	86	93	3308	1126	83	74	95	0	0	0	0	0	4	4	0	0	0	0	0	0	4	10	733	0	6	0	0	0	0	0	0	0	0	0	303	1801	0	0	8
42.00	13011	1989	4723	0	0	0	58	58	58	42	86	94	3307	1125	83	76	98	0	0	0	0	0	4	5	0	0	0	0	0	0	3	10	703	0	4	0	0	0	0	0	0	0	0	0	297	1801	0	0	5
43.00	12958	2042	4708	0	0	0	55	59	60	42	85	96	3300	1128	84	77	102	0	0	0	0	0	4	3	0	0	0	0	0	0	5	10	678	0	1	0	0	0	0	0	0	0	0	0	292	1799	0	0	6
44.00	12901	2099	4688	0	0	0	57	60	61	42	85	98	3297	1127	86	79	106	0	0	0	0	0	5	4	0	0	0	0	0	0	3	9	643	0	2	0	0	0	0	0	0	0	0	0	287	1795	0	0	7
45.00	12861	2139	4669	0	0	0	57	61	62	43	85	101	3292	1129	87	78	112	0	0	0	0	0	4	5	0	0	0	0	0	0	3	10	624	0	2	0	0	0	0	0	0	0	0	0	280	1794	0	0	6
46.00	12818	2182	4655	0	0	0	57	62	62	43	87	100	3287	1130	87	79	117	0	0	0	0	0	2	5	0	0	0	0	0	0	4	11	602	0	1	0	0	0	0	0	0	0	0	0	272	1799	0	0	5
47.00	12767	2233	4638	0	0	0	57	62	65	44	84	100	3284	1133	86	78	123	0	0	0	0	0	3	4	0	0	0	0	0	0	5	11	574	0	0	0	0	0	0	0	0	0	0	0	269	1795	0	0	4
48.00	12728	2272	4623	0	0	0	58	63	66	43	86	98	3278	1133	86	81	129	0	0	0	0	0	1	3	0	0	0	0	0	0	4	9	563	0	0	0	0	0	0	0	0	0	0	0	263	1800	0	0	1
49.00	12681	2319	4605	0	0	0	58	65	67	44	85	99	3279	1131	87	80	131	0	0	0	0	0	2	1	0	0	0	0	0	0	4	10	537	0	0	0	0	0	0	0	0	0	0	0	256	1802	0	0	2
50.00	12641	2359	4587	0	0	0	60	66	69	45	83	99	3271	1135	87	83	137	0	0	0	0	0	2	0	0	0	0	0	0	0	4	10	523	0	0	0	0	0	0	0	0	0	0	0	251	1808	0	0	2
51.00	12605	2395	4569	0	0	0	60	67	69	44	84	101	3269	1137	87	81	143	0	0	0	0	0	1	0	0	0	0	0	0	0	4	12	510	0	0	0	0	0	0	0	0	0	0	0	246	1799	0	0	3
52.00	12568	2432	4551	0	0	0	60	69	66	45	85	102	3266	1141	85	81	146	0	0	0	0	0	0	0	0	0	0	0	0	0	4	11	496	0	0	0	0	0	0	0	0	0	0	0	242	1805	0	0	3
53.00	12528	2472	4540	0	0	0	59	67	65	43	84	101	3259	1147	84	83	153	0	0	0	0	0	0	0	0	0	0	0	0	0	4	11	480	0	0	0	0	0	0	0	0	0	0	0	234	1807	0	0	2
54.00	12490	2510	4524	0	0	0	59	71	66	42	84	102	3259	1144	84	81	154	0	0	0	0	0	0	0	0	0	0	0	0	0	5	13	466	0	0	0	0	0	0	0	0	0	0	0	228	1811	0	0	0
55.00	12449	2551	4512	0	0	0	58	71	65	43	86	101	3257	1144	83	82	155	0	0	0	0	0	0	0	0	0	0	0	0	0	4	13	452	0	0	0	0	0	0	0	0	0	0	0	223	1814	0	0	1
56.00	12423	2577	4494	0	0	0	58	72	66	44	87	101	3257	1142	83	84	159	0	0	0	0	0	0	0	0	0	0	0	0	0	5	13	446	0	0	0	0	0	0	0	0	0	0	0	216	1814	0	0	1
57.00	12396	2604	4482	0	0	0	58	71	66	45	85	101	3250	1148	84	82	162	0	0	0	0	0	0	0	0	0	0	0	0	0	4	16	439	0	0	0	0	0	0	0	0	0	0	0	210	1812	1	0	0
58.00	12370	2630	4466	0	0	0	58	72	65	47	84	100	3248	1150	84	83	167	0	0	0	0	0	0	0	0	0	0	0	0	0	5	15	438	0	0	0	0	0	0	0	0	0	0	0	205	1804	1	0	1
59.00	12337	2663	4449	0	0	0	59	72	67	48	84	102	3244	1147	85	84	170	0	0	0	0	0	0	0	0	0	0	0	0	0	5	14	430	0	0	0	0	0	0	0	0	0	0	0	199	1800	2	0	1
60.00	12306	2694	4433	0	0	0	57	73	68	49	85	106	3236	1149	83	85	177	0	0	0	0	0	0	0	0	0	0	0	0	0	4	14	426	0	0	0	0	0	0	0	0	0	0	0	194	1790	1	0	1
61.00	12280	2720	4417	0	0	0	58	73	66	48	86	106	3239	1149	84	83	179	0	0	0	0	0	0	0	0	0	0	0	0	0	3	14	425	0	0	0	0	0	0	0	0	0	0	0	189	1784	0	0	0
62.00	12257	2743	4401	0	0	0	57	74	66	50	86	106	3231	1155	83	84	182	0	0	0	0	0	0	0	0	0	0	0	0	0	4	14	425	0	0	0	0	0	0	0	0	0	0	0	182	1786	0	0	0
63.00	12230	2770	4385	0	0	0	58	73	67	52	84	107	3227	1155	84	86	185	0	0	0	0	0	0	0	0	0	0	0	0	0	4	13	421	0	0	0	0	0	0	0	0	0	0	0	175	1786	0	0	0
64.00	12202	2798	4368	0	0	0	59	75	69	53	83	108	3225	1154	83	84	184	0	0	0	0	0	0	0	0	0	0	0	0	0	4	14	417	0	0	0	0	0	0	0	0	0	0	0	167	1789	1	0	0
65.00	12180	2820	4353	0	0	0	59	74	70	52	83	111	3221	1153	83	84	189	0	0	0	0	0	0	0	0	0	0	0	0	0	5	15	415	0	0	0	0	0	0	0	0	0	0	0	165	1778	0	0	0
66.00	12155	2845	4336	0	0	0	59	73	70	52	85	113	3217	1157	84	84	190	0	0	0	0	0	0	0	0	0	0	0	0	0	6	14	414	0	0	0	0	0	0	0	0	0	0	0	159	1773	2	0	0
67.00	12126	2874	4322	0	0	0	59	69	71	54	84	113	3217	1157	82	84	194	0	0	0	0	0	0	0	0	0	0	0	0	0	6	13	414	0	0	0	0	0	0	0	0	0	0	0	152	1770	2	0	0
68.00	12102	2898	4307	0	0	0	59	69	71	54	86	111	3210	1160	82	84	197	0	0	0	0	0	0	0	0	0	0	0	0	0	6	14	419	0	0	0	0	0	0	0	0	0	0	0	148	1759	2	0	0
69.00	12075	2925	4292	0	0	0	59	70	71	53	86	113	3201	1160	83	85	202	0	0	0	0	0	0	0	0	0	0	0	0	0	5	15	418	0	0	0	0	0	0	0	0	0	0	0	142	1759	2	0	0
70.00	12048	2952	4279	0	0	0	59	70	69	53	86	111	3196	1162	83	85	205	0	0	0	0	0	0	0	0	0	0	0	0	0	4	14	422	0	0	0	0	0	0	0	0	0	0	0	137	1751	2	0	0
71.00	12017	2983	4261	0	0	0	58	70	69	52	87	111	3190	1167	83	85	207	0	0	0	0	0	0	0	0	0	0	0	0	0	4	14	419	0	0	0	0	0	0	0	0	0	0	0	133	1752	1	0	1
72.00	11991	3009	4252	0	0	0	57	68	70	50	87	109	3183	1170	82	85	209	0	0	0	0	0	0	0	0	0	0	0	0	0	5	15	422	0	0	0	0	0	0	0	0	0	0	0	132	1744	1	0	2
73.00	11966	3034	4236	0	0	0	58	68	71	48	88	108	3180	1169	81	85	212	0	0	0	0	0	0	0	0	0	0	0	0	0	7	14	423	0	0	0	0	0	0	0	0	0	0	0	128	1741	1	0	2
74.00	11938	3062	4224	0	0	0	58	69	70	49	89	105	3172	1172	80	87	213	0	0	0	0	0	0	0	0	0	0	0	0	0	6	14	425	0	0	0	0	0	0	0	0	0	0	0	125	1733	0	0	1
75.00	11911	3089	4208	0	0	0	59	70	70	49	89	105	3165	1175	82	88	212	0	0	0	0	0	0	0	0	0	0	0	0	0	5	13	425	0	0	0	0	0	0	0	0	0	0	0	123	1729	0	0	1
76.00	11883	3117	4193	0	0	0	58	73	69	51	90	104	3162	1172	82	90	210	0	0	0	0	0	0	0	0	0	0	0	0	0	3	13	424	0	0	0	0	0	0	0	1	0	0	0	120	1732	0	0	1
77.00	11861	3139	4178	0	0	0	59	73	70	51	88	105	3161	1170	81	90	213	0	0	0	0	0	0	0	0	0	0	0	0	0	4	13	423	0	0	0	0	0	0	0	1	0	0	0	116	1724	0	0	0
78.00	11840	3160	4163	0	0	0	60	73	71	50	87	104	3160	1172	83	90	214	0	0	0	0	0	0	0	0	0	0	0	0	0	3	14	422	0	0	0	0	0	0	0	1	0	0	0	112	1719	0	0	0
79.00	11814	3186	4148	0	0	0	60	75	73	50	86	104	3156	1171	82	89	216	0	0	0	0	0	0	0	0	0	0	0	0	0	3	15	419	0	0	0	0	0	0	0	2	0	0	0	108	1714	1	0	0
80.00	11788	3212	4129	0	0	0	61	74	75	50	87	105	3143	1177	83	90	218	0	0	0	0	0	0	0	0	0	0	0	0	0	4	14	421	0	0	0	0	0	0	0	2	0	0	0	106	1707	1	0	0
81.00	11762	3238	4114	0	0	0	60	75	75	49	87	104	3143	1177	82	89	215	0	0	0	0	0	0	0	0	0	0	0	0	0	5	16	416	0	0	0	0	0	0	0	3	0	0	0	102	1707	1	0	0
82.00	11735	3265	4101	0	0	0	59	75	74	48	87	103	3137	1182	82	90	215	0	0	0	0	0	0	0	0	0	0	0	0	0	5	14	419	0	0	0	0	0	0	0	4	0	0	0	98	1700	1	0	0
83.00	11709	3291	4085	0	0	0	61	75	72	48	88	103	3132	1183	81	89	215	0	0	0	0	0	0	0	0	0	0	0	0	0	6	15	421	0	0	0	0	0	0	0	3	0	0	0	95	1695	0	0	0
84.00	11684	3316	4067	0	0	0	60	77	74	48	89	102	3127	1185	82	92	215	0	0	0	0	0	0	0	0	0	0	0	0	0	4	15	420	0	0	0	0	0	0	0	3	0	0	0	95	1681	0	0	0
85.00	11659	3341	4050	0	0	0	59	76	72	49	90	102	3120	1191	82	93	217	0	0	0	0	0	0	0	0	0	0	0	0	0	5	15	421	0	0	0	0	0	0	0	2	0	0	0	92	1675	0	0	0
86.00	11626	3374	4034	0	0	0	58	75	72	51	92	103	3117	1187	82	93	220	0	0	0	0	0	0	0	0	0	0	0	0	0	4	14	419	0	0	0	0	0	0	0	3	0	0	0	90	1667	0	0	0
87.00	11597	3403	4022	0	0	0	59	73	70	53	91	102	3114	1189	81	92	222	0	0	0	0	0	0	0	0	0	0	0	0	0	4	13	421	0	0	0	0	0	0	0	1	0	0	0	89	1655	0	0	0
88.00	11575	3425	4009	0	0	0	59	75	68	52	91	100	3110	1192	82	92	225	0	0	0	0	0	0	0	0	0	0	0	0	0	5	15	422	0	0	0	0	0	0	0	1	0	0	0	88	1647	0	0	0
89.00	11549	3451	3997	0	0	0	59	75	68	52	90	98	3104	1193	81	93	230	0	0	0	0	0	0	0	0	0	0	0	0	0	5	14	427	0	0	0	0	0	0	0	0	0	0	0	85	1636	0	0	0
90.00	11527	3473	3987	0	0	0	58	76	67	51	90	97	3100	1190	82	93	231	0	0	0	0	0	0	0	0	0	0	0	0	0	5	15	425	0	0	0	0	0	0	0	1	0	0	0	82	1630	0	0	0
91.00	11502	3498	3975	0	0	0	58	76	67	51	91	95	3092	1191	82	92	234	0	0	0	0	0	0	0	0	0	0	0	0	0	4	17	430	0	0	0	0	0	0	0	1	0	0	0	79	1620	0	0	0
92.00	11477	3523	3962	0	0	0	57	76	66	50	88	98	3086	1194	81	94	236	0	0	0	0	0	0	0	0	0	0	0	0	0	5	16	430	0	0	0	0	0	0	0	0	0	0	0	79	1611	0	0	0
93.00	11448	3552	3945	0	0	0	58	77	67	50	87	99	3081	1191	82	96	239	0	0	0	0	0	0	0	0	0	0	0	0	0	5	15	432	0	0	0	0	0	0	0	1	0	0	0	77	1602	0	0	0
94.00	11423	3577	3928	0	0	0	58	76	68	50	89	96	3079	1194	81	96	244	0	0	0	0	0	0	0	0	0	0	0	0	0	5	15	433	0	0	0	0	0	0	0	0	0	0	0	77	1594	0	0	0
95.00	11393	3607	3912	0	0	0	58	78	68	50	88	97	3073	1194	81	95	248	0	0	0	0	0	0	0	0	0	0	0	0	0	5	15	431	0	0	0	0	0	0	0	2	0	0	0	75	1580	0	0	0
96.00	11365	3635	3896	0	0	0	60	80	68	48	87	98	3067	1193	80	95	251	0	0	0	0	0	0	0	0	0	0	0	0	0	5	15	434	0	0	0	0	0	0	0	2	0	0	0	71	1573	0	0	0
97.00	11341	3659	3882	0	0	0	59	80	67	49	86	99	3063	1193	80	95	254	0	0	0	0	0	0	0	0	0	0	0	0	0	4	16	438	0	0	0	0	0	0	0	1	0	0	0	70	1560	0	0	0
98.00	11317	3683	3866	0	0	0	59	79	68	50	87	98	3057	1197	82	95	256	0	0	0	0	0	0	0	0	0	0	0	0	0	4	16	435	0	0	0	0	0	0	0	0	0	0	0	66	1554	0	0	0
99.00	11295	3705	3853	0	0	0	60	77	68	50	86	98	3053	1196	81	97	260	0	0	0	0	0	0	0	0	0	0	0	0	0	5	14	439	0	0	0	0	0	0	0	0	0	0	0	63	1546	0	0	0
100.00	11265	3735	3838	0	0	0	60	77	68	48	85	99	3049	1200	80	98	261	0	0	0	0	0	0	0	0	0	0	0	0	0	4	13	438	0	0	0	0	0	0	0	0	0	0	0	60	1539	0	0	0
101.00	11237	3763	3821	0	0	0	61	78	69	47	87	99	3041	1201	80	99	265	0	0	0	0	0	0	0	0	0	0	0	0	0	3	12	439	0	0	0	0	0	0	0	0	0	0	0	59	1530	0	0	0
102.00	11206	3794	3805	0	0	0	60	78	69	47	87	100	3031	1205	79	100	268	0	0	0	0	0	0	0	0	0	0	0	0	0	4	12	433	0	0	0	0	0	0	0	1	0	0	0	55	1521	0	0	0
103.00	11180	3820	3790	0	0	0	61	77	70	48	86	99	3028	1203	82	99	265	0	0	0	0	0	0	0	0	0	0	0	0	0	4	14	431	0	0	0	0	0	0	0	0	0	0	0	54	1519	0	0	0
104.00	11152	3848	3775	0	0	0	61	76	70	50	86	100	3022	1203	81	98	266	0	0	0	0	0	0	0	0	0	0	0	0	0	4	14	430	0	0	0	0	0	0	0	3	0	0	0	50	1515	0	0	0
105.00	11128	3872	3763	0	0	0	58	75	69	51	87	102	3018	1202	82	95	270	0	0	0	0	0	0	0	0	0	0	0	0	0	5	15	434	0	0	0	0	0	0	0	2	0	0	0	47	1509	0	0	0
106.00	11092	3908	3749	0	0	0	57	74	69	53	86	101	3007	1208	82	95	267	0	0	0	0	0	0	0	0	0	0	0	0	0	4	14	434	0	0	0	0	0	0	0	1	0	0	0	42	1500	0	0	0
107.00	11063	3937	3734	0	0	0	58	72	68	52	86	104	3004	1209	83	94	270	0	0	0	0	0	0	0	0	0	0	0	0	0	3	14	432	0	0	0	0	0	0	0	1	0	0	0	37	1493	0	0	0
108.00	11039	3961	3720	0	0	0	60	72	68	52	86	101	2996	1212	84	96	275	0	0	0	0	0	0	0	0	0	0	0	0	0	5	15	430	0	0	0	0	0	0	0	4	0	0	0	34	1482	0	0	0
109.00	11009	3991	3704	0	0	0	58	72	68	53	87	100	2994	1216	82	95	280	0	0	0	0	0	0	0	0	0	0	0	0	0	5	14	430	0	0	0	0	0	0	0	2	0	0	0	32	1476	0	0	0
110.00	10984	4016	3688	0	0	0	59	74	66	53	87	102	2990	1213	84	95	284	0	0	0	0	0	0	0	0	0	0	0	0	0	3	15	430	0	0	0	0	0	0	0	1	0	0	0	27	1469	1	0	0
111.00	10954	4046	3673	0	0	0	57	74	66	54	88	101	2989	1214	83	95	284	0	0	0	0	0	0	0	0	0	0	0	0	0	4	14	427	0	0	0	0	0	0	0	0	0	0	0	24	1463	2	0	0
112.00	10930	4070	3657	0	0	0	58	75	68	55	85	103	2985	1211	83	95	291	0	0	0	0	0	0	0	0	0	0	0	0	0	3	15	424	0	0	0	0	0	0	0	1	0	0	0	22	1450	2	0	0
113.00	10901	4099	3642	0	0	0	58	73	69	56	85	103	2981	1210	82	98	297	0	0	0	0	0	0	0	0	0	0	0	0	0	5	12	418	0	0	0	0	0	0	0	1	0	0	0	19	1441	2	0	0
114.00	10874	4126	3624	0	0	0	59	73	70	58	86	105	2974	1210	81	99	301	0	0	0	0	0	0	0	0	0	0	0	0	0	6	12	421	0	0	0	0	0	0	0	0	0	0	0	17	1428	2	0	0
115.00	10845	4155	3612	0	0	0	59	73	69	58	84	106	2970	1210	81	99	303	0	0	0	0	0	0	0	0	0	0	0	0	0	5	13	420	0	0	0	0	0	0	0	1	0	0	0	16	1416	2	0	0
116.00	10816	4184	3598	0	0	0	57	74	70	57	88	107	2970	1204	82	98	307	0	0	0	0	0	0	0	0	0	0	0	0	0	4	14	418	0	0	0	0	0	0	0	2	0	0	0	15	1402	1	0	0
117.00	10789	4211	3583	0	0	0	56	75	71	56	88	108	2962	1207	82	98	309	0	0	0	0	0	0	0	0	0	0	0	0	0	4	15	417	0	0	0	0	0	0	0	2	0	0	0	13	1387	0	0	0
118.00	10762	4238	3569	0	0	0	56	75	72	55	86	109	2964	1207	81	97	305	0	0	0	0	0	0	0	0	0	0	0	0	0	4	15	418	0	0	0	0	0	0	0	2	0	0	0	12	1385	1	0	0
119.00	10734	4266	3556	0	0	0	57	75	71	54	85	109	2961	1207	80	97	307	0	0	0	0	0	0	0	0	0	0	0	0	0	4	16	414	0	0	0	0	0	0	0	1	0	0	0	11	1376	1	0	0
120.00	10704	4296	3541	0	0	0	56	76	70	54	87	110	2949	1211	82	97	312	0	0	0	0	0	0	0	0	0	0	0	0	0	5	15	411	0	0	0	0	0	0	0	3	0	0	0	10	1364	0	0	0
121.00	10677	4323	3523	0	0	0	57	77	69	53	89	110	2941	1216	81	98	316	0	0	0	0	0	0	0	0	0	0	0	0	0	5	16	409	0	0	0	0	0	0	0	3	0	0	0	7	1355	0	0	0
122.00	10650	4350	3508	0	0	0	57	77	69	54	86	111	2933	1219	80	98	320	0	0	0	0	0	0	0	0	0	0	0	0	0	6	16	413	0	0	0	0	0	0	0	0	0	0	0	6	1348	0	0	0
123.00	10621	4379	3495	0	0	0	56	76	69	55	87	109	2927	1222	81	98	322	0	0	0	0	0	0	0	0	0	0	0	0	0	3	15	414	0	0	0	0	0	0	0	0	0	0	0	4	1339	0	0	0
124.00	10592	4408	3481	0	0	0	55	76	69	57	88	111	2921	1220	82	97	324	0	0	0	0	0	0	0	0	0	0	0	0	0	3	15	408	0	0	0	0	0	0	0	0	0	0	0	3	1330	1	0	0
125.00	10566	4434	3469	0	0	0	55	76	67	57	89	109	2921	1221	83	95	320	0	0	0	0	0	0	0	0	0	0	0	0	0	4	14	412	0	0	0	0	0	0	0	0	0	0	0	1	1321	0	0	0
126.00	10537	4463	3458	0	0	0	54	76	65	55	89	106	2922	1226	84	94	317	0	0	0	0	0	0	0	0	0	0	0	0	0	3	15	410	0	0	0	0	0	0	0	0	0	0	0	0	1313	1	0	0
127.00	10508	4492	3448	0	0	0	54	77	65	54	87	105	2925	1224	82	92	312	0	0	0	0	0	0	0	0	0	0	0	0	0	5	14	410	0	0	0	0	0	0	0	0	0	0	0	0	1305	1	0	0
128.00	10478	4522	3434	0	0	0	54	75	64	52	87	105	2921	1229	84	95	310	0	0	0	0	0	0	0	0	0	0	0	0	0	4	13	407	0	0	0	0	0	0	0	0	0	0	0	0	1292	2	0	0
129.00	10449	4551	3420	0	0	0	56	74	66	51	87	104	2921	1230	81	93	307	0	0	0	0	0	0	0	0	0	0	0	0	0	5	13	408	0	0	0	0	0	0	0	0	0	0	0	0	1282	1	0	0
130.00	10421	4579	3405	0	0	0	57	74	67	51	86	107	2919	1228	80	93	304	0	0	0	0	0	0	0	0	0	0	0	0	0	4	14	411	0	0	0	0	0	0	0	0	0	0	0	0	1274	1	0	0
131.00	10398	4602	3392	0	0	0	57	73	68	49	85	108	2916	1229	79	92	308	0	0	0	0	0	0	0	0	0	0	0	0	0	5	16	411	0	0	0	0	0	0	0	0	0	0	0	0	1266	0	0	0
132.00	10371	4629	3377	0	0	0	57	72	69	49	83	106	2919	1231	79	93	305	0	0	0	0	0	0	0	0	0	0	0	0	0	6	15	411	0	0	0	0	0	0	0	0	0	0	0	0	1256	1	0	0
133.00	10344	4656	3362	0	0	0	57	71	67	48	82	108	2914	1240	81	95	304	0	0	0	0	0	0	0	0	0	0	0	0	0	4	14	413	0	0	0	0	0	0	0	0	0	0	0	0	1249	1	0	0
134.00	10315	4685	3347	0	0	0	56	73	67	48	85	109	2920	1231	81	95	301	0	0	0	0	0	0	0	0	0	0	0	0	0	5	14	410	0	0	0	0	0	0	0	0	0	0	0	0	1238	0	0	0
135.00	10288	4712	3332	0	0	0	56	72	64	47	85	109	2919	1243	80	93	298	0	0	0	0	0	0	0	0	0	0	0	0	0	4	16	408	0	0	0	0	0	0	0	0	0	0	0	0	1229	0	0	0
136.00	10261	4739	3318	0	0	0	56	72	62	46	85	108	2921	1245	81	95	291	0	0	0	0	0	0	0	0	0	0	0	0	0	5	14	408	0	0	0	0	0	0	0	0	0	0	0	0	1217	0	0	0
137.00	10234	4766	3303	0	0	0	57	71	60	47	83	107	2923	1246	82	94	293	0	0	0	0	0	0	0	0	0	0	0	0	0	4	14	404	0	0	0	0	0	0	0	0	0	0	0	0	1208	0	0	0
138.00	10203	4797	3288	0	0	0	58	71	60	46	84	109	2919	1245	80	95	294	0	0	0	0	0	0	0	0	0	0	0	0	0	4	14	401	0	0	0	0	0	0	0	0	0	0	0	0	1191	1	0	0
139.00	10178	4822	3272	0	0	0	57	71	62	48	83	112	2912	1245	80	95	299	0	0	0	0	0	0	0	0	0	0	0	0	0	5	14	402	0	0	0	0	0	0	0	1	0	0	0	0	1179	1	0	0
140.00	10151	4849	3259	0	0	0	57	70	63	47	81	111	2905	1251	80	97	300	0	0	0	0	0	0	0	0	0	0	0	0	0	5	12	403	0	0	0	0	0	0	0	1	0	0	0	0	1166	1	0	0
141.00	10123	4877	3245	0	0	0	58	70	65	46	81	111	2904	1249	82	95	298	0	0	0	0	0	0	0	0	0	0	0	0	0	4	14	399	0	0	0	0	0	0	0	3	0	0	0	0	1158	0	0	0
142.00	10099	4901	3232	0	0	0	58	70	66	44	83	111	2900	1248	83	94	297	0	0	0	0	0	0	0	0	0	0	0	0	0	4	14	403	0	0	0	0	0	0	0	2	0	0	0	0	1151	0	0	0
143.00	10073	4927	3218	0	0	0	59	70	67	45	83	109	2892	1250	83	94	300	0	0	0	0	0	0	0	0	0	0	0	0	0	4	15	403	0	0	0	0	0	0	0	3	0	0	0	0	1144	0	0	0
144.00	10049	4951	3203	0	0	0	59	71	68	46	83	107	2888	1249	82	95	305	0	0	0	0	0	0	0	0	0	0	0	0	0	6	14	406	0	0	0	0	0	0	0	2	0	0	0	0	1135	1	0	0
145.00	10023	4977	3183	0	0	0	61	71	68	46	85	109	2880	1254	82	96	309	0	0	0	0	0	0	0	0	0	0	0	0	0	4	13	414	0	0	0	0	0	0	0	0	0	0	0	0	1123	1	0	0
146.00	9998	5002	3168	0	0	0	61	71	71	45	85	107	2878	1253	82	98	311	0	0	0	0	0	0	0	0	0	0	0	0	0	5	13	415	0	0	0	0	0	0	0	2	0	0	0	0	1109	0	0	0
147.00	9978	5022	3153	0	0	0	62	70	70	45	86	108	2883	1250	83	98	310	0	0	0	0	0	0	0	0	0	0	0	0	0	5	14	416	0	0	0	0	0	0	0	1	0	0	0	0	1100	1	0	0
148.00	9950	5050	3137	0	0	0	62	69	72	44	88	108	2879	1254	82	98	307	0	0	0	0	0	0	0	0	0	0	0	0	0	4	15	416	0	0	0	0	0	0	0	1	0	0	0	0	1092	1	0	0
149.00	9924	5076	3122	0	0	0	60	68	73	45	90	109	2880	1251	82	97	302	0	0	0	0	0	0	0	0	0	0	0	0	0	4	16	418	0	0	0	0	0	0	0	1	0	0	0	0	1087	0	0	0
150.00	9899	5101	3108	0	0	0	62	69	73	45	87	109	2876	1252	80	98	302	0	0	0	0	0	0	0	0	0	0	0	0	0	5	14	421	0	0	0	0	0	0	0	0	0	0	0	0	1077	0	0	0
151.00	9875	5125	3089	0	0	0	63	70	75	44	89	110	2863	1258	81	98	304	0	0	0	0	0	0	0	0	0	0	0	0	0	5	15	419	0	0	0	0	0	0	0	2	0	0	0	0	1065	1	0	0
152.00	9852	5148	3076	0	0	0	63	69	76	44	89	108	2862	1257	82	97	306	0	0	0	0	0	0	0	0	0	0	0	0	0	5	16	417	0	0	0	0	0	0	0	4	0	0	0	0	1057	0	0	0
153.00	9826	5174	3061	0	0	0	63	69	76	45	88	110	2866	1253	81	97	308	0	0	0	0	0	0	0	0	0	0	0	0	0	5	15	416	0	0	0	0	0	0	0	4	0	0	0	0	1040	0	0	0
154.00	9800	5200	3049	0	0	0	61	68	76	46	91	109	2864	1257	81	97	305	0	0	0	0	0	0	0	0	0	0	0	0	0	3	14	416	0	0	0	0	0	0	0	4	0	0	0	0	1029	1	0	0
155.00	9777	5223	3035	0	0	0	62	69	75	49	90	108	2868	1257	81	95	305	0	0	0	0	0	0	0	0	0	0	0	0	0	4	15	415	0	0	0	0	0	0	0	4	0	0	0	0	1014	1	0	0
156.00	9752	5248	3024	0	0	0	63	68	73	50	90	108	2867	1255	80	96	308	0	0	0	0	0	0	0	0	0	0	0	0	0	4	14	414	0	0	0	0	0	0	0	2	0	0	0	0	1004	1	0	0
157.00	9730	5270	3008	0	0	0	63	68	73	52	91	109	2866	1257	79	95	309	0	0	0	0	0	0	0	0	0	0	0	0	0	5	15	414	0	0	0	0	0	0	0	1	0	0	0	0	991	1	0	0
158.00	9709	5291	2994	0	0	0	61	68	72	53	88	111	2872	1258	78	94	307	0	0	0	0	0	0	0	0	0	0	0	0	0	6	15	409	0	0	0	0	0	0	0	2	0	0	0	0	987	0	0	0
159.00	9683	5317	2981	0	0	0	62	69	70	52	88	109	2873	1262	80	95	307	0	0	0	0	0	0	0	0	0	0	0	0	0	4	14	408	0	0	0	0	0	0	0	1	0	0	0	0	973	0	0	0
160.00	9665	5335	2964	0	0	0	62	69	70	53	89	107	2870	1267	81	96	308	0	0	0	0	0	0	0	0	0	0	0	0	0	5	15	411	0	0	0	0	0	0	0	1	0	0	0	0	964	0	0	0
161.00	9642	5358	2948	0	0	0	62	69	71	52	87	108	2870	1272	80	96	314	0	0	0	0	0	0	0	0	0	0	0	0	0	4	15	411	0	0	0	0	0	0	0	1	0	0	0	0	949	1	0	0
162.00	9620	5380	2934	0	0	0	64	67	69	52	88	108	2874	1272	82	96	316	0	0	0	0	0	0	0	0	0	0	0	0	0	3	14	412	0	0	0	0	0	0	0	0	0	0	0	0	932	4	0	0
163.00	9598	5402	2919	0	0	0	65	68	68	52	86	109	2880	1272	82	97	315	0	0	0	0	0	0	0	0	0	0	0	0	0	3	14	412	0	0	0	0	0	0	0	0	0	0	0	0	918	4	0	0
164.00	9579	5421	2904	0	0	0	65	68	68	53	86	111	2882	1274	82	96	315	0	0	0	0	0	0	0	0	0	0	0	0	0	4	15	412	0	0	0	0	0	0	0	0	0	0	0	0	909	2	0	0
165.00	9558	5442	2888	0	0	0	67	67	69	53	85	111	2889	1275	81	97	312	0	0	0	0	0	0	0	0	0	0	0	0	0	4	16	410	0	0	0	0	0	0	0	0	0	0	0	0	896	2	0	0
166.00	9534	5466	2876	0	0	0	68	67	67	52	84	111	2893	1279	81	99	306	0	0	0	0	0	0	0	0	0	0	0	0	0	6	13	408	0	0	0	0	0	0	0	0	0	0	0	0	887	2	0	0
167.00	9512	5488	2861	0	0	0	68	67	66	52	85	113	2903	1275	81	99	302	0	0	0	0	0	0	0	0	0	0	0	0	0	5	13	405	0	0	0	0	0	0	0	1	0	0	0	0	878	1	0	0
168.00	9488	5512	2848	0	0	0	69	70	66	52	84	112	2906	1271	80	99	301	0	0	0	0	0	0	0	0	0	0	0	0	0	4	15	401	0	0	0	0	0	0	0	0	0	0	0	0	868	1	0	0
169.00	9465	5535	2836	0	0	0	69	69	65	51	84	109	2908	1275	80	100	305	0	0	0	0	0	0	0	0	0	0	0	0	0	4	14	401	0	0	0	0	0	0	0	0	0	0	0	0	856	1	0	0
170.00	9441	5559	2824	0	0	0	70	69	65	51	82	107	2908	1275	80	103	309	0	0	0	0	0	0	0	0	0	0	0	0	0	4	12	396	0	0	0	0	0	0	0	0	0	0	0	0	848	1	0	0
171.00	9421	5579	2810	0	0	0	70	71	65	51	82	104	2910	1275	80	104	314	0	0	0	0	0	0	0	0	0	0	0	0	0	6	11	396	0	0	0	0	0	0	0	1	0	0	0	0	838	1	0	0
172.00	9400	5600	2795	0	0	0	71	71	63	53	83	102	2913	1277	80	103	313	0	0	0	0	0	0	0	0	0	0	0	0	0	5	12	394	0	0	0	0	0	0	0	1	0	0	0	0	830	1	0	0
173.00	9381	5619	2777	0	0	0	71	70	64	54	85	102	2918	1279	81	102	311	0	0	0	0	0	0	0	0	0	0	0	0	0	5	14	394	0	0	0	0	0	0	0	2	0	0	0	0	817	0	0	0
174.00	9357	5643	2762	0	0	0	70	69	66	54	84	101	2922	1285	82	102	310	0	0	0	0	0	0	0	0	0	0	0	0	0	4	14	392	0	0	0	0	0	0	0	1	0	0	0	0	803	1	0	0
175.00	9339	5661	2746	0	0	0	70	68	66	53	84	101	2930	1287	81	102	305	0	0	0	0	0	0	0	0	0	0	0	0	0	6	16	391	0	0	0	0	0	0	0	2	0	0	0	0	798	2	0	0
176.00	9318	5682	2735	0	0	0	69	66	64	53	86	100	2932	1293	81	102	304	0	0	0	0	0	0	0	0	0	0	0	0	0	4	16	394	0	0	0	0	0	0	0	1	0	0	0	0	785	1	0	0
177.00	9300	5700	2716	0	0	0	73	68	66	52	88	101	2939	1288	82	101	302	0	0	0	0	0	0	0	0	0	0	0	0	0	5	16	397	0	0	0	0	0	0	0	0	0	0	0	0	774	1	0	0
178.00	9281	5719	2699	0	0	0	72	68	67	51	88	102	2947	1289	82	100	302	0	0	0	0	0	0	0	0	0	0	0	0	0	4	14	399	0	0	0	0	0	0	0	0	0	0	0	0	770	0	0	0
179.00	9261	5739	2682	0	0	0	72	68	68	51	89	102	2947	1294	82	97	302	0	0	0	0	0	0	0	0	0	0	0	0	0	4	14	402	0	0	0	0	0	0	0	1	0	0	0	0	764	0	0	0
180.00	9238	5762	2669	0	0	0	71	68	66	50	87	100	2945	1304	83	96	304	0	0	0	0	0	0	0	0	0	0	0	0	0	3	14	399	0	0	0	0	0	0	0	1	0	0	0	0	753	1	0	0
181.00	9221	5779	2656	0	0	0	72	68	63	48	87	101	2947	1307	82	95	303	0	0	0	0	0	0	0	0	0	0	0	0	0	4	15	399	0	0	0	0	0	0	0	2	0	0	0	0	750	1	0	0
182.00	9199	5801	2639	0	0	0	70	70	62	48	85	101	2953	1313	83	95	302	0	0	0	0	0	0	0	0	0	0	0	0	0	3	15	400	0	0	0	0	0	0	0	1	0	0	0	0	741	1	0	0
183.00	9180	5820	2625	0	0	0	70	70	62	48	83	100	2959	1317	82	97	297	0	0	0	0	0	0	0	0	0	0	0	0	0	5	13	399	0	0	0	0	0	0	0	1	0	0	0	0	734	1	0	0
184.00	9159	5841	2609	0	0	0	68	68	61	49	86	101	2963	1321	81	96	292	0	0	0	0	0	0	0	0	0	0	0	0	0	5	16	401	0	0	0	0	0	0	0	0	0	0	0	0	722	1	0	0
185.00	9141	5859	2595	0	0	0	69	69	61	47	86	100	2974	1320	82	95	287	0	0	0	0	0	0	0	0	0	0	0	0	0	4	15	405	0	0	0	0	0	0	0	1	0	0	0	0	715	1	0	0
186.00	9119	5881	2581	0	0	0	69	68	61	46	86	102	2981	1321	80	95	284	0	0	0	0	0	0	0	0	0	0	0	0	0	5	14	405	0	0	0	0	0	0	0	0	0	0	0	0	705	1	0	0
187.00	9103	5897	2568	0	0	0	69	68	61	46	85	104	2984	1320	80	94	286	0	0	0	0	0	0	0	0	0	0	0	0	0	5	15	406	0	0	0	0	0	0	0	0	0	0	0	0	694	0	0	0
188.00	9084	5916	2549	0	0	0	70	67	62	47	85	109	2979	1322	80	96	291	0	0	0	0	0	0	0	0	0	0	0	0	0	6	14	405	0	0	0	0	0	0	0	0	0	0	0	0	683	0	0	0
189.00	9060	5940	2532	0	0	0	71	67	62	46	85	107	2980	1327	81	95	294	0	0	0	0	0	0	0	0	0	0	0	0	0	4	15	404	0	0	0	0	0	0	0	0	0	0	0	0	672	0	0	0
190.00	9040	5960	2516	0	0	0	71	70	61	44	86	109	2981	1329	80	92	297	0	0	0	0	0	0	0	0	0	0	0	0	0	4	16	403	0	0	0	0	0	0	0	0	0	0	0	0	659	1	0	0
191.00	9019	5981	2501	0	0	0	69	71	60	45	85	108	2988	1332	81	92	296	0	0	0	0	0	0	0	0	0	0	0	0	0	4	14	403	0	0	0	0	0	0	0	0	0	0	0	0	649	1	0	0
192.00	8997	6003	2482	0	0	0	70	71	62	45	86	109	2995	1333	81	92	290	0	0	0	0	0	0	0	0	0	0	0	0	0	3	14	404	0	0	0	0	0	0	0	0	0	0	0	0	639	1	0	0
193.00	8983	6017	2464	0	0	0	72	70	64	46	86	110	2996	1336	81	93	290	0	0	0	0	0	0	0	0	0	0	0	0	0	4	14	403	0	0	0	0	0	0	0	1	0	0	0	0	631	0	0	0
194.00	8961	6039	2445	0	0	0	71	73	63	47	87	112	2997	1336	81	95	290	0	0	0	0	0	0	0	0	0	0	0	0	0	4	13	398	0	0	0	0	0	0	0	4	0	0	0	0	623	0	0	0
195.00	8941	6059	2431	0	0	0	69	73	65	44	87	113	2997	1338	82	94	293	0	0	0	0	0	0	0	0	0	0	0	0	0	3	13	400	0	0	0	0	0	0	0	5	0	0	0	0	612	0	0	0
196.00	8922	6078	2418	0	0	0	69	71	64	43	88	113	2999	1340	82	94	294	0	0	0	0	0	0	0	0	0	0	0	0	0	4	14	399	0	0	0	0	0	0	0	3	0	0	0	0	602	0	0	0
197.00	8906	6094	2404	0	0	0	69	72	66	43	89	111	2999	1339	82	96	297	0	0	0	0	0	0	0	0	0	0	0	0	0	6	14	401	0	0	0	0	0	0	0	0	0	0	0	0	591	1	0	0
198.00	8884	6116	2390	0	0	0	69	72	66	44	89	109	3006	1337	82	96	297	0	0	0	0	0	0	0	0	0	0	0	0	0	6	14	398	0	0	0	0	0	0	0	2	0	0	0	0	582	2	0	0
199.00	8864	6136	2378	0	0	0	69	71	67	42	89	110	3010	1339	81	97	294	0	0	0	0	0	0	0	0	0	0	0	0	0	6	13	401	0	0	0	0	0	0	0	1	0	0	0	0	574	0	0	0
200.00	8844	6156	2362	0	0	0	68	71	69	42	88	109	3010	1343	81	98	296	0	0	0	0	0	0	0	0	0	0	0	0	0	6	12	403	0	0	0	0	0	0	0	2	0	0	0	0	564	0	0	0
201.00	8820	6180	2346	0	0	0	68	71	69	41	88	108	3010	1346	83	98	299	0	0	0	0	0	0	0	0	0	0	0	0	0	4	13	402	0	0	0	0	0	0	0	2	0	0	0	0	553	0	0	0
202.00	8800	6200	2330	0	0	0	68	71	69	41	88	108	3007	1354	82	97	300	0	0	0	0	0	0	0	0	0	0	0	0	0	5	13	403	0	0	0	0	0	0	0	0	0	0	0	0	544	0	0	0
203.00	8777	6223	2318	0	0	0	66	72	67	41	87	106	3010	1357	82	98	299	0	0	0	0	0	0	0	0	0	0	0	0	0	4	14	405	0	0	0	0	0	0	0	0	0	0	0	0	534	0	0	0
204.00	8759	6241	2301	0	0	0	67	73	68	41	87	109	3013	1358	83	98	296	0	0	0	0	0	0	0	0	0	0	0	0	0	4	15	404	0	0	0	0	0	0	0	1	0	0	0	0	522	1	0	0
205.00	8735	6265	2286	0	0	0	67	74	68	42	86	109	3016	1363	83	99	291	0	0	0	0	0	0	0	0	0	0	0	0	0	4	13	405	0	0	0	0	0	0	0	0	0	0	0	0	512	1	0	0
206.00	8715	6285	2275	0	0	0	66	74	68	41	87	108	3022	1364	82	98	288	0	0	0	0	0	0	0	0	0	0	0	0	0	4	14	410	0	0	0	0	0	0	0	0	0	0	0	0	502	0	0	0
207.00	8693	6307	2259	0	0	0	66	74	69	40	88	107	3026	1367	83	97	286	0	0	0	0	0	0	0	0	0	0	0	0	0	4	15	411	0	0	0	0	0	0	0	0	0	0	0	0	490	0	0	0
208.00	8668	6332	2241	0	0	0	66	74	68	41	90	109	3024	1370	82	99	286	0	0	0	0	0	0	0	0	0	0	0	0	0	4	14	407	0	0	0	0	0	0	0	1	0	0	0	0	480	0	0	0
209.00	8650	6350	2226	0	0	0	66	74	67	40	91	110	3025	1369	84	100	288	0	0	0	0	0	0	0	0	0	0	0	0	0	3	14	409	0	0	0	0	0	0	0	2	0	0	0	0	474	0	0	0
210.00	8626	6374	2211	0	0	0	67	76	66	40	90	112	3025	1369	83	98	292	0	0	0	0	0	0	0	0	0	0	0	0	0	4	16	406	0	0	0	0	0	0	0	2	0	0	0	0	461	0	0	0
211.00	8603	6397	2195	0	0	0	68	76	65	41	90	114	3030	1368	83	96	296	0	0	0	0	0	0	0	0	0	0	0	0	0	3	16	406	0	0	0	0	0	0	0	3	0	0	0	0	446	1	0	0
212.00	8586	6414	2180	0	0	0	68	75	63	42	91	114	3036	1370	82	92	300	0	0	0	0	0	0	0	0	0	0	0	0	0	4	17	407	0	0	0	0	0	0	0	1	0	0	0	0	437	1	0	0
213.00	8567	6433	2164	0	0	0	68	75	62	41	89	115	3041	1375	82	93	298	0	0	0	0	0	0	0	0	0	0	0	0	0	6	15	412	0	0	0	0	0	0	0	0	0	0	0	0	425	2	0	0
214.00	8546	6454	2148	0	0	0	68	73	62	43	91	115	3044	1378	83	94	298	0	0	0	0	0	0	0	0	0	0	0	0	0	5	14	410	0	0	0	0	0	0	0	1	0	0	0	0	414	1	0	0
215.00	8521	6479	2135	0	0	0	66	72	63	44	88	114	3051	1379	82	92	300	0	0	0	0	0	0	0	0	0	0	0	0	0	5	14	410	0	0	0	0	0	0	0	0	0	0	0	0	403	0	0	0
216.00	8499	6501	2123	0	0	0	68	72	63	46	88	110	3049	1382	82	92	299	0	0	0	0	0	0	0	0	0	0	0	0	0	4	15	410	0	0	0	0	0	0	0	1	0	0	0	0	394	0	0	0
217.00	8478	6522	2112	0	0	0	69	73	62	44	89	106	3055	1382	83	93	295	0	0	0	0	0	0	0	0	0	0	0	0	0	3	15	408	0	0	0	0	0	0	0	1	0	0	0	0	387	1	0	0
218.00	8455	6545	2093	0	0	0	70	74	65	45	90	105	3061	1383	83	92	292	0	0	0	0	0	0	0	0	0	0	0	0	0	4	14	402	0	0	0	0	0	0	0	1	0	0	0	0	374	3	0	0
219.00	8435	6565	2077	0	0	0	70	74	65	45	91	106	3064	1387	81	91	290	0	0	0	0	0	0	0	0	0	0	0	0	0	5	15	400	0	0	0	0	0	0	0	2	0	0	0	0	366	2	0	0
220.00	8415	6585	2061	0	0	0	70	73	65	46	92	104	3067	1387	80	92	293	0	0	0	0	0	0	0	0	0	0	0	0	0	5	14	406	0	0	0	0	0	0	0	0	0	0	0	0	359	0	0	0
221.00	8392	6608	2051	0	0	0	70	72	64	44	90	101	3060	1397	82	93	298	0	0	0	0	0	0	0	0	0	0	0	0	0	5	15	402	0	0	0	0	0	0	0	0	0	0	0	0	344	0	0	0
222.00	8372	6628	2034	0	0	0	69	71	66	44	91	97	3065	1402	83	90	300	0	0	0	0	0	0	0	0	0	0	0	0	0	4	16	404	0	0	0	0	0	0	0	2	0	0	0	0	331	0	0	0
223.00	8355	6645	2022	0	0	0	68	71	65	44	89	97	3065	1404	84	90	306	0	0	0	0	0	0	0	0	0	0	0	0	0	5	16	404	0	0	0	0	0	0	0	3	0	0	0	0	320	0	0	0
224.00	8335	6665	2005	0	0	0	68	72	66	44	89	96	3068	1407	83	89	310	0	0	0	0	0	0	0	0	0	0	0	0	0	5	17	400	0	0	0	0	0	0	0	5	0	0	0	0	304	0	0	0
225.00	8315	6685	1991	0	0	0	67	72	66	45	89	94	3073	1410	83	90	309	0	0	0	0	0	0	0	0	0	0	0	0	0	5	16	402	0	0	0	0	0	0	0	4	0	0	0	0	291	0	0	0
226.00	8298	6702	1980	0	0	0	66	72	66	43	89	93	3077	1411	83	88	308	0	0	0	0	0	0	0	0	0	0	0	0	0	5	17	405	0	0	0	0	0	0	0	3	0	0	0	0	286	0	0	0
227.00	8274	6726	1965	0	0	0	68	72	66	43	91	92	3074	1414	83	88	310	0	0	0	0	0	0	0	0	0	0	0	0	0	5	16	401	0	0	0	0	0	0	0	3	0	0	0	0	277	0	0	0
228.00	8257	6743	1946	0	0	0	67	71	67	45	91	94	3076	1417	83	89	310	0	0	0	0	0	0	0	0	0	0	0	0	0	5	15	404	0	0	0	0	0	0	0	2	0	0	0	0	266	0	0	0
229.00	8235	6765	1934	0	0	0	67	71	66	45	91	91	3073	1422	84	92	310	0	0	0	0	0	0	0	0	0	0	0	0	0	4	13	400	0	0	0	0	0	0	0	3	0	0	0	0	262	0	0	0
230.00	8217	6783	1919	0	0	0	66	70	66	47	89	94	3079	1424	83	92	308	0	0	0	0	0	0	0	0	0	0	0	0	0	4	14	400	0	0	0	0	0	0	0	3	0	0	0	0	253	0	0	0
231.00	8190	6810	1904	0	0	0	66	70	67	47	90	94	3086	1422	83	91	304	0	0	0	0	0	0	0	0	0	0	0	0	0	4	14	398	0	0	0	0	0	0	0	1	0	0	0	0	243	0	0	0
232.00	8173	6827	1888	0	0	0	65	71	69	48	92	94	3090	1421	84	91	299	0	0	0	0	0	0	0	0	0	0	0	0	0	5	14	396	0	0	0	0	0	0	0	1	0	0	0	0	239	0	0	0
233.00	8150	6850	1877	0	0	0	64	72	68	48	96	93	3096	1416	83	90	298	0	0	0	0	0	0	0	0	0	0	0	0	0	5	15	391	0	0	0	0	0	0	0	3	0	0	0	0	228	0	0	0
234.00	8126	6874	1861	0	0	0	64	73	68	49	97	92	3097	1418	83	91	297	0	0	0	0	0	0	0	0	0	0	0	0	0	5	14	390	0	0	0	0	0	0	0	2	0	0	0	0	219	0	0	0
235.00	8101	6899	1848	0	0	0	62	72	67	49	98	90	3095	1423	83	92	301	0	0	0	0	0	0	0	0	0	0	0	0	0	3	14	390	0	0	0	0	0	0	0	1	0	0	0	0	208	0	0	0
236.00	8081	6919	1831	0	0	0	62	73	68	48	99	92	3089	1428	85	90	305	0	0	0	0	0	0	0	0	0	0	0	0	0	4	16	386	0	0	0	0	0	0	0	2	0	0	0	0	198	0	0	0
237.00	8062	6938	1819	0	0	0	59	74	66	48	99	93	3090	1428	84	91	307	0	0	0	0	0	0	0	0	0	0	0	0	0	5	16	387	0	0	0	0	0	0	0	1	0	0	0	0	190	0	0	0
238.00	8038	6962	1805	0	0	0	59	75	66	47	98	92	3088	1433	83	92	312	0	0	0	0	0	0	0	0	0	0	0	0	0	5	15	380	0	0	0	0	0	0	0	4	0	0	0	0	182	0	0	0
239.00	8018	6982	1792	0	0	0	58	75	64	48	96	92	3096	1435	84	93	308	0	0	0	0	0	0	0	0	0	0	0	0	0	3	13	382	0	0	0	0	0	0	0	4	0	0	0	0	176	0	0	0
240.00	7999	7001	1777	0	0	0	59	76	62	49	97	93	3102	1434	84	92	305	0	0	0	0	0	0	0	0	0	0	0	0	0	4	14	382	0	0	0	0	0	0	0	3	0	0	0	0	166	0	0	0
241.00	7979	7021	1764	0	0	0	56	75	63	50	96	94	3109	1433	85	95	302	0	0	0	0	0	0	0	0	0	0	0	0	0	4	13	380	0	0	0	0	0	0	0	2	0	0	0	0	160	0	0	0
242.00	7963	7037	1753	0	0	0	55	75	63	48	95	92	3115	1437	83	94	298	0	0	0	0	0	0	0	0	0	0	0	0	0	7	15	384	0	0	0	0	0	0	0	1	0	0	0	0	149	0	0	0
243.00	7944	7056	1739	0	0	0	55	76	62	47	96	92	3124	1436	85	93	294	0	0	0	0	0	0	0	0	0	0	0	0	0	4	14	385	0	0	0	0	0	0	0	1	0	0	0	0	149	0	0	0
244.00	7928	7072	1727	0	0	0	57	75	62	49	95	89	3125	1440	86	93	291	0	0	0	0	0	0	0	0	0	0	0	0	0	4	14	383	0	0	0	0	0	0	0	0	0	0	0	0	146	0	0	0
245.00	7909	7091	1713	0	0	0	56	75	61	51	93	89	3130	1441	85	94	288	0	0	0	0	0	0	0	0	0	0	0	0	0	5	14	381	0	0	0	0	0	0	0	0	0	0	0	0	144	0	0	0
246.00	7888	7112	1698	0	0	0	55	73	62	51	94	88	3131	1444	84	95	291	0	0	0	0	0	0	0	0	0	0	0	0	0	5	14	374	0	0	0	0	0	0	0	0	0	0	0	0	141	0	0	0
247.00	7872	7128	1685	0	0	0	56	72	65	49	96	83	3137	1443	83	94	291	0	0	0	0	0	0	0	0	0	0	0	0	0	6	15	374	0	0	0	0	0	0	0	0	0	0	0	0	138	0	0	0
248.00	7855	7145	1673	0	0	0	57	71	65	49	97	82	3140	1442	85	94	290	0	0	0	0	0	0	0	0	0	0	0	0	0	4	15	374	0	0	0	0	0	0	0	0	0	0	0	0	137	0	0	0
249.00	7839	7161	1662	0	0	0	56	70	65	51	97	83	3146	1440	83	94	288	0	0	0	0	0	0	0	0	0	0	0	0	0	5	14	373	0	0	0	0	0	0	0	0	0	0	0	0	132	0	0	0
250.00	7820	7180	1651	0	0	0	55	68	63	53	96	81	3148	1444	82	96	287	0	0	0	0	0	0	0	0	0	0	0	0	0	5	13	370	0	0	0	0	0	0	0	0	0	0	0	0	132	0	0	0
251.00	7805	7195	1635	0	0	0	56	67	64	54	97	82	3146	1444	83	95	286	0	0	0	0	0	0	0	0	0	0	0	0	0	5	15	368	0	0	0	0	0	0	0	1	0	0	0	0	132	0	0	0
252.00	7790	7210	1625	0	0	0	56	68	63	54	96	78	3146	1448	81	95	289	0	0	0	0	0	0	0	0	0	0	0	0	0	5	15	373	0	0	0	0	0	0	0	0	0	0	0	0	129	0	0	0
253.00	7775	7225	1612	0	0	0	57	67	63	54	96	74	3142	1453	82	95	293	0	0	0	0	0	0	0	0	0	0	0	0	0	4	17	375	0	0	0	0	0	0	0	0	0	0	0	0	124	0	0	0
254.00	7758	7242	1602	0	0	0	56	67	62	53	96	71	3145	1455	83	95	292	0	0	0	0	0	0	0	0	0	0	0	0	0	3	15	374	0	0	0	0	0	0	0	0	0	0	0	0	126	0	0	0
255.00	7742	7258	1591	0	0	0	56	66	62	53	96	66	3148	1457	83	97	290	0	0	0	0	0	0	0	0	0	0	0	0	0	4	14	374	0	0	0	0	0	0	0	0	0	0	0	0	126	0	0	0
256.00	7726	7274	1579	0	0	0	57	67	64	54	92	63	3151	1461	83	95	286	0	0	0	0	0	0	0	0	0	0	0	0	0	4	14	374	0	0	0	0	0	0	0	0	0	0	0	0	126	0	0	0
257.00	7706	7294	1566	0	0	0	59	66	65	55	94	58	3151	1465	82	96	282	0	0	0	0	0	0	0	0	0	0	0	0	0	4	14	368	0	0	0	0	0	0	0	0	0	0	0	0	128	0	0	0
258.00	7695	7305	1552	0	0	0	61	68	65	55	94	53	3156	1466	82	95	279	0	0	0	0	0	0	0	0	0	0	0	0	0	5	14	372	0	0	0	0	0	0	0	0	0	0	0	0	129	0	0	0
259.00	7681	7319	1542	0	0	0	59	69	66	55	96	50	3154	1465	83	97	280	0	0	0	0	0	0	0	0	0	0	0	0	0	5	13	374	0	0	0	0	0	0	0	0	0	0	0	0	129	0	0	0
260.00	7662	7338	1534	0	0	0	57	68	64	55	95	48	3155	1467	79	98	285	0	0	0	0	0	0	0	0	0	0	0	0	0	5	13	371	0	0	0	0	0	0	0	0	0	0	0	0	128	0	0	0
261.00	7647	7353	1523	0	0	0	59	67	62	55	96	45	3155	1469	81	97	284	0	0	0	0	0	0	0	0	0	0	0	0	0	5	14	370	0	0	0	0	0	0	0	0	0	0	0	0	128	0	0	0
262.00	7628	7372	1510	0	0	0	60	69	61	54	96	40	3160	1473	80	98	282	0	0	0	0	0	0	0	0	0	0	0	0	0	4	13	367	0	0	0	0	0	0	0	1	0	0	0	0	128	0	0	0
263.00	7616	7384	1500	0	0	0	61	70	62	53	95	36	3174	1467	79	98	279	0	0	0	0	0	0	0	0	0	0	0	0	0	5	13	370	0	0	0	0	0	0	0	1	0	0	0	0	125	0	0	0
264.00	7599	7401	1487	0	0	0	62	69	64	52	96	33	3173	1474	80	99	274	0	0	0	0	0	0	0	0	0	0	0	0	0	4	13	372	0	0	0	0	0	0	0	0	0	0	0	0	128	0	0	0
265.00	7584	7416	1479	0	0	0	62	69	63	51	93	29	3184	1473	79	99	272	0	0	0	0	0	0	0	0	0	0	0	0	0	5	12	373	0	0	0	0	0	0	0	1	0	0	0	0	126	0	0	0
266.00	7565	7435	1464	0	0	0	63	69	65	50	95	29	3184	1471	80	99	276	0	0	0	0	0	0	0	0	0	0	0	0	0	5	12	369	0	0	0	0	0	0	0	1	0	0	0	0	123	0	0	0
267.00	7550	7450	1453	0	0	0	64	68	67	51	94	25	3186	1470	80	97	277	0	0	0	0	0	0	0	0	0	0	0	0	0	5	15	373	0	0	0	0	0	0	0	0	0	0	0	0	123	0	0	0
268.00	7533	7467	1440	0	0	0	66	68	68	52	91	22	3184	1473	79	99	280	0	0	0	0	0	0	0	0	0	0	0	0	0	4	15	377	0	0	0	0	0	0	0	0	0	0	0	0	122	0	0	0
269.00	7516	7484	1431	0	0	0	66	69	68	52	90	19	3186	1472	79	96	281	0	0	0	0	0	0	0	0	0	0	0	0	0	4	15	373	0	0	0	0	0	0	0	0	0	0	0	0	123	0	0	0
270.00	7500	7500	1418	0	0	0	66	69	70	51	90	18	3184	1477	78	95	279	0	0	0	0	0	0	0	0	0	0	0	0	0	4	15	371	0	0	0	0	0	0	0	0	0	0	0	0	126	0	0	0
271.00	7485	7515	1408	0	0	0	65	67	69	50	90	14	3184	1482	78	96	284	0	0	0	0	0	0	0	0	0	0	0	0	0	4	14	365	0	0	0	0	0	0	0	0	0	0	0	0	123	0	0	0
272.00	7467	7533	1396	0	0	0	64	66	69	50	91	12	3184	1485	79	96	289	0	0	0	0	0	0	0	0	0	0	0	0	0	4	14	362	0	0	0	0	0	0	0	0	0	0	0	0	119	0	0	0
273.00	7452	7548	1385	0	0	0	64	66	69	50	91	8	3185	1486	80	96	288	0	0	0	0	0	0	0	0	0	0	0	0	0	4	14	360	0	0	0	0	0	0	0	0	0	0	0	0	118	0	0	0
274.00	7438	7562	1376	0	0	0	62	66	69	50	92	5	3188	1490	80	96	283	0	0	0	0	0	0	0	0	0	0	0	0	0	4	14	359	0	0	0	0	0	0	0	0	0	0	0	0	118	0	0	0
275.00	7420	7580	1366	0	0	0	63	66	68	52	90	1	3186	1493	79	97	282	0	0	0	0	0	0	0	0	0	0	0	0	0	5	15	348	0	0	0	0	0	0	0	1	0	0	0	0	121	0	0	0
276.00	7406	7594	1354	0	0	0	62	64	69	52	90	0	3189	1492	79	99	281	0	0	0	0	0	0	0	0	0	0	0	0	0	5	13	349	0	0	0	0	0	0	0	2	0	0	0	0	124	0	0	0
277.00	7389	7611	1344	0	0	0	63	63	69	50	91	1	3186	1490	80	100	281	0	0	0	0	0	0	0	0	0	0	0	0	0	5	12	345	0	0	0	0	0	0	0	1	0	0	0	0	126	0	0	0
278.00	7369	7631	1334	0	0	0	62	61	69	50	88	0	3185	1493	81	100	280	0	0	0	0	0	0	0	0	0	0	0	0	0	4	13	340	0	0	0	0	0	0	0	1	0	0	0	0	128	0	0	0
279.00	7353	7647	1322	0	0	0	61	61	72	51	86	0	3187	1488	80	100	280	0	0	0	0	0	0	0	0	0	0	0	0	0	6	14	334	0	0	0	0	0	0	0	0	0	0	0	0	128	0	0	0
280.00	7334	7666	1311	0	0	0	61	59	72	50	87	0	3185	1489	81	99	279	0	0	0	0	0	0	0	0	0	0	0	0	0	4	14	326	0	0	0	0	0	0	0	1	0	0	0	0	132	0	0	0
281.00	7317	7683	1300	0	0	0	62	59	71	51	86	0	3184	1488	81	100	278	0	0	0	0	0	0	0	0	0	0	0	0	0	5	14	320	0	0	0	0	0	0	0	2	0	0	0	0	131	0	0	0
282.00	7300	7700	1292	0	0	0	61	59	72	51	86	0	3185	1484	82	99	275	0	0	0	0	0	0	0	0	0	0	0	0	0	4	15	315	0	0	0	0	0	0	0	1	0	0	0	0	131	0	0	0
283.00	7283	7717	1283	0	0	0	59	60	73	51	84	0	3185	1483	81	100	271	0	0	0	0	0	0	0	0	0	0	0	0	0	5	15	310	0	0	0	0	0	0	0	0	0	0	0	0	131	0	0	0
284.00	7266	7734	1270	0	0	0	60	59	75	51	85	0	3188	1480	84	101	267	0	0	0	0	0	0	0	0	0	0	0	0	0	3	16	303	0	0	0	0	0	0	0	0	0	0	0	0	130	0	0	0
285.00	7247	7753	1263	0	0	0	59	59	73	50	82	0	3189	1483	82	101	264	0	0	0	0	0	0	0	0	0	0	0	0	0	5	15	298	0	0	0	0	0	0	0	1	0	0	0	0	132	0	0	0
286.00	7230	7770	1256	0	0	0	57	57	71	50	83	0	3190	1480	84	101	263	0	0	0	0	0	0	0	0	0	0	0	0	0	4	15	292	0	0	0	0	0	0	0	1	0	0	0	0	134	0	0	0
287.00	7213	7787	1250	0	0	0	58	54	70	50	81	0	3191	1476	85	102	261	0	0	0	0	0	0	0	0	0	0	0	0	0	3	14	287	0	0	0	0	0	0	0	1	0	0	0	0	138	0	0	0
288.00	7194	7806	1243	0	0	0	58	51	69	50	78	0	3187	1478	86	100	267	0	0	0	0	0	0	0	0	0	0	0	0	0	4	13	279	0	0	0	0	0	0	0	0	0	0	0	0	133	0	0	0
289.00	7177	7823	1236	0	0	0	59	48	68	50	78	0	3186	1480	85	96	270	0	0	0	0	0	0	0	0	0	0	0	0	0	3	15	275	0	0	0	0	0	0	0	0	0	0	0	0	128	0	0	0
290.00	7159	7841	1230	0	0	0	61	44	67	51	76	0	3193	1474	86	96	264	0	0	0	0	0	0	0	0	0	0	0	0	0	4	14	269	0	0	0	0	0	0	0	0	0	0	0	0	130	0	0	0
291.00	7142	7858	1222	0	0	0	62	43	65	51	75	0	3199	1471	85	94	262	0	0	0	0	0	0	0	0	0	0	0	0	0	5	16	264	0	0	0	0	0	0	0	0	0	0	0	0	129	0	0	0
292.00	7125	7875	1216	0	0	0	61	40	66	51	73	0	3203	1470	86	94	257	0	0	0	0	0	0	0	0	0	0	0	0	0	4	15	260	0	0	0	0	0	0	0	0	0	0	0	0	131	0	0	0
293.00	7108	7892	1208	0	0	0	62	37	67	50	73	0	3205	1469	87	92	254	0	0	0	0	0	0	0	0	0	0	0	0	0	4	16	255	0	0	0	0	0	0	0	0	0	0	0	0	132	0	0	0
294.00	7091	7909	1199	0	0	0	60	34	68	48	72	0	3206	1470	87	92	256	0	0	0	0	0	0	0	0	0	0	0	0	0	4	17	250	0	0	0	0	0	0	0	0	0	0	0	0	132	0	0	0
295.00	7070	7930	1190	0	0	0	59	30	69	50	74	0	3204	1468	88	92	262	0	0	0	0	0	0	0	0	0	0	0	0	0	3	15	243	0	0	0	0	0	0	0	0	0	0	0	0	129	0	0	0
296.00	7055	7945	1183	0	0	0	59	27	69	50	74	1	3206	1462	87	93	264	0	0	0	0	0	0	0	0	0	0	0	0	0	4	14	241	0	0	0	0	0	0	0	0	0	0	0	0	131	0	0	0
297.00	7041	7959	1174	0	0	0	59	24	70	51	75	0	3199	1463	86	95	265	0	0	0	0	0	0	0	0	0	0	0	0	0	5	13	239	0	0	0	0	0	0	0	0	0	0	0	0	135	0	0	0
298.00	7023	7977	1167	0	0	0	59	22	70	52	75	2	3203	1453	86	94	267	0	0	0	0	0	0	0	0	0	0	0	0	0	4	14	237	0	0	0	0	0	0	0	0	0	0	0	0	135	0	0	0
299.00	7007	7993	1157	0	0	0	59	18	70	53	77	1	3199	1453	88	96	271	0	0	0	0	0	0	0	0	0	0	0	0	0	5	13	232	0	0	0	0	0	0	0	0	0	0	0	0	134	0	0	0
300.00	6991	8009	1149	0	0	0	59	15	70	53	75	2	3198	1455	87	94	277	0	0	0	0	0	0	0	0	0	0	0	0	0	3	15	231	0	0	0	0	0	0	0	0	0	0	0	0	129	0	0	0
301.00	6972	8028	1143	0	0	0	58	12	68	54	71	1	3196	1456	87	96	281	0	0	0	0	0	0	0	0	0	0	0	0	0	4	13	230	0	0	0	0	0	0	0	0	0	0	0	0	129	0	0	0
302.00	6955	8045	1139	0	0	0	58	11	68	53	69	0	3194	1453	86	96	282	0	0	0	0	0	0	0	0	0	0	0	0	0	6	14	222	0	0	0	0	0	0	0	0	0	0	0	0	133	0	0	0
303.00	6936	8064	1132	0	0	0	58	7	68	54	69	0	3192	1451	86	96	283	0	0	0	0	0	0	0	0	0	0	0	0	0	5	15	218	0	0	0	0	0	0	0	0	0	0	0	0	133	0	0	0
304.00	6918	8082	1127	0	0	0	59	4	68	54	64	0	3191	1453	85	94	282	0	0	0	0	0	0	0	0	0	0	0	0	0	5	16	213	0	0	0	0	0	0	0	0	0	0	0	0	133	0	0	0
305.00	6899	8101	1123	0	0	0	60	3	66	53	60	0	3186	1452	87	95	286	0	0	0	0	0	0	0	0	0	0	0	0	0	3	15	211	0	0	0	0	0	0	0	0	0	0	0	0	130	0	0	0
306.00	6882	8118	1120	0	0	0	60	1	67	53	56	0	3188	1445	85	95	288	0	0	0	0	0	0	0	0	0	0	0	0	0	5	15	203	0	0	0	0	0	0	0	0	0	0	0	0	130	0	0	0
307.00	6865	8135	1117	0	0	0	59	0	65	53	51	0	3184	1444	86	95	290	0	0	0	0	0	0	0	0	0	0	0	0	0	4	16	200	0	0	0	0	0	0	0	0	0	0	0	0	130	0	0	0
308.00	6849	8151	1112	0	0	0	60	0	65	52	48	0	3183	1439	87	95	289	0	0	0	0	0	0	0	0	0	0	0	0	0	5	15	198	0	0	0	0	0	0	0	0	0	0	0	0	128	0	0	0
309.00	6832	8168	1107	0	0	0	61	0	65	51	42	0	3184	1436	86	94	288	0	0	0	0	0	0	0	0	0	0	0	0	0	4	16	192	0	0	0	0	0	0	0	0	0	0	0	0	130	0	0	0
310.00	6812	8188	1100	0	0	0	60	0	65	51	39	0	3184	1431	86	94	290	0	0	0	0	0	0	0	0	0	0	0	0	0	4	15	184	0	0	0	0	0	0	0	0	0	0	0	0	129	0	0	0
311.00	6796	8204	1094	0	0	0	60	0	65	52	35	0	3179	1433	86	92	286	0	0	0	0	0	0	0	0	0	0	0	0	0	5	17	177	0	0	0	0	0	0	0	0	0	0	0	0	131	0	0	0
312.00	6775	8225	1088	0	0	0	59	0	64	52	30	0	3187	1429	84	92	281	0	0	0	0	0	0	0	0	0	0	0	0	0	6	15	170	0	0	0	0	0	0	0	0	0	0	0	0	131	0	0	0
313.00	6757	8243	1083	0	0	0	59	0	64	54	27	0	3189	1425	86	91	275	0	0	0	0	0	0	0	0	0	0	0	0	0	5	15	161	0	0	0	0	0	0	0	0	0	0	0	0	133	0	0	0
314.00	6736	8264	1077	0	0	0	60	0	67	53	25	0	3188	1419	85	93	271	0	0	0	0	0	0	0	0	0	0	0	0	0	4	14	154	0	0	0	0	0	0	0	0	0	0	0	0	135	0	0	0
315.00	6723	8277	1073	0	0	0	59	0	66	53	21	0	3190	1415	84	93	270	0	0	0	0	0	0	0	0	0	0	0	0	0	6	14	148	0	0	0	0	0	0	0	0	0	0	0	0	135	0	0	0
316.00	6704	8296	1068	0	0	0	59	0	66	54	19	0	3189	1409	83	93	266	0	0	0	0	0	0	0	0	0	0	0	0	0	6	13	142	0	0	0	0	0	0	0	0	0	0	0	0	138	0	0	0
317.00	6690	8310	1065	0	0	0	58	0	65	53	15	0	3188	1408	82	92	266	0	0	0	0	0	0	0	0	0	0	0	0	0	6	13	141	0	0	0	0	0	0	0	0	0	0	0	0	137	0	0	0
318.00	6675	8325	1059	0	0	0	59	0	66	53	14	0	3192	1397	83	90	262	0	0	0	0	0	0	0	0	0	0	0	0	0	5	15	138	0	0	0	0	0	0	0	0	0	0	0	0	139	0	0	0
319.00	6656	8344	1056	0	0	0	61	0	64	51	11	0	3196	1393	81	91	254	0	0	0	0	0	0	0	0	0	0	0	0	0	5	14	134	0	0	0	0	0	0	0	0	0	0	0	0	142	0	0	0
320.00	6642	8358	1049	0	0	0	61	0	66	50	9	0	3198	1390	82	90	248	0	0	0	0	0	0	0	0	0	0	0	0	0	4	15	132	0	0	0	0	0	0	0	0	0	0	0	0	143	0	0	0
321.00	6630	8370	1045	0	0	0	60	0	64	49	8	0	3203	1385	81	88	243	0	0	0	0	0	0	0	0	0	0	0	0	0	4	17	130	0	0	0	0	0	0	0	0	0	0	0	0	143	0	0	0
322.00	6618	8382	1038	0	0	0	59	0	63	48	6	0	3199	1386	83	90	244	0	0	0	0	0	0	0	0	0	0	0	0	0	3	16	129	0	0	0	0	0	0	0	0	0	0	0	0	144	0	0	0
323.00	6604	8396	1033	0	0	0	59	0	63	47	6	0	3196	1378	83	91	247	0	0	0	0	0	0	0	0	0	0	0	0	0	5	15	129	0	0	0	0	0	0	0	0	0	0	0	0	140	0	0	0
324.00	6591	8409	1022	0	0	0	62	0	64	47	6	0	3194	1373	83	91	251	0	0	0	0	0	0	0	0	0	0	0	0	0	4	16	131	0	0	0	0	0	0	0	0	0	0	0	0	137	0	0	0
325.00	6576	8424	1016	0	0	0	63	0	62	48	7	0	3194	1364	83	91	253	0	0	0	0	0	0	0	0	0	0	0	0	0	5	15	129	0	0	0	0	0	0	0	0	0	0	0	0	137	0	0	0
326.00	6560	8440	1010	0	0	0	63	0	60	47	9	0	3193	1360	83	91	257	0	0	0	0	0	0	0	0	0	0	0	0	0	4	14	129	0	0	0	0	0	0	0	0	0	0	0	0	133	0	0	0
327.00	6546	8454	1005	0	0	0	62	0	57	47	11	0	3195	1351	83	91	260	0	0	0	0	0	0	0	0	0	0	0	0	0	3	15	129	0	0	0	0	0	0	0	0	0	0	0	0	131	0	0	0
328.00	6532	8468	996	0	0	0	64	0	56	45	14	0	3197	1343	83	90	265	0	0	0	0	0	0	0	0	0	0	0	0	0	3	15	126	0	0	0	0	0	0	0	0	0	0	0	0	130	0	0	0
329.00	6520	8480	989	0	0	0	63	0	56	46	15	0	3192	1339	80	90	268	0	0	0	0	0	0	0	0	0	0	0	0	0	5	17	130	0	0	0	0	0	0	0	0	0	0	0	0	130	0	0	0
330.00	6504	8496	980	0	0	0	64	0	59	46	16	0	3188	1328	83	91	270	0	0	0	0	0	0	0	0	0	0	0	0	0	4	16	128	0	0	0	0	0	0	0	0	0	0	0	0	132	0	0	0
331.00	6488	8512	972	0	0	0	64	0	60	46	17	0	3183	1323	84	91	272	0	0	0	0	0	0	0	0	0	0	0	0	0	4	16	129	0	0	0	0	0	0	0	0	0	0	0	0	129	0	0	0
332.00	6474	8526	964	0	0	0	64	0	62	46	19	0	3183	1312	82	93	273	0	0	0	0	0	0	0	0	0	0	0	0	0	5	13	134	0	0	0	0	0	0	0	0	0	0	0	0	131	0	0	0
333.00	6462	8538	956	0	0	0	64	0	63	48	20	0	3179	1304	84	95	276	0	0	0	0	0	0	0	0	0	0	0	0	0	4	12	131	0	0	0	0	0	0	0	0	0	0	0	0	131	0	0	0
334.00	6447	8553	950	0	0	0	65	0	64	49	21	0	3178	1292	82	94	280	0	0	0	0	0	0	0	0	0	0	0	0	0	4	12	136	0	0	0	0	0	0	0	0	0	0	0	0	128	0	0	0
335.00	6435	8565	944	0	0	0	64	0	65	50	22	0	3178	1280	82	95	282	0	0	0	0	0	0	0	0	0	0	0	0	0	5	12	140	0	0	0	0	0	0	0	0	0	0	0	0	128	0	0	0
336.00	6423	8577	935	0	0	0	65	0	67	51	25	0	3178	1268	82	95	283	0	0	0	0	0	0	0	0	0	0	0	0	0	4	12	143	0	0	0	0	0	0	0	0	0	0	0	0	128	0	0	0
337.00	6411	8589	927	0	0	0	67	0	68	52	26	0	3168	1261	82	95	284	0	0	0	0	0	0	0	0	0	0	0	0	0	5	13	148	0	0	0	0	0	0	0	0	0	0	0	0	131	0	0	0
338.00	6402	8598	921	0	0	0	67	0	67	54	26	0	3171	1250	83	93	285	0	0	0	0	0	0	0	0	0	0	0	0	0	5	14	149	0	0	0	0	0	0	0	0	0	0	0	0	130	0	0	0
339.00	6387	8613	915	0	0	0	67	0	69	54	25	0	3168	1241	82	93	284	0	0	0	0	0	0	0	0	0	0	0	0	0	3	16	149	0	0	0	0	0	0	0	0	0	0	0	0	133	0	0	0
340.00	6376	8624	909	0	0	0	66	0	71	56	25	0	3164	1234	83	93	284	0	0	0	0	0	0	0	0	0	0	0	0	0	3	15	152	0	0	0	0	0	0	0	0	0	0	0	0	132	0	0	0
341.00	6362	8638	902	0	0	0	66	0	73	57	25	0	3161	1225	83	94	282	0	0	0	0	0	0	0	0	0	0	0	0	0	3	14	154	0	0	0	0	0	0	0	0	0	0	0	0	136	0	0	0
342.00	6350	8650	897	0	0	0	66	0	75	58	24	0	3160	1213	84	94	281	0	0	0	0	0	0	0	0	0	0	0	0	0	3	14	154	0	0	0	0	0	0	0	0	0	0	0	0	137	0	0	0
343.00	6338	8662	892	0	0	0	66	0	75	59	24	0	3165	1202	84	92	277	0	0	0	0	0	0	0	0	0	0	0	0	0	4	15	151	0	0	0	0	0	0	0	0	0	0	0	0	137	0	0	0
344.00	6323	8677	889	0	0	0	65	0	74	58	24	0	3170	1193	83	93	271	0	0	0	0	0	0	0	0	0	0	0	0	0	4	14	152	0	0	0	0	0	0	0	0	0	0	0	0	136	0	0	0
345.00	6309	8691	887	0	0	0	63	0	71	57	22	0	3171	1192	84	94	264	0	0	0	0	0	0	0	0	0	0	0	0	0	4	12	152	0	0	0	0	0	0	0	0	0	0	0	0	139	0	0	0
346.00	6294	8706	885	0	0	0	63	0	70	57	20	0	3177	1181	84	94	257	0	0	0	0	0	0	0	0	0	0	0	0	0	4	13	151	0	0	0	0	0	0	0	1	0	0	0	0	139	0	0	0
347.00	6279	8721	883	0	0	0	61	0	70	57	18	0	3182	1174	83	93	253	0	0	0	0	0	0	0	0	0	0	0	0	0	4	13	149	0	0	0	0	0	0	0	0	0	0	0	0	142	0	0	0
348.00	6270	8730	879	0	0	0	61	0	69	55	17	0	3182	1171	82	93	253	0	0	0	0	0	0	0	0	0	0	0	0	0	4	13	151	0	0	0	0	0	0	0	0	0	0	0	0	142	0	0	0
349.00	6258	8742	875	0	0	0	61	0	70	54	15	0	3177	1166	82	93	258	0	0	0	0	0	0	0	0	0	0	0	0	0	4	14	149	0	0	0	0	0	0	0	0	0	0	0	0	139	0	0	0
350.00	6244	8756	870	0	0	0	61	0	71	53	12	0	3174	1161	81	92	259	0	0	0	0	0	0	0	0	0	0	0	0	0	5	15	149	0	0	0	0	0	0	0	0	0	0	0	0	139	0	0	0
351.00	6231	8769	866	0	0	0	60	0	72	53	11	0	3173	1150	82	94	264	0	0	0	0	0	0	0	0	0	0	0	0	0	5	14	147	0	0	0	0	0	0	0	0	0	0	0	0	134	0	0	0
352.00	6218	8782	861	0	0	0	60	0	73	52	10	0	3171	1145	83	95	266	0	0	0	0	0	0	0	0	0	0	0	0	0	4	12	145	0	0	0	0	0	0	0	0	0	0	0	0	132	0	0	0
353.00	6201	8799	856	0	0	0	59	0	72	51	8	0	3168	1142	84	95	268	0	0	0	0	0	0	0	0	0	0	0	0	0	3	14	144	0	0	0	0	0	0	0	0	0	0	0	0	129	0	0	0
354.00	6184	8816	853	0	0	0	58	0	71	51	7	0	3164	1137	83	94	267	0	0	0	0	0	0	0	0	0	0	0	0	0	5	13	142	0	0	0	0	0	0	0	0	0	0	0	0	128	0	0	0
355.00	6171	8829	848	0	0	0	60	0	69	51	6	0	3165	1129	82	94	268	0	0	0	0	0	0	0	0	0	0	0	0	0	5	14	138	0	0	0	0	0	0	0	0	0	0	0	0	127	0	0	0
356.00	6156	8844	842	0	0	0	59	0	68	52	4	0	3164	1124	81	93	272	0	0	0	0	0	0	0	0	0	0	0	0	0	6	15	133	0	0	0	0	0	0	0	0	0	0	0	0	125	0	0	0
357.00	6142	8858	838	0	0	0	60	0	67	51	2	0	3161	1119	81	95	273	0	0	0	0	0	0	0	0	0	0	0	0	0	5	15	130	0	0	0	0	0	0	0	0	0	0	0	0	127	0	0	0
358.00	6126	8874	834	0	0	0	59	0	68	51	1	0	3163	1107	81	96	273	0	0	0	0	0	0	0	0	0	0	0	0	0	4	15	126	0	0	0	0	0	0	0	0	0	0	0	0	129	0	0	0
359.00	6108	8892	830	0	0	0	59	0	69	51	0	0	3159	1096	82	94	277	0	0	0	0	0	0	0	0	0	0	0	0	0	5	14	124	0	0	0	0	0	0	0	0	0	0	0	0	129	0	0	0
360.00	6095	8905	826	0	0	0	59	0	70	51	0	0	3155	1086	82	95	281	0	0	0	0	0	0	0	0	0	0	0	0	0	4	14	125	0	0	0	0	0	0	0	0	0	0	0	0	127	0	0	0
361.00	6079	8921	818	0	0	0	60	0	70	53	0	0	3151	1082	81	93	282	0	0	0	0	0	0	0	0	0	0	0	0	0	6	15	124	0	0	0	0	0	0	0	0	0	0	0	0	126	0	0	0
362.00	6065	8935	814	0	0	0	59	0	70	53	0	0	3154	1068	81	94	281	0	0	0	0	0	0	0	0	0	0	0	0	0	6	15	125	0	0	0	0	0	0	0	0	0	0	0	0	129	0	0	0
363.00	6051	8949	811	0	0	0	59	0	70	53	0	0	3150	1059	83	94	282	0	0	0	0	0	0	0	0	0	0	0	0	0	4	15	124	0	0	0	0	0	0	0	0	0	0	0	0	130	0	0	0
364.00	6038	8962	807	0	0	0	59	0	68	54	0	0	3148	1051	82	95	282	0	0	0	0	0	0	0	0	0	0	0	0	0	6	15	126	0	0	0	0	0	0	0	0	0	0	0	0	132	0	0	0
365.00	6026	8974	803	0	0	0	59	0	69	53	0	0	3149	1040	82	95	284	0	0	0	0	0	0	0	0	0	0	0	0	0	5	15	125	0	0	0	0	0	0	0	0	0	0	0	0	133	0	0	0
366.00	6013	8987	796	0	0	0	60	0	69	53	0	0	3144	1034	82	95	284	0	0	0	0	0	0	0	0	0	0	0	0	0	6	15	127	0	0	0	0	0	0	0	0	0	0	0	0	137	0	0	0
367.00	5998	9002	792	0	0	0	58	0	71	54	0	0	3144	1024	83	96	285	0	0	0	0	0	0	0	0	0	0	0	0	0	4	15	126	0	0	0	0	0	0	0	0	0	0	0	0	134	0	0	0
368.00	5988	9012	784	0	0	0	59	0	71	56	0	0	3145	1015	82	96	285	0	0	0	0	0	0	0	0	0	0	0	0	0	4	16	131	0	0	0	0	0	0	0	0	0	0	0	0	134	0	0	0
369.00	5979	9021	780	0	0	0	58	0	70	58	0	0	3148	1008	81	96	280	0	0	0	0	0	0	0	0	0	0	0	0	0	5	16	134	0	0	0	0	0	0	0	0	0	0	0	0	136	0	0	0
370.00	5969	9031	775	0	0	0	59	0	70	58	0	0	3147	1003	80	97	276	0	0	0	0	0	0	0	0	0	0	0	0	0	6	16	135	0	0	0	0	0	0	0	0	0	0	0	0	135	0	0	0
371.00	5954	9046	771	0	0	0	58	0	69	59	0	0	3145	997	82	97	275	0	0	0	0	0	0	0	0	0	0	0	0	0	5	14	134	0	0	0	0	0	0	0	0	0	0	0	0	134	0	0	0
372.00	5943	9057	769	0	0	0	58	0	69	59	0	0	3144	987	83	95	275	0	0	0	0	0	0	0	0	0	0	0	0	0	3	16	135	0	0	0	0	0	0	0	0	0	0	0	0	133	0	0	0
373.00	5932	9068	764	0	0	0	59	0	70	58	0	0	3144	976	83	96	277	0	0	0	0	0	0	0	0	0	0	0	0	0	4	16	136	0	0	0	0	0	0	0	0	0	0	0	0	132	0	0	0
374.00	5920	9080	760	0	0	0	57	0	71	58	0	0	3141	969	84	96	278	0	0	0	0	0	0	0	0	0	0	0	0	0	5	15	138	0	0	0	0	0	0	0	0	0	0	0	0	129	0	0	0
375.00	5909	9091	757	0	0	0	57	0	71	58	0	0	3139	961	86	96	274	0	0	0	0	0	0	0	0	0	0	0	0	0	4	16	138	0	0	0	0	0	0	0	0	0	0	0	0	131	0	0	0
376.00	5898	9102	752	0	0	0	58	0	69	59	0	0	3141	956	85	99	270	0	0	0	0	0	0	0	0	0	0	0	0	0	4	14	136	0	0	0	0	0	0	0	0	0	0	0	0	128	0	0	0
377.00	5887	9113	747	0	0	0	58	0	67	60	0	0	3143	949	83	98	270	0	0	0	0	0	0	0	0	0	0	0	0	0	6	14	134	0	0	0	0	0	0	0	0	0	0	0	0	128	0	0	0
378.00	5875	9125	744	0	0	0	57	0	67	58	0	0	3140	943	83	96	273	0	0	0	0	0	0	0	0	0	0	0	0	0	6	16	133	0	0	0	0	0	0	0	0	0	0	0	0	126	0	0	0
379.00	5862	9138	739	0	0	0	57	0	70	56	0	0	3138	935	84	96	277	0	0	0	0	0	0	0	0	0	0	0	0	0	4	16	133	0	0	0	0	0	0	0	0	0	0	0	0	122	0	0	0
380.00	5852	9148	734	0	0	0	57	0	71	54	0	0	3140	929	84	97	278	0	0	0	0	0	0	0	0	0	0	0	0	0	4	16	135	0	0	0	0	0	0	0	0	0	0	0	0	118	0	0	0
381.00	5840	9160	729	0	0	0	57	0	72	53	0	0	3141	923	83	99	280	0	0	0	0	0	0	0	0	0	0	0	0	0	4	14	135	0	0	0	0	0	0	0	0	0	0	0	0	114	0	0	0
382.00	5828	9172	724	0	0	0	57	0	73	52	0	0	3143	911	84	100	281	0	0	0	0	0	0	0	0	0	0	0	0	0	5	13	134	0	0	0	0	0	0	0	0	0	0	0	0	115	0	0	0
383.00	5816	9184	720	0	0	0	58	0	72	52	0	0	3139	904	82	100	284	0	0	0	0	0	0	0	0	0	0	0	0	0	6	14	135	0	0	0	0	0	0	0	0	0	0	0	0	116	0	0	0
384.00	5803	9197	717	0	0	0	59	0	71	52	0	0	3136	897	83	99	284	0	0	0	0	0	0	0	0	0	0	0	0	0	5	15	133	0	0	0	0	0	0	0	0	0	0	0	0	118	0	0	0
385.00	5787	9213	713	0	0	0	59	0	70	52	1	0	3127	892	84	99	288	0	0	0	0	0	0	0	0	0	0	0	0	0	4	16	130	0	0	0	0	0	0	0	0	0	0	0	0	116	0	0	0
386.00	5774	9226	708	0	0	0	58	0	70	50	2	0	3127	887	83	99	289	0	0	0	0	0	0	0	0	0	0	0	0	0	5	15	130	0	0	0	0	0	0	0	0	0	0	0	0	116	0	0	0
387.00	5759	9241	703	0	0	0	58	0	71	51	2	0	3117	884	82	101	290	0	0	0	0	0	0	0	0	0	0	0	0	0	5	15	129	0	0	0	0	0	0	0	0	0	0	0	0	117	0	0	0
388.00	5746	9254	698	0	0	0	57	0	71	51	2	0	3110	879	84	102	293	0	0	0	0	0	0	0	0	0	0	0	0	0	5	14	129	0	0	0	0	0	0	0	0	0	0	0	0	118	0	0	0
389.00	5732	9268	691	0	0	0	57	0	73	53	2	0	3101	877	84	102	292	0	0	0	0	0	0	0	0	0	0	0	0	0	4	14	132	0	0	0	0	0	0	0	0	0	0	0	0	121	0	0	0
390.00	5717	9283	689	0	0	0	57	0	72	53	2	0	3095	867	84	104	293	0	0	0	0	0	0	0	0	0	0	0	0	0	4	13	134	0	0	0	0	0	0	0	0	0	0	0	0	123	0	0	0
391.00	5701	9299	685	0	0	0	59	0	72	52	2	0	3089	863	86	103	293	0	0	0	0	0	0	0	0	0	0	0	0	0	2	13	133	0	0	0	0	0	0	0	0	0	0	0	0	125	0	0	0
392.00	5687	9313	682	0	0	0	57	0	70	54	2	0	3087	859	85	101	294	0	0	0	0	0	0	0	0	0	0	0	0	0	4	13	132	0	0	0	0	0	0	0	0	0	0	0	0	121	0	0	0
393.00	5678	9322	677	0	0	0	58	0	69	52	2	0	3081	858	86	99	292	0	0	0	0	0	0	0	0	0	0	0	0	0	5	15	135	0	0	0	0	0	0	0	0	0	0	0	0	124	0	0	0
394.00	5665	9335	670	0	0	0	59	0	69	53	2	0	3083	854	87	97	285	0	0	0	0	0	0	0	0	0	0	0	0	0	5	15	136	0	0	0	0	0	0	0	0	0	0	0	0	127	0	0	0
395.00	5651	9349	663	0	0	0	60	0	69	53	2	0	3086	849	85	96	282	0	0	0	0	0	0	0	0	0	0	0	0	0	5	15	136	0	0	0	0	0	0	0	0	0	0	0	0	126	0	0	0
396.00	5639	9361	658	0	0	0	61	0	69	53	2	0	3087	844	86	97	277	0	0	0	0	0	0	0	0	0	0	0	0	0	5	15	136	0	0	0	0	0	0	0	0	0	0	0	0	126	0	0	0
397.00	5625	9375	653	0	0	0	62	0	68	52	2	0	3087	840	86	99	271	0	0	0	0	0	0	0	0	0	0	0	0	0	5	13	138	0	0	0	0	0	0	0	0	0	0	0	0	128	0	0	0
398.00	5611	9389	648	0	0	0	62	0	66	54	2	0	3084	837	85	98	267	0	0	0	0	0	0	0	0	0	0	0	0	0	5	13	140	0	0	0	0	0	0	0	0	0	0	0	0	128	0	0	0
399.00	5601	9399	642	0	0	0	61	0	66	56	2	0	3080	833	86	98	265	0	0	0	0	0	0	0	0	0	0	0	0	0	4	14	141	0	0	0	0	0	0	0	0	0	0	0	0	131	0	0	0
400.00	5588	9412	638	0	0	0	62	0	65	57	2	0	3071	828	85	98	266	0	0	0	0	0	0	0	0	0	0	0	0	0	6	13	141	0	0	0	0	0	0	0	0	0	0	0	0	132	0	0	0
401.00	5571	9429	636	0	0	0	61	0	65	55	2	0	3066	822	85	97	265	0	0	0	0	0	0	0	0	0	0	0	0	0	4	14	141	0	0	0	0	0	0	0	0	0	0	0	0	133	0	0	0
402.00	5560	9440	634	0	0	0	61	0	64	54	2	0	3060	816	86	97	262	0	0	0	0	0	0	0	0	0	0	0	0	0	3	15	142	0	0	0	0	0	0	0	0	0	0	0	0	136	0	0	0
403.00	5547	9453	629	0	0	0	61	0	65	53	2	0	3052	813	85	95	265	0	0	0	0	0	0	0	0	0	0	0	0	0	4	15	144	0	0	0	0	0	0	0	0	0	0	0	0	136	0	0	0
404.00	5535	9465	624	0	0	0	62	0	65	53	2	0	3047	806	85	94	266	0	0	0	0	0	0	0	0	0	0	0	0	0	4	16	148	0	0	0	0	0	0	0	0	0	0	0	0	135	0	0	0
405.00	5523	9477	618	0	0	0	61	0	68	53	2	0	3043	803	86	96	263	0	0	0	0	0	0	0	0	0	0	0	0	0	3	15	147	0	0	0	0	0	0	0	1	0	0	0	0	135	0	0	0
406.00	5514	9486	614	0	0	0	61	0	66	53	1	0	3044	801	84	95	261	0	0	0	0	0	0	0	0	0	0	0	0	0	5	16	145	0	0	0	0	0	0	0	1	0	0	0	0	133	0	0	0
407.00	5500	9500	607	0	0	0	59	0	68	55	0	0	3038	798	86	95	261	0	0	0	0	0	0	0	0	0	0	0	0	0	4	16	143	0	0	0	0	0	0	0	0	0	0	0	0	132	0	0	0
408.00	5485	9515	603	0	0	0	59	0	68	55	0	0	3030	795	85	96	264	0	0	0	0	0	0	0	0	0	0	0	0	0	4	15	143	0	0	0	0	0	0	0	0	0	0	0	0	130	0	0	0
409.00	5474	9526	596	0	0	0	59	0	70	55	0	0	3020	796	84	94	268	0	0	0	0	0	0	0	0	0	0	0	0	0	5	14	145	0	0	0	0	0	0	0	0	0	0	0	0	129	0	0	0
410.00	5462	9538	590	0	0	0	59	0	70	55	0	0	3020	792	83	93	272	0	0	0	0	0	0	0	0	0	0	0	0	0	5	12	147	0	0	0	0	0	0	0	0	0	0	0	0	127	0	0	0
411.00	5447	9553	585	0	0	0	60	0	71	55	0	0	3010	790	82	90	277	0	0	0	0	0	0	0	0	0	0	0	0	0	5	13	150	0	0	0	0	0	0	0	0	0	0	0	0	125	0	0	0
412.00	5431	9569	583	0	0	0	60	0	71	53	0	0	2998	784	84	91	281	0	0	0	0	0	0	0	0	0	0	0	0	0	5	13	150	0	0	0	0	0	0	0	0	0	0	0	0	124	0	0	0
413.00	5418	9582	580	0	0	0	59	0	68	54	0	0	2994	783	85	91	278	0	0	0	0	0	0	0	0	0	0	0	0	0	4	14	153	0	0	0	0	0	0	0	0	0	0	0	0	125	0	0	0
414.00	5405	9595	577	0	0	0	56	0	69	55	0	0	2992	778	83	90	276	0	0	0	0	0	0	0	0	0	0	0	0	0	5	15	153	0	0	0	0	0	0	0	0	0	0	0	0	129	0	0	0
415.00	5390	9610	572	0	0	0	56	0	69	56	0	0	2982	778	83	90	277	0	0	0	0	0	0	0	0	0	0	0	0	0	5	15	152	0	0	0	0	0	0	0	0	0	0	0	0	129	0	0	0
416.00	5377	9623	568	0	0	0	57	0	68	56	0	0	2970	778	84	91	278	0	0	0	0	0	0	0	0	0	0	0	0	0	5	15	156	0	0	0	0	0	0	0	0	0	0	0	0	130	0	0	0
417.00	5361	9639	563	0	0	0	58	0	69	57	0	0	2967	770	83	92	278	0	0	0	0	0	0	0	0	0	0	0	0	0	4	14	155	0	0	0	0	0	0	0	0	0	0	0	0	130	0	0	0
418.00	5346	9654	558	0	0	0	58	0	71	59	0	0	2958	765	82	93	279	0	0	0	0	0	0	0	0	0	0	0	0	0	5	14	156	0	0	0	0	0	0	0	0	0	0	0	0	132	0	0	0
419.00	5332	9668	555	0	0	0	57	0	70	59	0	0	2946	764	82	92	286	0	0	0	0	0	0	0	0	0	0	0	0	0	6	14	158	0	0	0	0	0	0	0	0	0	0	0	0	128	0	0	0
420.00	5317	9683	551	0	0	0	57	0	72	59	0	0	2940	757	81	91	287	0	0	0	0	0	0	0	0	0	0	0	0	0	6	14	159	0	0	0	0	0	0	0	0	0	0	0	0	129	0	0	0
421.00	5299	9701	547	0	0	0	56	0	74	58	0	0	2931	754	80	91	288	0	0	0	0	0	0	0	0	0	0	0	0	0	4	15	156	0	0	0	0	0	0	0	0	0	0	0	0	128	0	0	0
422.00	5285	9715	542	0	0	0	54	0	74	59	0	0	2924	751	81	90	291	0	0	0	0	0	0	0	0	0	0	0	0	0	5	15	155	0	0	0	0	0	0	0	0	0	0	0	0	127	0	0	0
423.00	5271	9729	538	0	0	0	56	0	72	59	0	0	2908	751	81	92	294	0	0	0	0	0	0	0	0	0	0	0	0	0	6	14	157	0	0	0	0	0	0	0	0	0	0	0	0	128	0	0	0
424.00	5258	9742	532	0	0	0	56	0	73	60	0	0	2901	747	81	90	293	0	0	0	0	0	0	0	0	0	0	0	0	0	6	16	160	0	0	0	0	0	0	0	0	0	0	0	0	128	0	0	0
425.00	5243	9757	526	0	0	0	57	0	75	59	0	0	2894	741	81	91	292	0	0	0	0	0	0	0	0	0	0	0	0	0	5	15	157	0	0	0	0	0	0	0	0	0	0	0	0	130	0	0	0
426.00	5228	9772	520	0	0	0	58	0	76	57	0	0	2887	742	81	91	287	0	0	0	0	0	0	0	0	0	0	0	0	0	4	16	156	0	0	0	0	0	0	0	0	0	0	0	0	131	0	0	0
427.00	5216	9784	517	0	0	0	58	0	75	57	0	0	2885	739	82	91	280	0	0	0	0	0	0	0	0	0	0	0	0	0	4	16	156	0	0	0	0	0	0	0	0	0	0	0	0	134	0	0	0
428.00	5201	9799	514	0	0	0	58	0	73	57	0	0	2882	736	82	89	274	0	0	0	0	0	0	0	0	0	0	0	0	0	5	17	156	0	0	0	0	0	0	0	0	0	0	0	0	137	0	0	0
429.00	5188	9812	511	0	0	0	58	0	71	57	0	0	2878	734	83	92	271	0	0	0	0	0	0	0	0	0	0	0	0	0	4	14	158	0	0	0	0	0	0	0	0	0	0	0	0	134	0	0	0
430.00	5174	9826	508	0	0	0	58	0	70	57	0	0	2873	731	84	94	263	0	0	0	0	0	0	0	0	0	0	0	0	0	3	13	159	0	0	0	0	0	0	0	0	0	0	0	0	137	0	0	0
431.00	5161	9839	506	0	0	0	58	0	69	56	0	0	2872	725	82	96	260	0	0	0	0	0	0	0	0	0	0	0	0	0	4	12	158	0	0	0	0	0	0	0	0	0	0	0	0	135	0	0	0
432.00	5148	9852	503	0	0	0	59	0	67	55	0	0	2867	723	82	95	258	0	0	0	0	0	0	0	0	0	0	0	0	0	4	13	160	0	0	0	0	0	0	0	0	0	0	0	0	134	0	0	0
433.00	5137	9863	499	0	0	0	58	0	68	53	0	0	2856	725	83	95	263	0	0	0	0	0	0	0	0	0	0	0	0	0	4	13	159	0	0	0	0	0	0	0	0	0	0	0	0	130	0	0	0
434.00	5126	9874	495	0	0	0	58	0	67	51	0	0	2846	727	85	94	266	0	0	0	0	0	0	0	0	0	0	0	0	0	4	13	161	0	0	0	0	0	0	0	0	0	0	0	0	127	0	0	0
435.00	5111	9889	489	0	0	0	59	0	69	52	0	0	2835	722	86	96	270	0	0	0	0	0	0	0	0	0	0	0	0	0	3	13	157	0	0	0	0	0	0	0	0	0	0	0	0	124	0	0	0
436.00	5097	9903	483	0	0	0	60	0	71	52	0	0	2823	719	84	96	276	0	0	0	0	0	0	0	0	0	0	0	0	0	5	13	157	0	0	0	0	0	0	0	0	0	0	0	0	121	0	0	0
437.00	5084	9916	478	0	0	0	59	0	71	53	0	0	2819	715	81	97	277	0	0	0	0	0	0	0	0	0	0	0	0	0	6	14	158	0	0	0	0	0	0	0	0	0	0	0	0	119	0	0	0
438.00	5061	9939	474	0	0	0	58	0	70	53	0	0	2808	714	84	95	279	0	0	0	0	0	0	0	0	0	0	0	0	0	3	14	156	0	0	0	0	0	0	0	0	0	0	0	0	119	0	0	0
439.00	5047	9953	469	0	0	0	58	0	70	53	0	0	2801	712	83	95	275	0	0	0	0	0	0	0	0	0	0	0	0	0	4	15	157	0	0	0	0	0	0	0	0	0	0	0	0	123	0	0	0
440.00	5035	9965	464	0	0	0	58	0	72	53	0	0	2796	705	84	94	277	0	0	0	0	0	0	0	0	0	0	0	0	0	5	16	155	0	0	0	0	0	0	0	0	0	0	0	0	122	0	0	0
441.00	5017	9983	459	0	0	0	58	0	71	52	0	0	2786	706	84	94	278	0	0	0	0	0	0	0	0	0	0	0	0	0	6	14	152	0	0	0	0	0	0	0	0	0	0	0	0	122	0	0	0
442.00	5001	9999	456	0	0	0	58	0	71	52	0	0	2774	705	85	94	280	0	0	0	0	0	0	0	0	0	0	0	0	0	5	15	154	0	0	0	0	0	0	0	0	0	0	0	0	119	0	0	0
443.00	4983	10017	452	0	0	0	59	0	72	52	0	0	2768	696	85	95	284	0	0	0	0	0	0	0	0	0	0	0	0	0	3	15	153	0	0	0	0	0	0	0	0	0	0	0	0	119	0	0	0
444.00	4963	10037	447	0	0	0	60	0	72	52	0	0	2759	694	84	94	288	0	0	0	0	0	0	0	0	0	0	0	0	0	3	13	150	0	0	0	0	0	0	0	0	0	0	0	0	117	0	0	0
445.00	4948	10052	443	0	0	0	61	0	70	53	0	0	2753	689	85	92	291	0	0	0	0	0	0	0	0	0	0	0	0	0	4	14	149	0	0	0	0	0	0	0	0	0	0	0	0	115	0	0	0
446.00	4932	10068	439	0	0	0	60	0	67	54	0	0	2746	688	85	92	292	0	0	0	0	0	0	0	0	0	0	0	0	0	4	14	148	0	0	0	0	0	0	0	0	0	0	0	0	116	0	0	0
447.00	4918	10082	433	0	0	0	60	0	69	54	0	0	2734	688	85	92	292	0	0	0	0	0	0	0	0	0	0	0	0	0	5	15	146	0	0	0	0	0	0	0	0	0	0	0	0	119	0	0	0
448.00	4901	10099	428	0	0	0	58	0	69	53	0	0	2725	688	85	92	293	0	0	0	0	0	0	0	0	0	0	0	0	0	4	16	146	0	0	0	0	0	0	0	0	0	0	0	0	121	0	0	0
449.00	4886	10114	424	0	0	0	59	0	70	51	0	0	2720	683	86	94	292	0	0	0	0	0	0	0	0	0	0	0	0	0	4	12	147	0	0	0	0	0	0	0	0	0	0	0	0	121	0	0	0
450.00	4873	10127	419	0	0	0	59	0	71	52	0	0	2717	677	85	95	289	0	0	0	0	0	0	0	0	0	0	0	0	0	5	11	149	0	0	0	0	0	0	0	0	0	0	0	0	122	0	0	0
451.00	4861	10139	414	0	0	0	59	0	70	52	0	0	2713	675	87	95	281	0	0	0	0	0	0	0	0	0	0	0	0	0	5	12	149	0	0	0	0	0	0	0	0	0	0	0	0	125	0	0	0
452.00	4847	10153	409	0	0	0	60	0	70	53	0	0	2711	670	87	96	275	0	0	0	0	0	0	0	0	0	0	0	0	0	4	12	149	0	0	0	0	0	0	0	0	0	0	0	0	127	0	0	0
453.00	4835	10165	404	0	0	0	60	0	69	53	0	0	2712	667	85	95	267	0	0	0	0	0	0	0	0	0	0	0	0	0	6	12	151	0	0	0	0	0	0	0	0	0	0	0	0	130	0	0	0
454.00	4823	10177	401	0	0	0	61	0	67	52	0	0	2709	665	86	95	262	0	0	0	0	0	0	0	0	0	0	0	0	0	6	14	151	0	0	0	0	0	0	0	0	0	0	0	0	129	0	0	0
455.00	4808	10192	397	0	0	0	62	0	66	53	0	0	2705	662	85	95	259	0	0	0	0	0	0	0	0	0	0	0	0	0	4	15	149	0	0	0	0	0	0	0	0	0	0	0	0	131	0	0	0
456.00	4793	10207	393	0	0	0	62	0	65	53	0	0	2696	661	86	96	257	0	0	0	0	0	0	0	0	0	0	0	0	0	3	14	150	0	0	0	0	0	0	0	0	0	0	0	0	133	0	0	0
457.00	4782	10218	390	0	0	0	60	0	65	53	0	0	2690	657	85	96	261	0	0	0	0	0	0	0	0	0	0	0	0	0	4	13	150	0	0	0	0	0	0	0	0	0	0	0	0	132	0	0	0
458.00	4768	10232	384	0	0	0	60	0	66	54	0	0	2680	656	84	97	258	0	0	0	0	0	0	0	0	0	0	0	0	0	4	13	152	0	0	0	0	0	0	0	0	0	0	0	0	135	0	0	0
459.00	4755	10245	378	0	0	0	62	0	65	54	0	0	2677	652	84	95	256	0	0	0	0	0	0	0	0	0	0	0	0	0	4	12	151	0	0	0	0	0	0	0	0	0	0	0	0	137	0	0	0
460.00	4747	10253	372	0	0	0	62	0	63	55	0	0	2672	649	85	96	254	0	0	0	0	0	0	0	0	0	0	0	0	0	5	13	152	0	0	0	0	0	0	0	0	0	0	0	0	138	0	0	0
461.00	4735	10265	367	0	0	0	60	0	63	57	0	0	2669	645	85	94	253	0	0	0	0	0	0	0	0	0	0	0	0	0	4	14	151	0	0	0	0	0	0	0	0	0	0	0	0	141	0	0	0
462.00	4724	10276	361	0	0	0	60	0	63	59	0	0	2665	642	85	94	251	0	0	0	0	0	0	0	0	0	0	0	0	0	5	14	152	0	0	0	0	0	0	0	0	0	0	0	0	142	0	0	0
463.00	4714	10286	356	0	0	0	60	0	64	58	0	0	2663	640	85	95	248	0	0	0	0	0	0	0	0	0	0	0	0	0	5	13	150	0	0	0	0	0	0	0	0	0	0	0	0	141	0	0	0
464.00	4699	10301	350	0	0	0	61	0	64	58	0	0	2662	635	84	94	247	0	0	0	0	0	0	0	0	0	0	0	0	0	4	14	148	0	0	0	0	0	0	0	0	0	0	0	0	139	0	0	0
465.00	4685	10315	347	0	0	0	61	0	63	57	0	0	2656	630	85	95	251	0	0	0	0	0	0	0	0	0	0	0	0	0	4	14	146	0	0	0	0	0	0	0	0	0	0	0	0	137	0	0	0
466.00	4670	10330	341	0	0	0	61	0	63	58	0	0	2648	629	85	95	249	0	0	0	0	0	0	0	0	0	0	0	0	0	4	14	147	0	0	0	0	0	0	0	0	0	0	0	0	140	0	0	0
467.00	4657	10343	336	0	0	0	60	0	62	57	0	0	2642	627	85	96	252	0	0	0	0	0	0	0	0	0	0	0	0	0	4	13	149	0	0	0	0	0	0	0	0	0	0	0	0	140	0	0	0
468.00	4647	10353	332	0	0	0	61	0	61	56	0	0	2634	626	86	97	255	0	0	0	0	0	0	0	0	0	0	0	0	0	4	12	148	0	0	0	0	0	0	0	0	0	0	0	0	140	0	0	0
469.00	4634	10366	329	0	0	0	60	0	61	55	0	0	2625	624	85	98	259	0	0	0	0	0	0	0	0	0	0	0	0	0	4	12	147	0	0	0	0	0	0	0	0	0	0	0	0	139	0	0	0
470.00	4620	10380	324	0	0	0	60	0	61	53	0	0	2615	625	85	99	259	0	0	0	0	0	0	0	0	0	0	0	0	0	4	12	148	0	0	0	0	0	0	0	0	0	0	0	0	140	0	0	0
471.00	4605	10395	320	0	0	0	59	0	63	53	0	0	2610	621	85	97	260	0	0	0	0	0	0	0	0	0	0	0	0	0	4	13	146	0	0	0	0	0	0	0	0	0	0	0	0	141	0	0	0
472.00	4593	10407	313	0	0	0	59	0	64	53	0	0	2602	619	84	98	265	0	0	0	0	0	0	0	0	0	0	0	0	0	4	14	151	0	0	0	0	0	0	0	0	0	0	0	0	140	0	0	0
473.00	4579	10421	308	0	0	0	59	0	65	53	0	0	2593	617	84	97	271	0	0	0	0	0	0	0	0	0	0	0	0	0	5	16	151	0	0	0	0	0	0	0	0	0	0	0	0	137	0	0	0
474.00	4567	10433	303	0	0	0	59	0	65	52	0	0	2587	615	84	98	276	0	0	0	0	0	0	0	0	0	0	0	0	0	5	16	152	0	0	0	0	0	0	0	0	0	0	0	0	134	0	0	0
475.00	4554	10446	297	0	0	0	61	0	66	53	0	0	2579	611	82	98	283	0	0	0	0	0	0	0	0	0	0	0	0	0	5	16	153	0	0	0	0	0	0	0	0	0	0	0	0	131	0	0	0
476.00	4540	10460	291	0	0	0	61	0	68	52	0	0	2569	610	83	100	285	0	0	0	0	0	0	0	0	0	0	0	0	0	6	14	152	0	0	0	0	0	0	0	0	0	0	0	0	131	0	0	0
477.00	4525	10475	286	0	0	0	59	0	67	50	0	0	2562	613	83	100	289	0	0	0	0	0	0	0	0	0	0	0	0	0	4	14	148	0	0	0	0	0	0	0	0	0	0	0	0	129	0	0	0
478.00	4508	10492	278	0	0	0	60	0	68	51	0	0	2554	611	83	99	289	0	0	0	0	0	0	0	0	0	0	0	0	0	4	14	146	0	0	0	0	0	0	0	0	0	0	0	0	131	0	0	0
479.00	4495	10505	271	0	0	0	63	0	69	51	0	0	2547	608	85	97	293	0	0	0	0	0	0	0	0	0	0	0	0	0	4	14	145	0	0	0	0	0	0	0	0	0	0	0	0	131	0	0	0
480.00	4483	10517	267	0	0	0	62	0	71	51	0	0	2538	602	84	98	295	0	0	0	0	0	0	0	0	0	0	0	0	0	5	15	149	0	0	0	0	0	0	0	0	0	0	0	0	131	0	0	0
481.00	4468	10532	261	0	0	0	61	0	71	51	0	0	2530	603	85	96	295	0	0	0	0	0	0	0	0	0	0	0	0	0	4	15	146	0	0	0	0	0	0	0	0	0	0	0	0	132	0	0	0
482.00	4457	10543	257	0	0	0	61	0	70	51	0	0	2523	600	85	98	296	0	0	0	0	0	0	0	0	0	0	0	0	0	5	14	146	0	0	0	0	0	0	0	0	0	0	0	0	131	0	0	0
483.00	4443	10557	253	0	0	0	61	0	71	50	0	0	2514	597	84	98	295	0	0	0	0	0	0	0	0	0	0	0	0	0	4	14	146	0	0	0	0	0	0	0	0	0	0	0	0	134	0	0	0
484.00	4429	10571	251	0	0	0	60	0	70	49	0	0	2506	597	84	98	293	0	0	0	0	0	0	0	0	0	0	0	0	0	4	14	144	0	0	0	0	0	0	0	0	0	0	0	0	134	0	0	0
485.00	4416	10584	247	0	0	0	61	0	69	48	0	0	2500	596	86	98	287	0	0	0	0	0	0	0	0	0	0	0	0	0	3	15	146	0	0	0	0	0	0	0	0	0	0	0	0	138	0	0	0
486.00	4402	10598	241	0	0	0	61	0	70	49	0	0	2495	595	84	96	284	0	0	0	0	0	0	0	0	0	0	0	0	0	5	15	145	0	0	0	0	0	0	0	0	0	0	0	0	139	0	0	0
487.00	4389	10611	237	0	0	0	62	0	69	50	0	0	2483	593	85	96	285	0	0	0	0	0	0	0	0	0	0	0	0	0	4	15	145	0	0	0	0	0	0	0	0	0	0	0	0	137	0	0	0
488.00	4378	10622	230	0	0	0	62	0	70	50	0	0	2478	591	85	95	283	0	0	0	0	0	0	0	0	0	0	0	0	0	5	15	147	0	0	0	0	0	0	0	0	0	0	0	0	140	0	0	0
489.00	4367	10633	225	0	0	0	60	0	70	49	0	0	2473	595	85	95	281	0	0	0	0	0	0	0	0	0	0	0	0	0	4	16	147	0	0	0	0	0	0	0	0	0	0	0	0	139	0	0	0
490.00	4355	10645	219	0	0	0	62	0	72	50	0	0	2477	585	83	96	275	0	0	0	0	0	0	0	0	0	0	0	0	0	5	15	146	0	0	0	0	0	0	0	0	0	0	0	0	140	0	0	0
491.00	4342	10658	212	0	0	0	62	0	73	49	0	0	2481	583	82	95	271	0	0	0	0	0	0	0	0	0	0	0	0	0	5	14	143	0	0	0	0	0	0	0	0	0	0	0	0	138	0	0	0
492.00	4331	10669	210	0	0	0	61	0	71	49	0	0	2480	580	84	95	265	0	0	0	0	0	0	0	0	0	0	0	0	0	4	13	144	0	0	0	0	0	0	0	0	0	0	0	0	138	0	0	0
493.00	4315	10685	203	0	0	0	63	0	71	50	0	0	2477	577	84	94	260	0	0	0	0	0	0	0	0	0	0	0	0	0	4	13	139	0	0	0	0	0	0	0	0	0	0	0	0	137	0	0	0
494.00	4302	10698	200	0	0	0	62	0	71	50	0	0	2471	575	84	94	258	0	0	0	0	0	0	0	0	0	0	0	0	0	5	13	137	0	0	0	0	0	0	0	0	0	0	0	0	135	0	0	0
495.00	4287	10713	196	0	0	0	62	0	71	50	0	0	2465	570	84	94	260	0	0	0	0	0	0	0	0	0	0	0	0	0	6	14	133	0	0	0	0	0	0	0	0	0	0	0	0	131	0	0	0
496.00	4271	10729	191	0	0	0	61	0	73	51	0	0	2458	566	84	93	266	0	0	0	0	0	0	0	0	0	0	0	0	0	4	15	129	0	0	0	0	0	0	0	0	0	0	0	0	128	0	0	0
497.00	4255	10745	185	0	0	0	60	0	76	51	0	0	2446	564	84	93	271	0	0	0	0	0	0	0	0	0	0	0	0	0	5	16	127	0	0	0	0	0	0	0	0	0	0	0	0	124	0	0	0
498.00	4243	10757	180	0	0	0	61	0	76	51	0	0	2435	561	86	94	275	0	0	0	0	0	0	0	0	0	0	0	0	0	5	17	126	0	0	0	0	0	0	0	0	0	0	0	0	121	0	0	0
499.00	4230	10770	175	0	0	0	61	0	76	51	0	0	2430	558	85	96	276	0	0	0	0	0	0	0	0	0	0	0	0	0	4	14	125	0	0	0	0	0	0	0	0	0	0	0	0	122	0	0	0
500.00	4217	10783	169	0	0	0	60	0	77	50	0	0	2424	557	83	96	278	0	0	0	0	0	0	0	0	0	0	0	0	0	5	14	126	0	0	0	0	0	0	0	0	0	0	0	0	122	0	0	0
501.00	4199	10801	165	0	0	0	59	0	77	48	0	0	2415	556	84	98	280	0	0	0	0	0	0	0	0	0	0	0	0	0	5	11	120	0	0	0	0	0	0	0	0	0	0	0	0	125	0	0	0
502.00	4183	10817	161	0	0	0	59	0	77	48	0	0	2402	555	84	100	283	0	0	0	0	0	0	0	0	0	0	0	0	0	3	11	119	0	0	0	0	0	0	0	0	0	0	0	0	127	0	0	0
503.00	4167	10833	158	0	0	0	59	0	76	47	0	0	2394	553	84	100	282	0	0	0	0	0	0	0	0	0	0	0	0	0	5	11	117	0	0	0	0	0	0	0	0	0	0	0	0	128	0	0	0
504.00	4152	10848	155	0	0	0	59	0	76	46	0	0	2385	552	83	100	284	0	0	0	0	0	0	0	0	0	0	0	0	0	4	12	119	0	0	0	0	0	0	0	0	0	0	0	0	129	0	0	0
505.00	4137	10863	153	0	0	0	59	0	75	45	0	0	2374	552	84	98	280	0	0	0	0	0	0	0	0	0	0	0	0	0	5	13	123	0	0	0	0	0	0	0	0	0	0	0	0	131	0	0	0
506.00	4123	10877	150	0	0	0	59	0	73	45	0	0	2372	549	84	99	276	0	0	0	0	0	0	0	0	0	0	0	0	0	4	13	125	0	0	0	0	0	0	0	0	0	0	0	0	131	0	0	0
507.00	4109	10891	147	0	0	0	59	0	72	45	0	0	2366	548	86	97	271	0	0	0	0	0	0	0	0	0	0	0	0	0	3	14	129	0	0	0	0	0	0	0	0	0	0	0	0	133	0	0	0
508.00	4097	10903	144	0	0	0	58	0	72	45	0	0	2361	546	85	98	267	0	0	0	0	0	0	0	0	0	0	0	0	0	4	15	130	0	0	0	0	0	0	0	0	0	0	0	0	130	0	0	0
509.00	4084	10916	141	0	0	0	58	0	71	45	0	0	2357	545	84	98	262	0	0	0	0	0	0	0	0	0	0	0	0	0	5	15	132	0	0	0	0	0	0	0	0	0	0	0	0	132	0	0	0
510.00	4070	10930	135	0	0	0	58	0	71	46	0	0	2355	541	85	99	259	0	0	0	0	0	0	0	0	0	0	0	0	0	5	15	133	0	0	0	0	0	0	0	0	0	0	0	0	131	0	0	0
511.00	4058	10942	131	0	0	0	58	0	72	44	0	0	2353	540	83	98	253	0	0	0	0	0	0	0	0	0	0	0	0	0	5	16	138	0	0	0	0	0	0	0	0	0	0	0	0	130	0	0	0
512.00	4048	10952	127	0	0	0	57	0	72	43	0	0	2353	539	84	97	250	0	0	0	0	0	0	0	0	0	0	0	0	0	5	15	145	0	0	0	0	0	0	0	0	0	0	0	0	129	0	0	0
513.00	4033	10967	122	0	0	0	58	0	70	41	0	0	2351	541	83	98	243	0	0	0	0	0	0	0	0	0	0	0	0	0	4	13	148	0	0	0	0	0	0	0	0	0	0	0	0	131	0	0	0
514.00	4021	10979	117	0	0	0	57	0	71	42	0	0	2351	538	84	94	237	0	0	0	0	0	0	0	0	0	0	0	0	0	3	14	152	0	0	0	0	0	0	0	0	0	0	0	0	130	0	0	0
515.00	4008	10992	114	0	0	0	58	0	70	40	0	0	2346	538	83	95	231	0	0	0	0	0	0	0	0	0	0	0	0	0	4	13	153	0	0	0	0	0	0	0	0	0	0	0	0	132	0	0	0
516.00	3998	11002	112	0	0	0	58	0	68	39	0	0	2343	535	82	96	228	0	0	0	0	0	0	0	0	0	0	0	0	0	5	13	155	0	0	0	0	0	0	0	0	0	0	0	0	134	0	0	0
517.00	3984	11016	107	0	0	0	59	0	68	40	0	0	2341	531	83	93	223	0	0	0	0	0	0	0	0	0	0	0	0	0	4	14	156	0	0	0	0	0	0	0	0	0	0	0	0	133	0	0	0
518.00	3975	11025	104	0	0	0	58	0	65	40	0	0	2339	532	82	94	219	0	0	0	0	0	0	0	0	0	0	0	0	0	5	14	157	0	0	0	0	0	0	0	0	0	0	0	0	132	0	0	0
519.00	3965	11035	100	0	0	0	59	0	64	40	0	0	2336	529	81	94	215	0	0	0	0	0	0	0	0	0	0	0	0	0	5	15	159	0	0	0	0	0	0	0	0	0	0	0	0	130	0	0	0
520.00	3953	11047	98	0	0	0	60	0	62	38	0	0	2332	529	81	96	211	0	0	0	0	0	0	0	0	0	0	0	0	0	4	14	161	0	0	0	0	0	0	0	0	0	0	0	0	129	0	0	0
521.00	3942	11058	92	0	0	0	60	0	65	37	0	0	2332	525	80	95	205	0	0	0	0	0	0	0	0	0	0	0	0	0	5	13	164	0	0	0	0	0	0	0	0	0	0	0	0	131	0	0	0
522.00	3926	11074	86	0	0	0	60	0	65	34	0	0	2330	525	80	95	199	0	0	0	0	0	0	0	0	0	0	0	0	0	5	14	162	0	0	0	0	0	0	0	1	0	0	0	0	132	0	0	0
523.00	3913	11087	80	0	0	0	59	0	66	34	0	0	2328	525	81	94	195	0	0	0	0	0	0	0	0	0	0	0	0	0	4	15	162	0	0	0	0	0	0	0	1	0	0	0	0	130	0	0	0
524.00	3899	11101	78	0	0	0	60	0	66	32	0	0	2328	517	82	96	189	0	0	0	0	0	0	0	0	0	0	0	0	0	3	13	168	0	0	0	0	0	0	0	0	0	0	0	0	128	0	0	0
525.00	3886	11114	75	0	0	0	59	0	65	32	0	0	2326	513	82	96	184	0	0	0	0	0	0	0	0	0	0	0	0	0	5	14	167	0	0	0	0	0	0	0	0	0	0	0	0	129	0	0	0
526.00	3874	11126	70	0	0	0	59	0	65	31	0	0	2322	515	82	96	178	0	0	0	0	0	0	0	0	0	0	0	0	0	5	14	167	0	0	0	0	0	0	0	0	0	0	0	0	128	0	0	0
527.00	3857	11143	68	0	0	0	57	0	64	31	0	0	2321	511	81	96	171	0	0	0	0	0	0	0	0	0	0	0	0	0	5	14	166	0	0	0	0	0	0	0	0	0	0	0	0	129	0	0	0
528.00	3846	11154	63	0	0	0	58	0	65	30	0	0	2319	509	81	96	165	0	0	0	0	0	0	0	0	0	0	0	0	0	5	15	167	0	0	0	0	0	0	0	0	0	0	0	0	130	0	0	0
529.00	3832	11168	57	0	0	0	59	0	65	29	0	0	2315	508	81	97	157	0	0	0	0	0	0	0	0	0	0	0	0	0	6	15	168	0	0	0	0	0	0	0	0	0	0	0	0	133	0	0	0
530.00	3818	11182	53	0	0	0	59	0	66	29	0	0	2315	505	80	97	152	0	0	0	0	0	0	0	0	0	0	0	0	0	6	15	166	0	0	0	0	0	0	0	0	0	0	0	0	132	0	0	0
531.00	3803	11197	49	0	0	0	59	0	66	26	0	0	2314	504	79	98	146	0	0	0	0	0	0	0	0	0	0	0	0	0	7	13	164	0	0	0	0	0	0	0	0	0	0	0	0	137	0	0	0
532.00	3788	11212	45	0	0	0	59	0	65	25	0	0	2312	502	79	98	142	0	0	0	0	0	0	0	0	0	0	0	0	0	5	15	163	0	0	0	0	0	0	0	0	0	0	0	0	136	0	0	0
533.00	3773	11227	41	0	0	0	58	0	66	24	0	0	2311	500	80	95	137	0	0	0	0	0	0	0	0	0	0	0	0	0	3	16	166	0	0	0	0	0	0	0	0	0	0	0	0	137	0	0	0
534.00	3761	11239	38	0	0	0	56	0	67	24	0	0	2306	498	80	96	134	0	0	0	0	0	0	0	0	0	0	0	0	0	6	17	165	0	0	0	0	0	0	0	0	0	0	0	0	136	0	0	0
535.00	3745	11255	33	0	0	0	56	0	68	24	0	0	2305	494	81	97	134	0	0	0	0	0	0	0	0	0	0	0	0	0	4	16	165	0	0	0	0	0	0	0	0	0	0	0	0	132	0	0	0
536.00	3729	11271	30	0	0	0	53	0	69	22	0	0	2301	494	81	97	130	0	0	0	0	0	0	0	0	0	0	0	0	0	5	16	163	0	0	0	0	0	0	0	0	0	0	0	0	133	0	0	0
537.00	3712	11288	25	0	0	0	53	0	68	20	0	0	2301	494	81	97	125	0	0	0	0	0	0	0	0	0	0	0	0	0	4	16	161	0	0	0	0	0	0	0	0	0	0	0	0	135	0	0	0
538.00	3698	11302	21	0	0	0	53	0	68	18	0	0	2295	494	82	99	119	0	0	0	0	0	0	0	0	0	0	0	0	0	4	15	163	0	0	0	0	0	0	0	0	0	0	0	0	136	0	0	0
539.00	3681	11319	17	0	0	0	53	0	69	17	0	0	2294	488	83	100	114	0	0	0	0	0	0	0	0	0	0	0	0	0	4	14	163	0	0	0	0	0	0	0	0	0	0	0	0	136	0	0	0
540.00	3665	11335	15	0	0	0	51	0	66	16	0	0	2291	488	82	102	112	0	0	0	0	0	0	0	0	0	0	0	0	0	3	13	165	0	0	0	0	0	0	0	0	0	0	0	0	132	0	0	0
541.00	3652	11348	13	0	0	0	50	0	65	15	0	0	2290	486	81	101	109	0	0	0	0	0	0	0	0	0	0	0	0	0	4	13	166	0	0	0	0	0	0	0	0	0	0	0	0	129	0	0	0
542.00	3638	11362	9	0	0	0	49	0	64	16	0	0	2285	484	82	101	106	0	0	0	0	0	0	0	0	0	0	0	0	0	4	14	169	0	0	0	0	0	0	0	0	0	0	0	0	129	0	0	0
543.00	3630	11370	5	0	0	0	49	0	65	16	0	0	2285	480	82	100	103	0	0	0	0	0	0	0	0	0	0	0	0	0	4	15	172	0	0	0	0	0	0	0	0	0	0	0	0	128	0	0	0
544.00	3620	11380	2	0	0	0	49	0	66	15	0	0	2285	475	82	101	98	0	0	0	0	0	0	0	0	0	0	0	0	0	5	15	173	0	0	0	0	0	0	0	0	0	0	0	0	131	0	0	0
545.00	3606	11394	1	0	0	0	45	0	66	14	0	0	2284	474	83	99	94	0	0	0	0	0	0	0	0	0	0	0	0	0	3	16	173	0	0	0	0	0	0	0	0	0	0	0	0	131	0	0	0
546.00	3594	11406	0	0	0	0	45	0	65	12	0	0	2280	472	83	100	88	0	0	0	0	0	0	0	0	0	0	0	0	0	5	15	173	0	0	0	0	0	0	0	0	0	0	0	0	133	0	0	0
547.00	3578	11422	0	0	0	0	43	0	65	11	0	0	2282	465	83	100	83	0	0	0	0	0	0	0	0	0	0	0	0	0	4	14	171	0	0	0	0	0	0	0	0	0	0	0	0	135	0	0	0
548.00	3561	11439	0	0	0	0	41	0	64	11	0	0	2279	464	81	100	76	0	0	0	0	0	0	0	0	0	0	0	0	0	4	14	166	0	0	0	0	0	0	0	0	0	0	0	0	140	0	0	0
549.00	3547	11453	0	0	0	0	39	0	64	10	0	0	2279	456	81	100	72	0	0	0	0	0	0	0	0	0	0	0	0	0	5	14	167	0	0	0	0	0	0	0	0	0	0	0	0	141	0	0	0
550.00	3533	11467	0	0	0	0	36	0	64	9	0	0	2277	454	82	99	69	0	0	0	0	0	0	0	0	0	0	0	0	0	4	15	164	0	0	0	0	0	0	0	0	0	0	0	0	141	0	0	0
551.00	3518	11482	0	0	0	0	34	0	62	7	0	0	2275	451	82	99	66	0	0	0	0	0	0	0	0	0	0	0	0	0	4	15	165	0	0	0	0	0	0	0	0	0	0	0	0	139	0	0	0
552.00	3505	11495	0	0	0	0	32	0	60	5	0	0	2275	450	81	99	62	0	0	0	0	0	0	0	0	0	0	0	0	0	5	15	162	0	0	0	0	0	0	0	0	0	0	0	0	136	0	0	0
553.00	3488	11512	0	0	0	0	29	0	58	3	0	0	2272	449	83	99	59	0	0	0	0	0	0	0	0	0	0	0	0	0	4	15	159	0	0	0	0	0	0	0	0	0	0	0	0	134	0	0	0
554.00	3473	11527	0	0	0	0	26	0	56	2	0	0	2272	445	83	99	58	0	0	0	0	0	0	0	0	0	0	0	0	0	4	17	157	0	0	0	0	0	0	0	0	0	0	0	0	130	0	0	0
555.00	3459	11541	0	0	0	0	25	0	55	1	0	0	2269	442	84	99	53	0	0	0	0	0	0	0	0	0	0	0	0	0	5	16	156	0	0	0	0	0	0	0	0	0	0	0	0	130	0	0	0
556.00	3441	11559	0	0	0	0	23	0	52	1	0	0	2264	441	85	99	47	0	0	0	0	0	0	0	0	0	0	0	0	0	4	15	156	0	0	0	0	0	0	0	0	0	0	0	0	128	0	0	0
557.00	3423	11577	0	0	0	0	20	0	50	1	0	0	2260	442	83	99	41	0	0	0	0	0	0	0	0	0	0	0	0	0	4	14	155	0	0	0	0	0	0	0	0	0	0	0	0	128	0	0	0
558.00	3406	11594	0	0	0	0	19	0	48	1	0	0	2262	435	83	96	33	0	0	0	0	0	0	0	0	0	0	0	0	0	5	14	153	0	0	0	0	0	0	0	0	0	0	0	0	130	0	0	0
559.00	3394	11606	0	0	0	0	17	0	46	1	0	0	2263	434	82	94	28	0	0	0	0	0	0	0	0	0	0	0	0	0	4	14	153	0	0	0	0	0	0	0	1	0	0	0	0	128	0	0	0
560.00	3377	11623	0	0	0	0	14	0	44	1	0	0	2256	433	83	94	20	0	0	0	0	0	0	0	0	0	0	0	0	0	5	15	149	0	0	0	0	0	0	0	1	0	0	0	0	132	0	0	0
561.00	3361	11639	0	0	0	0	13	0	43	1	0	0	2253	429	85	94	16	0	0	0	0	0	0	0	0	0	0	0	0	0	4	14	147	0	0	0	0	0	0	0	0	0	0	0	0	130	0	0	0
562.00	3346	11654	0	0	0	0	9	0	42	1	0	0	2248	428	82	94	11	0	0	0	0	0	0	0	0	0	0	0	0	0	6	16	146	0	0	0	0	0	0	0	0	0	0	0	0	128	0	0	0
563.00	3330	11670	0	0	0	0	7	0	38	0	0	0	2242	431	83	95	7	0	0	0	0	0	0	0	0	0	0	0	0	0	6	15	144	0	0	0	0	0	0	0	0	0	0	0	0	128	0	0	0
564.00	3317	11683	0	0	0	0	4	0	37	0	0	0	2240	428	85	96	3	0	0	0	0	0	0	0	0	0	0	0	0	0	4	14	145	0	0	0	0	0	0	0	0	0	0	0	0	126	0	0	0
565.00	3304	11696	0	0	0	0	2	0	34	0	0	0	2238	426	85	97	2	0	0	0	0	0	0	0	0	0	0	0	0	0	3	14	146	0	0	0	0	0	0	0	0	0	0	0	0	121	0	0	0
566.00	3289	11711	0	0	0	0	1	0	31	0	0	0	2234	425	84	98	1	0	0	0	0	0	0	0	0	0	0	0	0	0	4	13	142	0	0	0	0	0	0	0	0	0	0	0	0	118	0	0	0
567.00	3276	11724	0	0	0	0	0	0	29	0	0	0	2228	422	85	98	1	0	0	0	0	0	0	0	0	0	0	0	0	0	3	15	142	0	0	0	0	0	0	0	0	0	0	0	0	116	0	0	0
568.00	3262	11738	0	0	0	0	0	0	28	0	0	0	2225	416	84	99	1	0	0	0	0	0	0	0	0	0	0	0	0	0	4	13	141	0	0	0	0	0	0	0	0	0	0	0	0	108	0	0	0
569.00	3250	11750	0	0	0	0	0	0	26	0	0	0	2224	410	84	99	1	0	0	0	0	0	0	0	0	0	0	0	0	0	4	16	140	0	0	0	0	0	0	0	0	0	0	0	0	101	0	0	0
570.00	3231	11769	0	0	0	0	0	0	24	0	0	0	2222	404	83	100	1	0	0	0	0	0	0	0	0	0	0	0	0	0	4	14	138	0	0	0	0	0	0	0	0	0	0	0	0	96	0	0	0
571.00	3218	11782	0	0	0	0	0	0	21	0	0	0	2221	399	85	101	0	0	0	0	0	0	0	0	0	0	0	0	0	0	3	14	138	0	0	0	0	0	0	0	0	0	0	0	0	92	0	0	0
572.00	3203	11797	0	0	0	0	0	0	19	0	0	0	2219	394	85	100	0	0	0	0	0	0	0	0	0	0	0	0	0	0	4	14	137	0	0	0	0	0	0	0	0	0	0	0	0	87	0	0	0
573.00	3189	11811	0	0	0	0	0	0	17	0	0	0	2217	390	84	102	0	0	0	0	0	0	0	0	0	0	0	0	0	0	4	12	139	0	0	0	0	0	0	0	0	0	0	0	0	82	0	0	0
574.00	3175	11825	0	0	0	0	0	0	16	0	0	0	2215	382	84	101	0	0	0	0	0	0	0	0	0	0	0	0	0	0	5	13	141	0	0	0	0	0	0	0	0	0	0	0	0	76	0	0	0
575.00	3164	11836	0	0	0	0	0	0	15	0	0	0	2212	380	83	99	0	0	0	0	0	0	0	0	0	0	0	0	0	0	5	15	145	0	0	0	0	0	0	0	0	0	0	0	0	71	0	0	0
576.00	3151	11849	0	0	0	0	0	0	12	0	0	0	2211	374	83	100	0	0	0	0	0	0	0	0	0	0	0	0	0	0	5	14	146	0	0	0	0	0	0	0	0	0	0	0	0	66	0	0	0
577.00	3138	11862	0	0	0	0	0	0	10	0	0	0	2208	370	83	100	0	0	0	0	0	0	0	0	0	0	0	0	0	0	5	15	144	0	0	0	0	0	0	0	0	0	0	0	0	63	0	0	0
578.00	3121	11879	0	0	0	0	0	0	8	0	0	0	2212	363	82	97	0	0	0	0	0	0	0	0	0	0	0	0	0	0	4	13	144	0	0	0	0	0	0	0	0	0	0	0	0	58	0	0	0
579.00	3109	11891	0	0	0	0	0	0	6	0	0	0	2210	358	81	96	0	0	0	0	0	0	0	0	0	0	0	0	0	0	6	13	144	0	0	0	0	0	0	0	0	0	0	0	0	55	0	0	0
580.00	3096	11904	0	0	0	0	0	0	4	0	0	0	2208	354	80	95	0	0	0	0	0	0	0	0	0	0	0	0	0	0	5	15	145	0	0	0	0	0	0	0	0	0	0	0	0	51	0	0	0
581.00	3083	11917	0	0	0	0	0	0	2	0	0	0	2209	347	81	94	0	0	0	0	0	0	0	0	0	0	0	0	0	0	4	15	146	0	0	0	0	0	0	0	0	0	0	0	0	47	0	0	0
582.00	3072	11928	0	0	0	0	0	0	1	0	0	0	2205	344	80	95	0	0	0	0	0	0	0	0	0	0	0	0	0	0	5	15	148	0	0	0	0	0	0	0	0	0	0	0	0	44	0	0	0
583.00	3062	11938	0	0	0	0	0	0	0	0	0	0	2203	338	82	96	0	0	0	0	0	0	0	0	0	0	0	0	0	0	5	13	153	0	0	0	0	0	0	0	0	0	0	0	0	41	0	0	0
584.00	3047	11953	0	0	0	0	0	0	0	0	0	0	2199	332	80	96	0	0	0	0	0	0	0	0	0	0	0	0	0	0	5	14	156	0	0	0	0	0	0	0	0	0	0	0	0	35	0	0	0
585.00	3033	11967	0	0	0	0	0	0	0	0	0	0	2199	322	80	95	0	0	0	0	0	0	0	0	0	0	0	0	0	0	6	15	155	0	0	0	0	0	0	0	0	0	0	0	0	33	0	0	0
586.00	3018	11982	0	0	0	0	0	0	0	0	0	0	2196	316	80	93	0	0	0	0	0	0	0	0	0	0	0	0	0	0	5	17	158	0	0	0	0	0	0	0	0	0	0	0	0	28	0	0	0
587.00	3000	12000	0	0	0	0	0	0	0	0	0	0	2193	308	80	95	0	0	0	0	0	0	0	0	0	0	0	0	0	0	5	14	157	0	0	0	0	0	0	0	0	0	0	0	0	24	0	0	0
588.00	2989	12011	0	0	0	0	0	0	0	0	0	0	2192	298	80	97	0	0	0	0	0	0	0	0	0	0	0	0	0	0	6	14	164	0	0	0	0	0	0	0	0	0	0	0	0	21	0	0	0
589.00	2972	12028	0	0	0	0	0	0	0	0	0	0	2188	293	80	96	0	0	0	0	0	0	0	0	0	0	0	0	0	0	4	13	167	0	0	0	0	0	0	0	0	0	0	0	0	19	0	0	0
590.00	2957	12043	0	0	0	0	0	0	0	0	0	0	2185	285	81	96	0	0	0	0	0	0	0	0	0	0	0	0	0	0	4	14	170	0	0	0	0	0	0	0	0	0	0	0	0	17	0	0	0
591.00	2942	12058	0	0	0	0	0	0	0	0	0	0	2181	278	81	97	0	0	0	0	0	0	0	0	0	0	0	0	0	0	5	12	170	0	0	0	0	0	0	0	0	0	0	0	0	13	0	0	0
592.00	2929	12071	0	0	0	0	0	0	0	0	0	0	2183	269	80	96	0	0	0	0	0	0	0	0	0	0	0	0	0	0	5	13	166	0	0	0	0	0	0	0	0	0	0	0	0	11	0	0	0
593.00	2917	12083	0	0	0	0	0	0	0	0	0	0	2177	264	80	99	0	0	0	0	0	0	0	0	0	0	0	0	0	0	5	14	164	0	0	0	0	0	0	0	0	0	0	0	0	9	0	0	0
594.00	2903	12097	0	0	0	0	0	0	0	0	0	0	2178	257	79	98	0	0	0	0	0	0	0	0	0	0	0	0	0	0	4	14	163	0	0	0	0	0	0	0	0	0	0	0	0	7	0	0	0
595.00	2884	12116	0	0	0	0	0	0	0	0	0	0	2172	253	79	96	0	0	0	0	0	0	0	0	0	0	0	0	0	0	4	16	158	0	0	0	0	0	0	0	0	0	0	0	0	5	0	0	0
596.00	2870	12130	0	0	0	0	0	0	0	0	0	0	2173	243	79	97	0	0	0	0	0	0	0	0	0	0	0	0	0	0	5	15	157	0	0	0	0	0	0	0	0	0	0	0	0	2	0	0	0
597.00	2853	12147	0	0	0	0	0	0	0	0	0	0	2164	241	79	98	0	0	0	0	0	0	0	0	0	0	0	0	0	0	5	14	155	0	0	0	0	0	0	0	0	0	0	0	0	1	0	0	0
598.00	2838	12162	0	0	0	0	0	0	0	0	0	0	2163	234	78	98	0	0	0	0	0	0	0	0	0	0	0	0	0	0	5	14	151	0	0	0	0	0	0	0	1	0	0	0	0	0	0	0	0
599.00	2821	12179	0	0	0	0	0	0	0	0	0	0	2161	225	79	97	0	0	0	0	0	0	0	0	0	0	0	0	0	0	4	15	147	0	0	0	0	0	0	0	0	0	0	0	0	0	0	0	0
600.00	2806	12194	0	0	0	0	0	0	0	0	0	0	2156	220	81	97	0	0	0	0	0	0	0	0	0	0	0	0	0	0	4	14	142	0	0	0	0	0	0	0	0	0	0	0	0	0	0	0	0
601.00	2790	12210	0	0	0	0	0	0	0	0	0	0	2153	215	80	95	0	0	0	0	0	0	0	0	0	0	0	0	0	0	5	14	137	0	0	0	0	0	0	0	0	0	0	0	0	0	0	0	0
602.00	2777	12223	0	0	0	0	0	0	0	0	0	0	2151	208	81	94	0	0	0	0	0	0	0	0	0	0	0	0	0	0	5	14	136	0	0	0	0	0	0	0	0	0	0	0	0	0	0	0	0
603.00	2761	12239	0	0	0	0	0	0	0	0	0	0	2146	203	81	94	0	0	0	0	0	0	0	0	0	0	0	0	0	0	5	12	138	0	0	0	0	0	0	0	0	0	0	0	0	0	0	0	0
604.00	2746	12254	0	0	0	0	0	0	0	0	0	0	2140	198	83	92	0	0	0	0	0	0	0	0	0	0	0	0	0	0	4	13	138	0	0	0	0	0	0	0	0	0	0	0	0	0	0	0	0
605.00	2731	12269	0	0	0	0	0	0	0	0	0	0	2137	193	81	92	0	0	0	0	0	0	0	0	0	0	0	0	0	0	5	13	138	0	0	0	0	0	0	0	0	0	0	0	0	0	0	0	0
606.00	2719	12281	0	0	0	0	0	0	0	0	0	0	2132	187	83	92	0	0	0	0	0	0	0	0	0	0	0	0	0	0	4	15	139	0	0	0	0	0	0	0	0	0	0	0	0	0	0	0	0
607.00	2704	12296	0	0	0	0	0	0	0	0	0	0	2130	181	81	92	0	0	0	0	0	0	0	0	0	0	0	0	0	0	5	15	135	0	0	0	0	0	0	0	0	0	0	0	0	0	0	0	0
608.00	2690	12310	0	0	0	0	0	0	0	0	0	0	2126	175	82	92	0	0	0	0	0	0	0	0	0	0	0	0	0	0	5	15	131	0	0	0	0	0	0	0	0	0	0	0	0	0	0	0	0
609.00	2674	12326	0	0	0	0	0	0	0	0	0	0	2121	170	81	90	0	0	0	0	0	0	0	0	0	0	0	0	0	0	5	16	128	0	0	0	0	0	0	0	0	0	0	0	0	0	0	0	0
610.00	2661	12339	0	0	0	0	0	0	0	0	0	0	2118	163	81	91	0	0	0	0	0	0	0	0	0	0	0	0	0	0	5	16	127	0	0	0	0	0	0	0	0	0	0	0	0	0	0	0	0
611.00	2645	12355	0	0	0	0	0	0	0	0	0	0	2114	155	82	92	0	0	0	0	0	0	0	0	0	0	0	0	0	0	5	16	124	0	0	0	0	0	0	0	0	0	0	0	0	0	0	0	0
612.00	2631	12369	0	0	0	0	0	0	0	0	0	0	2110	148	81	95	0	0	0	0	0	0	0	0	0	0	0	0	0	0	6	15	122	0	0	0	0	0	0	0	0	0	0	0	0	0	0	0	0
613.00	2617	12383	0	0	0	0	0	0	0	0	0	0	2108	140	81	94	0	0	0	0	0	0	0	0	0	0	0	0	0	0	6	16	122	0	0	0	0	0	0	0	0	0	0	0	0	0	0	0	0
614.00	2600	12400	0	0	0	0	0	0	0	0	0	0	2106	135	79	94	0	0	0	0	0	0	0	0	0	0	0	0	0	0	5	15	120	0	0	0	0	0	0	0	0	0	0	0	0	0	0	0	0
615.00	2583	12417	0	0	0	0	0	0	0	0	0	0	2103	127	80	93	0	0	0	0	0	0	0	0	0	0	0	0	0	0	4	15	122	0	0	0	0	0	0	0	0	0	0	0	0	0	0	0	0
616.00	2567	12433	0	0	0	0	0	0	0	0	0	0	2104	120	79	91	0	0	0	0	0	0	0	0	0	0	0	0	0	0	4	15	119	0	0	0	0	0	0	0	0	0	0	0	0	0	0	0	0
617.00	2556	12444	0	0	0	0	0	0	0	0	0	0	2102	114	82	91	0	0	0	0	0	0	0	0	0	0	0	0	0	0	2	14	122	0	0	0	0	0	0	0	0	0	0	0	0	0	0	0	0
618.00	2544	12456	0	0	0	0	0	0	0	0	0	0	2097	107	83	92	0	0	0	0	0	0	0	0	0	0	0	0	0	0	3	15	124	0	0	0	0	0	0	0	0	0	0	0	0	0	0	0	0
619.00	2532	12468	0	0	0	0	0	0	0	0	0	0	2099	98	82	91	0	0	0	0	0	0	0	0	0	0	0	0	0	0	4	15	123	0	0	0	0	0	0	0	0	0	0	0	0	0	0	0	0
620.00	2521	12479	0	0	0	0	0	0	0	0	0	0	2094	93	83	92	0	0	0	0	0	0	0	0	0	0	0	0	0	0	4	14	123	0	0	0	0	0	0	0	0	0	0	0	0	0	0	0	0
621.00	2506	12494	0	0	0	0	0	0	0	0	0	0	2088	89	83	92	0	0	0	0	0	0	0	0	0	0	0	0	0	0	4	14	121	0	0	0	0	0	0	0	0	0	0	0	0	0	0	0	0
622.00	2494	12506	0	0	0	0	0	0	0	0	0	0	2085	82	83	91	0	0	0	0	0	0	0	0	0	0	0	0	0	0	5	15	122	0	0	0	0	0	0	0	0	0	0	0	0	0	0	0	0
623.00	2478	12522	0	0	0	0	0	0	0	0	0	0	2081	76	83	91	0	0	0	0	0	0	0	0	0	0	0	0	0	0	4	15	121	0	0	0	0	0	0	0	0	0	0	0	0	0	0	0	0
624.00	2464	12536	0	0	0	0	0	0	0	0	0	0	2075	70	82	90	0	0	0	0	0	0	0	0	0	0	0	0	0	0	5	17	121	0	0	0	0	0	0	0	0	0	0	0	0	0	0	0	0
625.00	2450	12550	0	0	0	0	0	0	0	0	0	0	2070	63	83	92	0	0	0	0	0	0	0	0	0	0	0	0	0	0	5	15	121	0	0	0	0	0	0	0	0	0	0	0	0	0	0	0	0
626.00	2435	12565	0	0	0	0	0	0	0	0	0	0	2064	58	83	92	0	0	0	0	0	0	0	0	0	0	0	0	0	0	5	15	117	0	0	0	0	0	0	0	0	0	0	0	0	0	0	0	0
627.00	2423	12577	0	0	0	0	0	0	0	0	0	0	2062	51	82	91	0	0	0	0	0	0	0	0	0	0	0	0	0	0	6	15	116	0	0	0	0	0	0	0	0	0	0	0	0	0	0	0	0
628.00	2408	12592	0	0	0	0	0	0	0	0	0	0	2052	47	81	93	0	0	0	0	0	0	0	0	0	0	0	0	0	0	7	14	113	0	0	0	0	0	0	0	0	0	0	0	0	0	0	0	0
629.00	2396	12604	0	0	0	0	0	0	0	0	0	0	2048	44	83	92	0	0	0	0	0	0	0	0	0	0	0	0	0	0	4	14	111	0	0	0	0	0	0	0	0	0	0	0	0	0	0	0	0
630.00	2384	12616	0	0	0	0	0	0	0	0	0	0	2044	39	82	93	0	0	0	0	0	0	0	0	0	0	0	0	0	0	5	14	107	0	0	0	0	0	0	0	0	0	0	0	0	0	0	0	0
631.00	2370	12630	0	0	0	0	0	0	0	0	0	0	2033	38	82	93	0	0	0	0	0	0	0	0	0	0	0	0	0	0	5	14	105	0	0	0	0	0	0	0	0	0	0	0	0	0	0	0	0
632.00	2356	12644	0	0	0	0	0	0	0	0	0	0	2023	36	81	93	0	0	0	0	0	0	0	0	0	0	0	0	0	0	5	16	102	0	0	0	0	0	0	0	0	0	0	0	0	0	0	0	0
633.00	2342	12658	0	0	0	0	0	0	0	0	0	0	2016	33	82	94	0	0	0	0	0	0	0	0	0	0	0	0	0	0	4	14	99	0	0	0	0	0	0	0	0	0	0	0	0	0	0	0	0
634.00	2329	12671	0	0	0	0	0	0	0	0	0	0	2006	32	83	94	0	0	0	0	0	0	0	0	0	0	0	0	0	0	3	15	96	0	0	0	0	0	0	0	0	0	0	0	0	0	0	0	0
635.00	2315	12685	0	0	0	0	0	0	0	0	0	0	1996	31	81	93	0	0	0	0	0	0	0	0	0	0	0	0	0	0	5	16	93	0	0	0	0	0	0	0	0	0	0	0	0	0	0	0	0
636.00	2302	12698	0	0	0	0	0	0	0	0	0	0	1987	28	82	93	0	0	0	0	0	0	0	0	0	0	0	0	0	0	5	17	90	0	0	0	0	0	0	0	0	0	0	0	0	0	0	0	0
637.00	2287	12713	0	0	0	0	0	0	0	0	0	0	1981	26	83	91	0	0	0	0	0	0	0	0	0	0	0	0	0	0	3	17	86	0	0	0	0	0	0	0	0	0	0	0	0	0	0	0	0
638.00	2275	12725	0	0	0	0	0	0	0	0	0	0	1974	25	82	92	0	0	0	0	0	0	0	0	0	0	0	0	0	0	3	17	82	0	0	0	0	0	0	0	0	0	0	0	0	0	0	0	0
639.00	2259	12741	0	0	0	0	0	0	0	0	0	0	1964	22	82	94	0	0	0	0	0	0	0	0	0	0	0	0	0	0	5	15	77	0	0	0	0	0	0	0	0	0	0	0	0	0	0	0	0
640.00	2249	12751	0	0	0	0	0	0	0	0	0	0	1955	20	84	95	0	0	0	0	0	0	0	0	0	0	0	0	0	0	4	16	75	0	0	0	0	0	0	0	0	0	0	0	0	0	0	0	0
641.00	2236	12764	0	0	0	0	0	0	0	0	0	0	1946	19	84	96	0	0	0	0	0	0	0	0	0	0	0	0	0	0	4	15	72	0	0	0	0	0	0	0	0	0	0	0	0	0	0	0	0
642.00	2223	12777	0	0	0	0	0	0	0	0	0	0	1939	17	82	97	0	0	0	0	0	0	0	0	0	0	0	0	0	0	5	15	68	0	0	0	0	0	0	0	0	0	0	0	0	0	0	0	0
643.00	2208	12792	0	0	0	0	0	0	0	0	0	0	1929	16	83	97	0	0	0	0	0	0	0	0	0	0	0	0	0	0	4	15	64	0	0	0	0	0	0	0	0	0	0	0	0	0	0	0	0
644.00	2192	12808	0	0	0	0	0	0	0	0	0	0	1921	14	82	95	0	0	0	0	0	0	0	0	0	0	0	0	0	0	4	15	61	0	0	0	0	0	0	0	0	0	0	0	0	0	0	0	0
645.00	2180	12820	0	0	0	0	0	0	0	0	0	0	1911	13	84	96	0	0	0	0	0	0	0	0	0	0	0	0	0	0	5	14	57	0	0	0	0	0	0	0	0	0	0	0	0	0	0	0	0
646.00	2166	12834	0	0	0	0	0	0	0	0	0	0	1906	11	82	95	0	0	0	0	0	0	0	0	0	0	0	0	0	0	5	15	52	0	0	0	0	0	0	0	0	0	0	0	0	0	0	0	0
647.00	2154	12846	0	0	0	0	0	0	0	0	0	0	1900	10	82	95	0	0	0	0	0	0	0	0	0	0	0	0	0	0	6	14	47	0	0	0	0	0	0	0	0	0	0	0	0	0	0	0	0
648.00	2140	12860	0	0	0	0	0	0	0	0	0	0	1893	8	82	96	0	0	0	0	0	0	0	0	0	0	0	0	0	0	6	13	42	0	0	0	0	0	0	0	0	0	0	0	0	0	0	0	0
649.00	2127	12873	0	0	0	0	0	0	0	0	0	0	1885	7	82	96	0	0	0	0	0	0	0	0	0	0	0	0	0	0	5	14	38	0	0	0	0	0	0	0	0	0	0	0	0	0	0	0	0
650.00	2114	12886	0	0	0	0	0	0	0	0	0	0	1878	5	82	97	0	0	0	0	0	0	0	0	0	0	0	0	0	0	5	13	34	0	0	0	0	0	0	0	0	0	0	0	0	0	0	0	0
651.00	2101	12899	0	0	0	0	0	0	0	0	0	0	1869	5	83	96	0	0	0	0	0	0	0	0	0	0	0	0	0	0	3	15	30	0	0	0	0	0	0	0	0	0	0	0	0	0	0	0	0
652.00	2087	12913	0	0	0	0	0	0	0	0	0	0	1862	4	80	96	0	0	0	0	0	0	0	0	0	0	0	0	0	0	5	15	25	0	0	0	0	0	0	0	0	0	0	0	0	0	0	0	0
653.00	2070	12930	0	0	0	0	0	0	0	0	0	0	1851	3	82	96	0	0	0	0	0	0	0	0	0	0	0	0	0	0	3	16	19	0	0	0	0	0	0	0	0	0	0	0	0	0	0	0	0
654.00	2058	12942	0	0	0	0	0	0	0	0	0	0	1842	2	82	98	0	0	0	0	0	0	0	0	0	0	0	0	0	0	4	14	16	0	0	0	0	0	0	0	0	0	0	0	0	0	0	0	0
655.00	2044	12956	0	0	0	0	0	0	0	0	0	0	1833	1	82	98	0	0	0	0	0	0	0	0	0	0	0	0	0	0	4	13	13	0	0	0	0	0	0	0	0	0	0	0	0	0	0	0	0
656.00	2033	12967	0	0	0	0	0	0	0	0	0	0	1824	1	83	96	0	0	0	0	0	0	0	0	0	0	0	0	0	0	5	15	9	0	0	0	0	0	0	0	0	0	0	0	0	0	0	0	0
657.00	2019	12981	0	0	0	0	0	0	0	0	0	0	1815	0	82	97	0	0	0	0	0	0	0	0	0	0	0	0	0	0	4	16	5	0	0	0	0	0	0	0	0	0	0	0	0	0	0	0	0
658.00	2006	12994	0	0	0	0	0	0	0	0	0	0	1807	0	82	95	0	0	0	0	0	0	0	0	0	0	0	0	0	0	5	15	2	0	0	0	0	0	0	0	0	0	0	0	0	0	0	0	0
659.00	1995	13005	0	0	0	0	0	0	0	0	0	0	1798	0	82	94	0	0	0	0	0	0	0	0	0	0	0	0	0	0	5	16	0	0	0	0	0	0	0	0	0	0	0	0	0	0	0	0	0
660.00	1984	13016	0	0	0	0	0	0	0	0	0	0	1786	0	83	96	0	0	0	0	0	0	0	0	0	0	0	0	0	0	5	14	0	0	0	0	0	0	0	0	0	0	0	0	0	0	0	0	0
661.00	1976	13024	0	0	0	0	0	0	0	0	0	0	1778	0	84	98	0	0	0	0	0	0	0	0	0	0	0	0	0	0	3	13	0	0	0	0	0	0	0	0	0	0	0	0	0	0	0	0	0
662.00	1966	13034	0	0	0	0	0	0	0	0	0	0	1767	0	84	98	0	0	0	0	0	0	0	0	0	0	0	0	0	0	3	14	0	0	0	0	0	0	0	0	0	0	0	0	0	0	0	0	0
663.00	1956	13044	0	0	0	0	0	0	0	0	0	0	1756	0	83	99	0	0	0	0	0	0	0	0	0	0	0	0	0	0	5	13	0	0	0	0	0	0	0	0	0	0	0	0	0	0	0	0	0
664.00	1946	13054	0	0	0	0	0	0	0	0	0	0	1747	0	83	97	0	0	0	0	0	0	0	0	0	0	0	0	0	0	5	14	0	0	0	0	0	0	0	0	0	0	0	0	0	0	0	0	0
665.00	1938	13062	0	0	0	0	0	0	0	0	0	0	1738	0	82	97	0	0	0	0	0	0	0	0	0	0	0	0	0	0	6	15	0	0	0	0	0	0	0	0	0	0	0	0	0	0	0	0	0
666.00	1929	13071	0	0	0	0	0	0	0	0	0	0	1732	0	82	95	0	0	0	0	0	0	0	0	0	0	0	0	0	0	5	15	0	0	0	0	0	0	0	0	0	0	0	0	0	0	0	0	0
667.00	1919	13081	0	0	0	0	0	0	0	0	0	0	1721	0	83	96	0	0	0	0	0	0	0	0	0	0	0	0	0	0	4	15	0	0	0	0	0	0	0	0	0	0	0	0	0	0	0	0	0
668.00	1909	13091	0	0	0	0	0	0	0	0	0	0	1712	0	84	95	0	0	0	0	0	0	0	0	0	0	0	0	0	0	4	14	0	0	0	0	0	0	0	0	0	0	0	0	0	0	0	0	0
669.00	1899	13101	0	0	0	0	0	0	0	0	0	0	1701	0	82	95	0	0	0	0	0	0	0	0	0	0	0	0	0	0	5	16	0	0	0	0	0	0	0	0	0	0	0	0	0	0	0	0	0
670.00	1889	13111	0	0	0	0	0	0	0	0	0	0	1689	0	83	99	0	0	0	0	0	0	0	0	0	0	0	0	0	0	5	13	0	0	0	0	0	0	0	0	0	0	0	0	0	0	0	0	0
671.00	1878	13122	0	0	0	0	0	0	0	0	0	0	1678	0	84	99	0	0	0	0	0	0	0	0	0	0	0	0	0	0	4	13	0	0	0	0	0	0	0	0	0	0	0	0	0	0	0	0	0
672.00	1869	13131	0	0	0	0	0	0	0	0	0	0	1672	0	83	96	0	0	0	0	0	0	0	0	0	0	0	0	0	0	5	13	0	0	0	0	0	0	0	0	0	0	0	0	0	0	0	0	0
673.00	1860	13140	0	0	0	0	0	0	0	0	0	0	1664	0	83	97	0	0	0	0	0	0	0	0	0	0	0	0	0	0	4	12	0	0	0	0	0	0	0	0	0	0	0	0	0	0	0	0	0
674.00	1852	13148	0	0	0	0	0	0	0	0	0	0	1657	0	83	95	0	0	0	0	0	0	0	0	0	0	0	0	0	0	4	13	0	0	0	0	0	0	0	0	0	0	0	0	0	0	0	0	0
675.00	1843	13157	0	0	0	0	0	0	0	0	0	0	1649	0	81	96	0	0	0	0	0	0	0	0	0	0	0	0	0	0	5	12	0	0	0	0	0	0	0	0	0	0	0	0	0	0	0	0	0
676.00	1830	13170	0	0	0	0	0	0	0	0	0	0	1637	0	82	96	0	0	0	0	0	0	0	0	0	0	0	0	0	0	3	12	0	0	0	0	0	0	0	0	0	0	0	0	0	0	0	0	0
677.00	1820	13180	0	0	0	0	0	0	0	0	0	0	1623	0	83	99	0	0	0	0	0	0	0	0	0	0	0	0	0	0	4	11	0	0	0	0	0	0	0	0	0	0	0	0	0	0	0	0	0
678.00	1813	13187	0	0	0	0	0	0	0	0	0	0	1616	0	82	97	0	0	0	0	0	0	0	0	0	0	0	0	0	0	4	14	0	0	0	0	0	0	0	0	0	0	0	0	0	0	0	0	0
679.00	1805	13195	0	0	0	0	0	0	0	0	0	0	1607	0	82	97	0	0	0	0	0	0	0	0	0	0	0	0	0	0	5	14	0	0	0	0	0	0	0	0	0	0	0	0	0	0	0	0	0
680.00	1793	13207	0	0	0	0	0	0	0	0	0	0	1596	0	83	96	0	0	0	0	0	0	0	0	0	0	0	0	0	0	4	14	0	0	0	0	0	0	0	0	0	0	0	0	0	0	0	0	0
681.00	1782	13218	0	0	0	0	0	0	0	0	0	0	1587	0	82	95	0	0	0	0	0	0	0	0	0	0	0	0	0	0	4	14	0	0	0	0	0	0	0	0	0	0	0	0	0	0	0	0	0
682.00	1773	13227	0	0	0	0	0	0	0	0	0	0	1576	0	81	95	0	0	0	0	0	0	0	0	0	0	0	0	0	0	5	16	0	0	0	0	0	0	0	0	0	0	0	0	0	0	0	0	0
683.00	1760	13240	0	0	0	0	0	0	0	0	0	0	1562	0	82	97	0	0	0	0	0	0	0	0	0	0	0	0	0	0	4	15	0	0	0	0	0	0	0	0	0	0	0	0	0	0	0	0	0
684.00	1750	13250	0	0	0	0	0	0	0	0	0	0	1551	0	82	97	0	0	0	0	0	0	0	0	0	0	0	0	0	0	5	15	0	0	0	0	0	0	0	0	0	0	0	0	0	0	0	0	0
685.00	1741	13259	0	0	0	0	0	0	0	0	0	0	1543	0	82	99	0	0	0	0	0	0	0	0	0	0	0	0	0	0	3	14	0	0	0	0	0	0	0	0	0	0	0	0	0	0	0	0	0
686.00	1730	13270	0	0	0	0	0	0	0	0	0	0	1532	0	81	99	0	0	0	0	0	0	0	0	0	0	0	0	0	0	5	13	0	0	0	0	0	0	0	0	0	0	0	0	0	0	0	0	0
687.00	1719	13281	0	0	0	0	0	0	0	0	0	0	1520	0	83	98	0	0	0	0	0	0	0	0	0	0	0	0	0	0	5	13	0	0	0	0	0	0	0	0	0	0	0	0	0	0	0	0	0
688.00	1708	13292	0	0	0	0	0	0	0	0	0	0	1510	0	81	98	0	0	0	0	0	0	0	0	0	0	0	0	0	0	5	14	0	0	0	0	0	0	0	0	0	0	0	0	0	0	0	0	0
689.00	1699	13301	0	0	0	0	0	0	0	0	0	0	1501	0	84	99	0	0	0	0	0	0	0	0	0	0	0	0	0	0	3	12	0	0	0	0	0	0	0	0	0	0	0	0	0	0	0	0	0
690.00	1691	13309	0	0	0	0	0	0	0	0	0	0	1493	0	84	98	0	0	0	0	0	0	0	0	0	0	0	0	0	0	3	13	0	0	0	0	0	0	0	0	0	0	0	0	0	0	0	0	0
691.00	1682	13318	0	0	0	0	0	0	0	0	0	0	1482	0	83	98	0	0	0	0	0	0	0	0	0	0	0	0	0	0	5	14	0	0	0	0	0	0	0	0	0	0	0	0	0	0	0	0	0
692.00	1670	13330	0	0	0	0	0	0	0	0	0	0	1470	0	84	97	0	0	0	0	0	0	0	0	0	0	0	0	0	0	5	14	0	0	0	0	0	0	0	0	0	0	0	0	0	0	0	0	0
693.00	1660	13340	0	0	0	0	0	0	0	0	0	0	1461	0	83	97	0	0	0	0	0	0	0	0	0	0	0	0	0	0	5	14	0	0	0	0	0	0	0	0	0	0	0	0	0	0	0	0	0
694.00	1652	13348	0	0	0	0	0	0	0	0	0	0	1450	0	85	97	0	0	0	0	0	0	0	0	0	0	0	0	0	0	4	16	0	0	0	0	0	0	0	0	0	0	0	0	0	0	0	0	0
695.00	1644	13356	0	0	0	0	0	0	0	0	0	0	1440	0	85	98	0	0	0	0	0	0	0	0	0	0	0	0	0	0	5	16	0	0	0	0	0	0	0	0	0	0	0	0	0	0	0	0	0
696.00	1635	13365	0	0	0	0	0	0	0	0	0	0	1432	0	85	98	0	0	0	0	0	0	0	0	0	0	0	0	0	0	5	15	0	0	0	0	0	0	0	0	0	0	0	0	0	0	0	0	0
697.00	1627	13373	0	0	0	0	0	0	0	0	0	0	1426	0	86	96	0	0	0	0	0	0	0	0	0	0	0	0	0	0	4	15	0	0	0	0	0	0	0	0	0	0	0	0	0	0	0	0	0
698.00	1616	13384	0	0	0	0	0	0	0	0	0	0	1417	0	87	97	0	0	0	0	0	0	0	0	0	0	0	0	0	0	3	12	0	0	0	0	0	0	0	0	0	0	0	0	0	0	0	0	0
699.00	1610	13390	0	0	0	0	0	0	0	0	0	0	1408	0	89	98	0	0	0	0	0	0	0	0	0	0	0	0	0	0	3	12	0	0	0	0	0	0	0	0	0	0	0	0	0	0	0	0	0
700.00	1601	13399	0	0	0	0	0	0	0	0	0	0	1400	0	88	98	0	0	0	0	0	0	0	0	0	0	0	0	0	0	4	11	0	0	0	0	0	0	0	0	0	0	0	0	0	0	0	0	0
701.00	1590	13410	0	0	0	0	0	0	0	0	0	0	1387	0	87	99	0	0	0	0	0	0	0	0	0	0	0	0	0	0	5	12	0	0	0	0	0	0	0	0	0	0	0	0	0	0	0	0	0
702.00	1581	13419	0	0	0	0	0	0	0	0	0	0	1378	0	87	98	0	0	0	0	0	0	0	0	0	0	0	0	0	0	5	13	0	0	0	0	0	0	0	0	0	0	0	0	0	0	0	0	0
703.00	1571	13429	0	0	0	0	0	0	0	0	0	0	1367	0	87	99	0	0	0	0	0	0	0	0	0	0	0	0	0	0	5	13	0	0	0	0	0	0	0	0	0	0	0	0	0	0	0	0	0
704.00	1561	13439	0	0	0	0	0	0	0	0	0	0	1358	0	87	98	0	0	0	0	0	0	0	0	0	0	0	0	0	0	5	13	0	0	0	0	0	0	0	0	0	0	0	0	0	0	0	0	0
705.00	1553	13447	0	0	0	0	0	0	0	0	0	0	1349	0	87	99	0	0	0	0	0	0	0	0	0	0	0	0	0	0	4	14	0	0	0	0	0	0	0	0	0	0	0	0	0	0	0	0	0
706.00	1544	13456	0	0	0	0	0	0	0	0	0	0	1338	0	89	97	0	0	0	0	0	0	0	0	0	0	0	0	0	0	4	16	0	0	0	0	0	0	0	0	0	0	0	0	0	0	0	0	0
707.00	1532	13468	0	0	0	0	0	0	0	0	0	0	1327	0	87	98	0	0	0	0	0	0	0	0	0	0	0	0	0	0	5	15	0	0	0	0	0	0	0	0	0	0	0	0	0	0	0	0	0
708.00	1522	13478	0	0	0	0	0	0	0	0	0	0	1318	0	86	96	0	0	0	0	0	0	0	0	0	0	0	0	0	0	7	15	0	0	0	0	0	0	0	0	0	0	0	0	0	0	0	0	0
709.00	1512	13488	0	0	0	0	0	0	0	0	0	0	1308	0	88	96	0	0	0	0	0	0	0	0	0	0	0	0	0	0	5	15	0	0	0	0	0	0	0	0	0	0	0	0	0	0	0	0	0
710.00	1500	13500	0	0	0	0	0	0	0	0	0	0	1299	0	88	94	0	0	0	0	0	0	0	0	0	0	0	0	0	0	5	14	0	0	0	0	0	0	0	0	0	0	0	0	0	0	0	0	0
711.00	1489	13511	0	0	0	0	0	0	0	0	0	0	1291	0	88	92	0	0	0	0	0	0	0	0	0	0	0	0	0	0	5	13	0	0	0	0	0	0	0	0	0	0	0	0	0	0	0	0	0
712.00	1480	13520	0	0	0	0	0	0	0	0	0	0	1285	0	86	89	0	0	0	0	0	0	0	0	0	0	0	0	0	0	6	14	0	0	0	0	0	0	0	0	0	0	0	0	0	0	0	0	0
713.00	1470	13530	0	0	0	0	0	0	0	0	0	0	1276	0	85	88	0	0	0	0	0	0	0	0	0	0	0	0	0	0	6	15	0	0	0	0	0	0	0	0	0	0	0	0	0	0	0	0	0
714.00	1462	13538	0	0	0	0	0	0	0	0	0	0	1267	0	86	91	0	0	0	0	0	0	0	0	0	0	0	0	0	0	4	14	0	0	0	0	0	0	0	0	0	0	0	0	0	0	0	0	0
715.00	1452	13548	0	0	0	0	0	0	0	0	0	0	1260	0	84	88	0	0	0	0	0	0	0	0	0	0	0	0	0	0	5	15	0	0	0	0	0	0	0	0	0	0	0	0	0	0	0	0	0
716.00	1442	13558	0	0	0	0	0	0	0	0	0	0	1250	0	83	87	0	0	0	0	0	0	0	0	0	0	0	0	0	0	6	16	0	0	0	0	0	0	0	0	0	0	0	0	0	0	0	0	0
717.00	1434	13566	0	0	0	0	0	0	0	0	0	0	1243	0	83	88	0	0	0	0	0	0	0	0	0	0	0	0	0	0	5	15	0	0	0	0	0	0	0	0	0	0	0	0	0	0	0	0	0
718.00	1424	13576	0	0	0	0	0	0	0	0	0	0	1233	0	82	89	0	0	0	0	0	0	0	0	0	0	0	0	0	0	5	15	0	0	0	0	0	0	0	0	0	0	0	0	0	0	0	0	0
719.00	1411	13589	0	0	0	0	0	0	0	0	0	0	1222	0	81	88	0	0	0	0	0	0	0	0	0	0	0	0	0	0	5	15	0	0	0	0	0	0	0	0	0	0	0	0	0	0	0	0	0
720.00	1402	13598	0	0	0	0	0	0	0	0	0	0	1213	0	81	89	0	0	0	0	0	0	0	0	0	0	0	0	0	0	5	14	0	0	0	0	0	0	0	0	0	0	0	0	0	0	0	0	0
721.00	1392	13608	0	0	0	0	0	0	0	0	0	0	1204	0	80	88	0	0	0	0	0	0	0	0	0	0	0	0	0	0	6	14	0	0	0	0	0	0	0	0	0	0	0	0	0	0	0	0	0
722.00	1380	13620	0	0	0	0	0	0	0	0	0	0	1192	0	80	89	0	0	0	0	0	0	0	0	0	0	0	0	0	0	5	14	0	0	0	0	0	0	0	0	0	0	0	0	0	0	0	0	0
723.00	1370	13630	0	0	0	0	0	0	0	0	0	0	1183	0	80	88	0	0	0	0	0	0	0	0	0	0	0	0	0	0	4	15	0	0	0	0	0	0	0	0	0	0	0	0	0	0	0	0	0
724.00	1359	13641	0	0	0	0	0	0	0	0	0	0	1172	0	79	89	0	0	0	0	0	0	0	0	0	0	0	0	0	0	4	15	0	0	0	0	0	0	0	0	0	0	0	0	0	0	0	0	0
725.00	1351	13649	0	0	0	0	0	0	0	0	0	0	1162	0	79	88	0	0	0	0	0	0	0	0	0	0	0	0	0	0	5	17	0	0	0	0	0	0	0	0	0	0	0	0	0	0	0	0	0
726.00	1338	13662	0	0	0	0	0	0	0	0	0	0	1153	0	79	89	0	0	0	0	0	0	0	0	0	0	0	0	0	0	3	14	0	0	0	0	0	0	0	0	0	0	0	0	0	0	0	0	0
727.00	1331	13669	0	0	0	0	0	0	0	0	0	0	1146	0	78	88	0	0	0	0	0	0	0	0	0	0	0	0	0	0	4	15	0	0	0	0	0	0	0	0	0	0	0	0	0	0	0	0	0
728.00	1323	13677	0	0	0	0	0	0	0	0	0	0	1137	0	77	88	0	0	0	0	0	0	0	0	0	0	0	0	0	0	5	16	0	0	0	0	0	0	0	0	0	0	0	0	0	0	0	0	0
729.00	1313	13687	0	0	0	0	0	0	0	0	0	0	1127	0	77	89	0	0	0	0	0	0	0	0	0	0	0	0	0	0	4	16	0	0	0	0	0	0	0	0	0	0	0	0	0	0	0	0	0
730.00	1304	13696	0	0	0	0	0	0	0	0	0	0	1116	0	77	88	0	0	0	0	0	0	0	0	0	0	0	0	0	0	6	17	0	0	0	0	0	0	0	0	0	0	0	0	0	0	0	0	0
731.00	1295	13705	0	0	0	0	0	0	0	0	0	0	1107	0	77	91	0	0	0	0	0	0	0	0	0	0	0	0	0	0	5	15	0	0	0	0	0	0	0	0	0	0	0	0	0	0	0	0	0
732.00	1283	13717	0	0	0	0	0	0	0	0	0	0	1099	0	76	90	0	0	0	0	0	0	0	0	0	0	0	0	0	0	4	14	0	0	0	0	0	0	0	0	0	0	0	0	0	0	0	0	0
733.00	1274	13726	0	0	0	0	0	0	0	0	0	0	1089	0	76	91	0	0	0	0	0	0	0	0	0	0	0	0	0	0	4	14	0	0	0	0	0	0	0	0	0	0	0	0	0	0	0	0	0
734.00	1265	13735	0	0	0	0	0	0	0	0	0	0	1078	0	76	91	0	0	0	0	0	0	0	0	0	0	0	0	0	0	5	15	0	0	0	0	0	0	0	0	0	0	0	0	0	0	0	0	0
735.00	1255	13745	0	0	0	0	0	0	0	0	0	0	1069	0	75	91	0	0	0	0	0	0	0	0	0	0	0	0	0	0	6	14	0	0	0	0	0	0	0	0	0	0	0	0	0	0	0	0	0
736.00	1246	13754	0	0	0	0	0	0	0	0	0	0	1059	0	77	90	0	0	0	0	0	0	0	0	0	0	0	0	0	0	5	15	0	0	0	0	0	0	0	0	0	0	0	0	0	0	0	0	0
737.00	1233	13767	0	0	0	0	0	0	0	0	0	0	1048	0	77	91	0	0	0	0	0	0	0	0	0	0	0	0	0	0	4	13	0	0	0	0	0	0	0	0	0	0	0	0	0	0	0	0	0
738.00	1226	13774	0	0	0	0	0	0	0	0	0	0	1040	0	78	91	0	0	0	0	0	0	0	0	0	0	0	0	0	0	4	13	0	0	0	0	0	0	0	0	0	0	0	0	0	0	0	0	0
739.00	1216	13784	0	0	0	0	0	0	0	0	0	0	1032	0	76	90	0	0	0	0	0	0	0	0	0	0	0	0	0	0	4	14	0	0	0	0	0	0	0	0	0	0	0	0	0	0	0	0	0
740.00	1205	13795	0	0	0	0	0	0	0	0	0	0	1020	0	76	89	0	0	0	0	0	0	0	0	0	0	0	0	0	0	4	16	0	0	0	0	0	0	0	0	0	0	0	0	0	0	0	0	0
741.00	1197	13803	0	0	0	0	0	0	0	0	0	0	1011	0	76	88	0	0	0	0	0	0	0	0	0	0	0	0	0	0	5	17	0	0	0	0	0	0	0	0	0	0	0	0	0	0	0	0	0
742.00	1188	13812	0	0	0	0	0	0	0	0	0	0	1003	0	76	88	0	0	0	0	0	0	0	0	0	0	0	0	0	0	4	17	0	0	0	0	0	0	0	0	0	0	0	0	0	0	0	0	0
743.00	1179	13821	0	0	0	0	0	0	0	0	0	0	993	0	78	89	0	0	0	0	0	0	0	0	0	0	0	0	0	0	4	15	0	0	0	0	0	0	0	0	0	0	0	0	0	0	0	0	0
744.00	1170	13830	0	0	0	0	0	0	0	0	0	0	984	0	77	90	0	0	0	0	0	0	0	0	0	0	0	0	0	0	4	15	0	0	0	0	0	0	0	0	0	0	0	0	0	0	0	0	0
745.00	1159	13841	0	0	0	0	0	0	0	0	0	0	976	0	77	89	0	0	0	0	0	0	0	0	0	0	0	0	0	0	3	14	0	0	0	0	0	0	0	0	0	0	0	0	0	0	0	0	0
746.00	1152	13848	0	0	0	0	0	0	0	0	0	0	968	0	77	89	0	0	0	0	0	0	0	0	0	0	0	0	0	0	5	13	0	0	0	0	0	0	0	0	0	0	0	0	0	0	0	0	0
747.00	1143	13857	0	0	0	0	0	0	0	0	0	0	960	0	78	88	0	0	0	0	0	0	0	0	0	0	0	0	0	0	4	13	0	0	0	0	0	0	0	0	0	0	0	0	0	0	0	0	0
748.00	1134	13866	0	0	0	0	0	0	0	0	0	0	950	0	78	86	0	0	0	0	0	0	0	0	0	0	0	0	0	0	5	15	0	0	0	0	0	0	0	0	0	0	0	0	0	0	0	0	0
749.00	1124	13876	0	0	0	0	0	0	0	0	0	0	942	0	78	87	0	0	0	0	0	0	0	0	0	0	0	0	0	0	4	13	0	0	0	0	0	0	0	0	0	0	0	0	0	0	0	0	0
750.00	1116	13884	0	0	0	0	0	0	0	0	0	0	932	0	78	86	0	0	0	0	0	0	0	0	0	0	0	0	0	0	4	16	0	0	0	0	0	0	0	0	0	0	0	0	0	0	0	0	0
751.00	1107	13893	0	0	0	0	0	0	0	0	0	0	921	0	80	87	0	0	0	0	0	0	0	0	0	0	0	0	0	0	4	15	0	0	0	0	0	0	0	0	0	0	0	0	0	0	0	0	0
752.00	1097	13903	0	0	0	0	0	0	0	0	0	0	912	0	80	89	0	0	0	0	0	0	0	0	0	0	0	0	0	0	3	13	0	0	0	0	0	0	0	0	0	0	0	0	0	0	0	0	0
753.00	1091	13909	0	0	0	0	0	0	0	0	0	0	905	0	79	91	0	0	0	0	0	0	0	0	0	0	0	0	0	0	4	12	0	0	0	0	0	0	0	0	0	0	0	0	0	0	0	0	0
754.00	1082	13918	0	0	0	0	0	0	0	0	0	0	895	0	78	91	0	0	0	0	0	0	0	0	0	0	0	0	0	0	5	13	0	0	0	0	0	0	0	0	0	0	0	0	0	0	0	0	0
755.00	1074	13926	0	0	0	0	0	0	0	0	0	0	887	0	78	91	0	0	0	0	0	0	0	0	0	0	0	0	0	0	5	13	0	0	0	0	0	0	0	0	0	0	0	0	0	0	0	0	0
756.00	1067	13933	0	0	0	0	0	0	0	0	0	0	879	0	79	92	0	0	0	0	0	0	0	0	0	0	0	0	0	0	4	13	0	0	0	0	0	0	0	0	0	0	0	0	0	0	0	0	0
757.00	1059	13941	0	0	0	0	0	0	0	0	0	0	870	0	78	94	0	0	0	0	0	0	0	0	0	0	0	0	0	0	4	13	0	0	0	0	0	0	0	0	0	0	0	0	0	0	0	0	0
758.00	1050	13950	0	0	0	0	0	0	0	0	0	0	861	0	77	94	0	0	0	0	0	0	0	0	0	0	0	0	0	0	5	13	0	0	0	0	0	0	0	0	0	0	0	0	0	0	0	0	0
759.00	1040	13960	0	0	0	0	0	0	0	0	0	0	850	0	78	95	0	0	0	0	0	0	0	0	0	0	0	0	0	0	4	13	0	0	0	0	0	0	0	0	0	0	0	0	0	0	0	0	0
760.00	1030	13970	0	0	0	0	0	0	0	0	0	0	842	0	78	92	0	0	0	0	0	0	0	0	0	0	0	0	0	0	4	14	0	0	0	0	0	0	0	0	0	0	0	0	0	0	0	0	0
761.00	1021	13979	0	0	0	0	0	0	0	0	0	0	834	0	78	92	0	0	0	0	0	0	0	0	0	0	0	0	0	0	3	14	0	0	0	0	0	0	0	0	0	0	0	0	0	0	0	0	0
762.00	1016	13984	0	0	0	0	0	0	0	0	0	0	826	0	78	94	0	0	0	0	0	0	0	0	0	0	0	0	0	0	5	13	0	0	0	0	0	0	0	0	0	0	0	0	0	0	0	0	0
763.00	1008	13992	0	0	0	0	0	0	0	0	0	0	816	0	81	94	0	0	0	0	0	0	0	0	0	0	0	0	0	0	4	13	0	0	0	0	0	0	0	0	0	0	0	0	0	0	0	0	0
764.00	998	14002	0	0	0	0	0	0	0	0	0	0	805	0	80	95	0	0	0	0	0	0	0	0	0	0	0	0	0	0	4	14	0	0	0	0	0	0	0	0	0	0	0	0	0	0	0	0	0
765.00	989	14011	0	0	0	0	0	0	0	0	0	0	796	0	80	96	0	0	0	0	0	0	0	0	0	0	0	0	0	0	4	13	0	0	0	0	0	0	0	0	0	0	0	0	0	0	0	0	0
766.00	983	14017	0	0	0	0	0	0	0	0	0	0	788	0	80	96	0	0	0	0	0	0	0	0	0	0	0	0	0	0	4	15	0	0	0	0	0	0	0	0	0	0	0	0	0	0	0	0	0
767.00	970	14030	0	0	0	0	0	0	0	0	0	0	777	0	80	95	0	0	0	0	0	0	0	0	0	0	0	0	0	0	4	14	0	0	0	0	0	0	0	0	0	0	0	0	0	0	0	0	0
768.00	959	14041	0	0	0	0	0	0	0	0	0	0	766	0	80	96	0	0	0	0	0	0	0	0	0	0	0	0	0	0	4	13	0	0	0	0	0	0	0	0	0	0	0	0	0	0	0	0	0
769.00	949	14051	0	0	0	0	0	0	0	0	0	0	754	0	81	97	0	0	0	0	0	0	0	0	0	0	0	0	0	0	4	13	0	0	0	0	0	0	0	0	0	0	0	0	0	0	0	0	0
770.00	941	14059	0	0	0	0	0	0	0	0	0	0	747	0	79	95	0	0	0	0	0	0	0	0	0	0	0	0	0	0	5	15	0	0	0	0	0	0	0	0	0	0	0	0	0	0	0	0	0
771.00	930	14070	0	0	0	0	0	0	0	0	0	0	736	0	79	96	0	0	0	0	0	0	0	0	0	0	0	0	0	0	5	14	0	0	0	0	0	0	0	0	0	0	0	0	0	0	0	0	0
772.00	919	14081	0	0	0	0	0	0	0	0	0	0	726	0	80	95	0	0	0	0	0	0	0	0	0	0	0	0	0	0	4	14	0	0	0	0	0	0	0	0	0	0	0	0	0	0	0	0	0
773.00	912	14088	0	0	0	0	0	0	0	0	0	0	716	0	80	96	0	0	0	0	0	0	0	0	0	0	0	0	0	0	5	15	0	0	0	0	0	0	0	0	0	0	0	0	0	0	0	0	0
774.00	903	14097	0	0	0	0	0	0	0	0	0	0	709	0	80	97	0	0	0	0	0	0	0	0	0	0	0	0	0	0	4	13	0	0	0	0	0	0	0	0	0	0	0	0	0	0	0	0	0
775.00	897	14103	0	0	0	0	0	0	0	0	0	0	702	0	80	97	0	0	0	0	0	0	0	0	0	0	0	0	0	0	5	13	0	0	0	0	0	0	0	0	0	0	0	0	0	0	0	0	0
776.00	892	14108	0	0	0	0	0	0	0	0	0	0	695	0	81	98	0	0	0	0	0	0	0	0	0	0	0	0	0	0	6	12	0	0	0	0	0	0	0	0	0	0	0	0	0	0	0	0	0
777.00	885	14115	0	0	0	0	0	0	0	0	0	0	690	0	82	96	0	0	0	0	0	0	0	0	0	0	0	0	0	0	3	14	0	0	0	0	0	0	0	0	0	0	0	0	0	0	0	0	0
778.00	879	14121	0	0	0	0	0	0	0	0	0	0	682	0	82	96	0	0	0	0	0	0	0	0	0	0	0	0	0	0	4	15	0	0	0	0	0	0	0	0	0	0	0	0	0	0	0	0	0
779.00	873	14127	0	0	0	0	0	0	0	0	0	0	675	0	83	97	0	0	0	0	0	0	0	0	0	0	0	0	0	0	4	14	0	0	0	0	0	0	0	0	0	0	0	0	0	0	0	0	0
780.00	866	14134	0	0	0	0	0	0	0	0	0	0	668	0	82	97	0	0	0	0	0	0	0	0	0	0	0	0	0	0	4	15	0	0	0	0	0	0	0	0	0	0	0	0	0	0	0	0	0
781.00	859	14141	0	0	0	0	0	0	0	0	0	0	661	0	83	98	0	0	0	0	0	0	0	0	0	0	0	0	0	0	3	14	0	0	0	0	0	0	0	0	0	0	0	0	0	0	0	0	0
782.00	854	14146	0	0	0	0	0	0	0	0	0	0	656	0	82	98	0	0	0	0	0	0	0	0	0	0	0	0	0	0	4	14	0	0	0	0	0	0	0	0	0	0	0	0	0	0	0	0	0
783.00	847	14153	0	0	0	0	0	0	0	0	0	0	649	0	82	98	0	0	0	0	0	0	0	0	0	0	0	0	0	0	5	13	0	0	0	0	0	0	0	0	0	0	0	0	0	0	0	0	0
784.00	842	14158	0	0	0	0	0	0	0	0	0	0	643	0	81	99	0	0	0	0	0	0	0	0	0	0	0	0	0	0	6	13	0	0	0	0	0	0	0	0	0	0	0	0	0	0	0	0	0
785.00	835	14165	0	0	0	0	0	0	0	0	0	0	635	0	83	99	0	0	0	0	0	0	0	0	0	0	0	0	0	0	5	13	0	0	0	0	0	0	0	0	0	0	0	0	0	0	0	0	0
786.00	827	14173	0	0	0	0	0	0	0	0	0	0	629	0	81	98	0	0	0	0	0	0	0	0	0	0	0	0	0	0	6	13	0	0	0	0	0	0	0	0	0	0	0	0	0	0	0	0	0
787.00	819	14181	0	0	0	0	0	0	0	0	0	0	623	0	81	97	0	0	0	0	0	0	0	0	0	0	0	0	0	0	5	13	0	0	0	0	0	0	0	0	0	0	0	0	0	0	0	0	0
788.00	811	14189	0	0	0	0	0	0	0	0	0	0	620	0	79	95	0	0	0	0	0	0	0	0	0	0	0	0	0	0	5	12	0	0	0	0	0	0	0	0	0	0	0	0	0	0	0	0	0
789.00	806	14194	0	0	0	0	0	0	0	0	0	0	616	0	81	92	0	0	0	0	0	0	0	0	0	0	0	0	0	0	4	13	0	0	0	0	0	0	0	0	0	0	0	0	0	0	0	0	0
790.00	800	14200	0	0	0	0	0	0	0	0	0	0	609	0	82	92	0	0	0	0	0	0	0	0	0	0	0	0	0	0	4	13	0	0	0	0	0	0	0	0	0	0	0	0	0	0	0	0	0
791.00	794	14206	0	0	0	0	0	0	0	0	0	0	603	0	81	91	0	0	0	0	0	0	0	0	0	0	0	0	0	0	5	14	0	0	0	0	0	0	0	0	0	0	0	0	0	0	0	0	0
792.00	788	14212	0	0	0	0	0	0	0	0	0	0	598	0	81	89	0	0	0	0	0	0	0	0	0	0	0	0	0	0	5	15	0	0	0	0	0	0	0	0	0	0	0	0	0	0	0	0	0
793.00	782	14218	0	0	0	0	0	0	0	0	0	0	590	0	81	90	0	0	0	0	0	0	0	0	0	0	0	0	0	0	6	15	0	0	0	0	0	0	0	0	0	0	0	0	0	0	0	0	0
794.00	775	14225	0	0	0	0	0	0	0	0	0	0	585	0	82	90	0	0	0	0	0	0	0	0	0	0	0	0	0	0	3	15	0	0	0	0	0	0	0	0	0	0	0	0	0	0	0	0	0
795.00	768	14232	0	0	0	0	0	0	0	0	0	0	578	0	82	90	0	0	0	0	0	0	0	0	0	0	0	0	0	0	4	14	0	0	0	0	0	0	0	0	0	0	0	0	0	0	0	0	0
796.00	762	14238	0	0	0	0	0	0	0	0	0	0	570	0	83	89	0	0	0	0	0	0	0	0	0	0	0	0	0	0	4	16	0	0	0	0	0	0	0	0	0	0	0	0	0	0	0	0	0
797.00	755	14245	0	0	0	0	0	0	0	0	0	0	565	0	81	88	0	0	0	0	0	0	0	0	0	0	0	0	0	0	5	16	0	0	0	0	0	0	0	0	0	0	0	0	0	0	0	0	0
798.00	746	14254	0	0	0	0	0	0	0	0	0	0	557	0	82	89	0	0	0	0	0	0	0	0	0	0	0	0	0	0	4	14	0	0	0	0	0	0	0	0	0	0	0	0	0	0	0	0	0
799.00	739	14261	0	0	0	0	0	0	0	0	0	0	549	0	82	90	0	0	0	0	0	0	0	0	0	0	0	0	0	0	4	14	0	0	0	0	0	0	0	0	0	0	0	0	0	0	0	0	0
800.00	733	14267	0	0	0	0	0	0	0	0	0	0	544	0	81	90	0	0	0	0	0	0	0	0	0	0	0	0	0	0	5	13	0	0	0	0	0	0	0	0	0	0	0	0	0	0	0	0	0
801.00	727	14273	0	0	0	0	0	0	0	0	0	0	536	0	81	91	0	0	0	0	0	0	0	0	0	0	0	0	0	0	5	14	0	0	0	0	0	0	0	0	0	0	0	0	0	0	0	0	0
802.00	719	14281	0	0	0	0	0	0	0	0	0	0	529	0	80	92	0	0	0	0	0	0	0	0	0	0	0	0	0	0	4	14	0	0	0	0	0	0	0	0	0	0	0	0	0	0	0	0	0
803.00	710	14290	0	0	0	0	0	0	0	0	0	0	523	0	80	92	0	0	0	0	0	0	0	0	0	0	0	0	0	0	3	12	0	0	0	0	0	0	0	0	0	0	0	0	0	0	0	0	0
804.00	707	14293	0	0	0	0	0	0	0	0	0	0	515	0	82	92	0	0	0	0	0	0	0	0	0	0	0	0	0	0	5	13	0	0	0	0	0	0	0	0	0	0	0	0	0	0	0	0	0
805.00	700	14300	0	0	0	0	0	0	0	0	0	0	508	0	83	92	0	0	0	0	0	0	0	0	0	0	0	0	0	0	5	12	0	0	0	0	0	0	0	0	0	0	0	0	0	0	0	0	0
806.00	695	14305	0	0	0	0	0	0	0	0	0	0	502	0	84	89	0	0	0	0	0	0	0	0	0	0	0	0	0	0	4	16	0	0	0	0	0	0	0	0	0	0	0	0	0	0	0	0	0
807.00	688	14312	0	0	0	0	0	0	0	0	0	0	496	0	82	89	0	0	0	0	0	0	0	0	0	0	0	0	0	0	5	16	0	0	0	0	0	0	0	0	0	0	0	0	0	0	0	0	0
808.00	680	14320	0	0	0	0	0	0	0	0	0	0	486	0	84	91	0	0	0	0	0	0	0	0	0	0	0	0	0	0	4	15	0	0	0	0	0	0	0	0	0	0	0	0	0	0	0	0	0
809.00	674	14326	0	0	0	0	0	0	0	0	0	0	480	0	83	89	0	0	0	0	0	0	0	0	0	0	0	0	0	0	5	17	0	0	0	0	0	0	0	0	0	0	0	0	0	0	0	0	0
810.00	666	14334	0	0	0	0	0	0	0	0	0	0	473	0	83	91	0	0	0	0	0	0	0	0	0	0	0	0	0	0	4	15	0	0	0	0	0	0	0	0	0	0	0	0	0	0	0	0	0
811.00	658	14342	0	0	0	0	0	0	0	0	0	0	465	0	84	90	0	0	0	0	0	0	0	0	0	0	0	0	0	0	4	15	0	0	0	0	0	0	0	0	0	0	0	0	0	0	0	0	0
812.00	652	14348	0	0	0	0	0	0	0	0	0	0	460	0	85	90	0	0	0	0	0	0	0	0	0	0	0	0	0	0	3	14	0	0	0	0	0	0	0	0	0	0	0	0	0	0	0	0	0
813.00	645	14355	0	0	0	0	0	0	0	0	0	0	451	0	85	91	0	0	0	0	0	0	0	0	0	0	0	0	0	0	4	14	0	0	0	0	0	0	0	0	0	0	0	0	0	0	0	0	0
814.00	638	14362	0	0	0	0	0	0	0	0	0	0	446	0	84	90	0	0	0	0	0	0	0	0	0	0	0	0	0	0	4	14	0	0	0	0	0	0	0	0	0	0	0	0	0	0	0	0	0
815.00	633	14367	0	0	0	0	0	0	0	0	0	0	439	0	84	89	0	0	0	0	0	0	0	0	0	0	0	0	0	0	5	16	0	0	0	0	0	0	0	0	0	0	0	0	0	0	0	0	0
816.00	625	14375	0	0	0	0	0	0	0	0	0	0	431	0	85	91	0	0	0	0	0	0	0	0	0	0	0	0	0	0	4	14	0	0	0	0	0	0	0	0	0	0	0	0	0	0	0	0	0
817.00	618	14382	0	0	0	0	0	0	0	0	0	0	422	0	86	92	0	0	0	0	0	0	0	0	0	0	0	0	0	0	4	14	0	0	0	0	0	0	0	0	0	0	0	0	0	0	0	0	0
818.00	612	14388	0	0	0	0	0	0	0	0	0	0	416	0	86	92	0	0	0	0	0	0	0	0	0	0	0	0	0	0	4	14	0	0	0	0	0	0	0	0	0	0	0	0	0	0	0	0	0
819.00	606	14394	0	0	0	0	0	0	0	0	0	0	408	0	87	93	0	0	0	0	0	0	0	0	0	0	0	0	0	0	4	14	0	0	0	0	0	0	0	0	0	0	0	0	0	0	0	0	0
820.00	599	14401	0	0	0	0	0	0	0	0	0	0	401	0	86	94	0	0	0	0	0	0	0	0	0	0	0	0	0	0	4	14	0	0	0	0	0	0	0	0	0	0	0	0	0	0	0	0	0
821.00	594	14406	0	0	0	0	0	0	0	0	0	0	393	0	87	94	0	0	0	0	0	0	0	0	0	0	0	0	0	0	5	15	0	0	0	0	0	0	0	0	0	0	0	0	0	0	0	0	0
822.00	587	14413	0	0	0	0	0	0	0	0	0	0	386	0	86	95	0	0	0	0	0	0	0	0	0	0	0	0	0	0	5	15	0	0	0	0	0	0	0	0	0	0	0	0	0	0	0	0	0
823.00	579	14421	0	0	0	0	0	0	0	0	0	0	381	0	85	94	0	0	0	0	0	0	0	0	0	0	0	0	0	0	4	15	0	0	0	0	0	0	0	0	0	0	0	0	0	0	0	0	0
824.00	572	14428	0	0	0	0	0	0	0	0	0	0	374	0	86	93	0	0	0	0	0	0	0	0	0	0	0	0	0	0	5	14	0	0	0	0	0	0	0	0	0	0	0	0	0	0	0	0	0
825.00	565	14435	0	0	0	0	0	0	0	0	0	0	368	0	85	91	0	0	0	0	0	0	0	0	0	0	0	0	0	0	5	16	0	0	0	0	0	0	0	0	0	0	0	0	0	0	0	0	0
826.00	557	14443	0	0	0	0	0	0	0	0	0	0	360	0	87	91	0	0	0	0	0	0	0	0	0	0	0	0	0	0	3	16	0	0	0	0	0	0	0	0	0	0	0	0	0	0	0	0	0
827.00	551	14449	0	0	0	0	0	0	0	0	0	0	354	0	87	92	0	0	0	0	0	0	0	0	0	0	0	0	0	0	3	15	0	0	0	0	0	0	0	0	0	0	0	0	0	0	0	0	0
828.00	545	14455	0	0	0	0	0	0	0	0	0	0	347	0	85	94	0	0	0	0	0	0	0	0	0	0	0	0	0	0	5	14	0	0	0	0	0	0	0	0	0	0	0	0	0	0	0	0	0
829.00	538	14462	0	0	0	0	0	0	0	0	0	0	339	0	85	95	0	0	0	0	0	0	0	0	0	0	0	0	0	0	5	14	0	0	0	0	0	0	0	0	0	0	0	0	0	0	0	0	0
830.00	530	14470	0	0	0	0	0	0	0	0	0	0	333	0	85	95	0	0	0	0	0	0	0	0	0	0	0	0	0	0	4	13	0	0	0	0	0	0	0	0	0	0	0	0	0	0	0	0	0
831.00	524	14476	0	0	0	0	0	0	0	0	0	0	330	0	83	95	0	0	0	0	0	0	0	0	0	0	0	0	0	0	4	12	0	0	0	0	0	0	0	0	0	0	0	0	0	0	0	0	0
832.00	517	14483	0	0	0	0	0	0	0	0	0	0	321	0	82	98	0	0	0	0	0	0	0	0	0	0	0	0	0	0	5	11	0	0	0	0	0	0	0	0	0	0	0	0	0	0	0	0	0
833.00	511	14489	0	0	0	0	0	0	0	0	0	0	314	0	83	96	0	0	0	0	0	0	0	0	0	0	0	0	0	0	5	13	0	0	0	0	0	0	0	0	0	0	0	0	0	0	0	0	0
834.00	504	14496	0	0	0	0	0	0	0	0	0	0	307	0	83	97	0	0	0	0	0	0	0	0	0	0	0	0	0	0	4	13	0	0	0	0	0	0	0	0	0	0	0	0	0	0	0	0	0
835.00	498	14502	0	0	0	0	0	0	0	0	0	0	301	0	80	97	0	0	0	0	0	0	0	0	0	0	0	0	0	0	6	14	0	0	0	0	0	0	0	0	0	0	0	0	0	0	0	0	0
836.00	492	14508	0	0	0	0	0	0	0	0	0	0	295	0	80	96	0	0	0	0	0	0	0	0	0	0	0	0	0	0	5	16	0	0	0	0	0	0	0	0	0	0	0	0	0	0	0	0	0
837.00	485	14515	0	0	0	0	0	0	0	0	0	0	287	0	80	97	0	0	0	0	0	0	0	0	0	0	0	0	0	0	5	16	0	0	0	0	0	0	0	0	0	0	0	0	0	0	0	0	0
838.00	478	14522	0	0	0	0	0	0	0	0	0	0	279	0	80	97	0	0	0	0	0	0	0	0	0	0	0	0	0	0	6	16	0	0	0	0	0	0	0	0	0	0	0	0	0	0	0	0	0
839.00	471	14529	0	0	0	0	0	0	0	0	0	0	273	0	81	96	0	0	0	0	0	0	0	0	0	0	0	0	0	0	5	16	0	0	0	0	0	0	0	0	0	0	0	0	0	0	0	0	0
840.00	464	14536	0	0	0	0	0	0	0	0	0	0	268	0	80	95	0	0	0	0	0	0	0	0	0	0	0	0	0	0	5	16	0	0	0	0	0	0	0	0	0	0	0	0	0	0	0	0	0
841.00	458	14542	0	0	0	0	0	0	0	0	0	0	260	0	79	98	0	0	0	0	0	0	0	0	0	0	0	0	0	0	7	14	0	0	0	0	0	0	0	0	0	0	0	0	0	0	0	0	0
842.00	450	14550	0	0	0	0	0	0	0	0	0	0	254	0	78	98	0	0	0	0	0	0	0	0	0	0	0	0	0	0	6	14	0	0	0	0	0	0	0	0	0	0	0	0	0	0	0	0	0
843.00	444	14556	0	0	0	0	0	0	0	0	0	0	248	0	78	100	0	0	0	0	0	0	0	0	0	0	0	0	0	0	6	12	0	0	0	0	0	0	0	0	0	0	0	0	0	0	0	0	0
844.00	437	14563	0	0	0	0	0	0	0	0	0	0	241	0	78	101	0	0	0	0	0	0	0	0	0	0	0	0	0	0	5	12	0	0	0	0	0	0	0	0	0	0	0	0	0	0	0	0	0
845.00	430	14570	0	0	0	0	0	0	0	0	0	0	236	0	78	97	0	0	0	0	0	0	0	0	0	0	0	0	0	0	5	14	0	0	0	0	0	0	0	0	0	0	0	0	0	0	0	0	0
846.00	426	14574	0	0	0	0	0	0	0	0	0	0	231	0	78	96	0	0	0	0	0	0	0	0	0	0	0	0	0	0	6	15	0	0	0	0	0	0	0	0	0	0	0	0	0	0	0	0	0
847.00	417	14583	0	0	0	0	0	0	0	0	0	0	225	0	79	95	0	0	0	0	0	0	0	0	0	0	0	0	0	0	2	16	0	0	0	0	0	0	0	0	0	0	0	0	0	0	0	0	0
848.00	412	14588	0	0	0	0	0	0	0	0	0	0	219	0	76	96	0	0	0	0	0	0	0	0	0	0	0	0	0	0	5	16	0	0	0	0	0	0	0	0	0	0	0	0	0	0	0	0	0
849.00	404	14596	0	0	0	0	0	0	0	0	0	0	212	0	76	96	0	0	0	0	0	0	0	0	0	0	0	0	0	0	4	16	0	0	0	0	0	0	0	0	0	0	0	0	0	0	0	0	0
850.00	397	14603	0	0	0	0	0	0	0	0	0	0	204	0	77	97	0	0	0	0	0	0	0	0	0	0	0	0	0	0	5	14	0	0	0	0	0	0	0	0	0	0	0	0	0	0	0	0	0
851.00	393	14607	0	0	0	0	0	0	0	0	0	0	197	0	78	98	0	0	0	0	0	0	0	0	0	0	0	0	0	0	6	14	0	0	0	0	0	0	0	0	0	0	0	0	0	0	0	0	0
852.00	387	14613	0	0	0	0	0	0	0	0	0	0	190	0	77	99	0	0	0	0	0	0	0	0	0	0	0	0	0	0	6	15	0	0	0	0	0	0	0	0	0	0	0	0	0	0	0	0	0
853.00	379	14621	0	0	0	0	0	0	0	0	0	0	185	0	76	97	0	0	0	0	0	0	0	0	0	0	0	0	0	0	5	16	0	0	0	0	0	0	0	0	0	0	0	0	0	0	0	0	0
854.00	372	14628	0	0	0	0	0	0	0	0	0	0	178	0	77	97	0	0	0	0	0	0	0	0	0	0	0	0	0	0	5	15	0	0	0	0	0	0	0	0	0	0	0	0	0	0	0	0	0
855.00	365	14635	0	0	0	0	0	0	0	0	0	0	172	0	79	98	0	0	0	0	0	0	0	0	0	0	0	0	0	0	3	13	0	0	0	0	0	0	0	0	0	0	0	0	0	0	0	0	0
856.00	361	14639	0	0	0	0	0	0	0	0	0	0	165	0	79	98	0	0	0	0	0	0	0	0	0	0	0	0	0	0	5	14	0	0	0	0	0	0	0	0	0	0	0	0	0	0	0	0	0
857.00	353	14647	0	0	0	0	0	0	0	0	0	0	158	0	79	98	0	0	0	0	0	0	0	0	0	0	0	0	0	0	4	14	0	0	0	0	0	0	0	0	0	0	0	0	0	0	0	0	0
858.00	348	14652	0	0	0	0	0	0	0	0	0	0	153	0	78	98	0	0	0	0	0	0	0	0	0	0	0	0	0	0	5	14	0	0	0	0	0	0	0	0	0	0	0	0	0	0	0	0	0
859.00	340	14660	0	0	0	0	0	0	0	0	0	0	145	0	80	99	0	0	0	0	0	0	0	0	0	0	0	0	0	0	3	13	0	0	0	0	0	0	0	0	0	0	0	0	0	0	0	0	0
860.00	335	14665	0	0	0	0	0	0	0	0	0	0	138	0	81	99	0	0	0	0	0	0	0	0	0	0	0	0	0	0	3	14	0	0	0	0	0	0	0	0	0	0	0	0	0	0	0	0	0
861.00	329	14671	0	0	0	0	0	0	0	0	0	0	132	0	79	98	0	0	0	0	0	0	0	0	0	0	0	0	0	0	4	16	0	0	0	0	0	0	0	0	0	0	0	0	0	0	0	0	0
862.00	323	14677	0	0	0	0	0	0	0	0	0	0	125	0	79	99	0	0	0	0	0	0	0	0	0	0	0	0	0	0	4	16	0	0	0	0	0	0	0	0	0	0	0	0	0	0	0	0	0
863.00	316	14684	0	0	0	0	0	0	0	0	0	0	121	0	80	98	0	0	0	0	0	0	0	0	0	0	0	0	0	0	4	13	0	0	0	0	0	0	0	0	0	0	0	0	0	0	0	0	0
864.00	309	14691	0	0	0	0	0	0	0	0	0	0	116	0	80	96	0	0	0	0	0	0	0	0	0	0	0	0	0	0	4	13	0	0	0	0	0	0	0	0	0	0	0	0	0	0	0	0	0
865.00	304	14696	0	0	0	0	0	0	0	0	0	0	112	0	79	92	0	0	0	0	0	0	0	0	0	0	0	0	0	0	4	17	0	0	0	0	0	0	0	0	0	0	0	0	0	0	0	0	0
866.00	297	14703	0	0	0	0	0	0	0	0	0	0	105	0	80	92	0	0	0	0	0	0	0	0	0	0	0	0	0	0	4	16	0	0	0	0	0	0	0	0	0	0	0	0	0	0	0	0	0
867.00	291	14709	0	0	0	0	0	0	0	0	0	0	99	0	78	93	0	0	0	0	0	0	0	0	0	0	0	0	0	0	6	15	0	0	0	0	0	0	0	0	0	0	0	0	0	0	0	0	0
868.00	284	14716	0	0	0	0	0	0	0	0	0	0	91	0	80	94	0	0	0	0	0	0	0	0	0	0	0	0	0	0	4	15	0	0	0	0	0	0	0	0	0	0	0	0	0	0	0	0	0
869.00	278	14722	0	0	0	0	0	0	0	0	0	0	85	0	80	94	0	0	0	0	0	0	0	0	0	0	0	0	0	0	3	16	0	0	0	0	0	0	0	0	0	0	0	0	0	0	0	0	0
870.00	271	14729	0	0	0	0	0	0	0	0	0	0	79	0	79	96	0	0	0	0	0	0	0	0	0	0	0	0	0	0	4	13	0	0	0	0	0	0	0	0	0	0	0	0	0	0	0	0	0
871.00	267	14733	0	0	0	0	0	0	0	0	0	0	71	0	80	97	0	0	0	0	0	0	0	0	0	0	0	0	0	0	6	13	0	0	0	0	0	0	0	0	0	0	0	0	0	0	0	0	0
872.00	261	14739	0	0	0	0	0	0	0	0	0	0	64	0	82	98	0	0	0	0	0	0	0	0	0	0	0	0	0	0	5	12	0	0	0	0	0	0	0	0	0	0	0	0	0	0	0	0	0
873.00	253	14747	0	0	0	0	0	0	0	0	0	0	57	0	82	99	0	0	0	0	0	0	0	0	0	0	0	0	0	0	3	12	0	0	0	0	0	0	0	0	0	0	0	0	0	0	0	0	0
874.00	247	14753	0	0	0	0	0	0	0	0	0	0	51	0	80	98	0	0	0	0	0	0	0	0	0	0	0	0	0	0	5	13	0	0	0	0	0	0	0	0	0	0	0	0	0	0	0	0	0
875.00	241	14759	0	0	0	0	0	0	0	0	0	0	44	0	80	97	0	0	0	0	0	0	0	0	0	0	0	0	0	0	5	15	0	0	0	0	0	0	0	0	0	0	0	0	0	0	0	0	0
876.00	234	14766	0	0	0	0	0	0	0	0	0	0	40	0	79	95	0	0	0	0	0	0	0	0	0	0	0	0	0	0	5	15	0	0	0	0	0	0	0	0	0	0	0	0	0	0	0	0	0
877.00	228	14772	0	0	0	0	0	0	0	0	0	0	34	0	79	96	0	0	0	0	0	0	0	0	0	0	0	0	0	0	4	15	0	0	0	0	0	0	0	0	0	0	0	0	0	0	0	0	0
878.00	221	14779	0	0	0	0	0	0	0	0	0	0	27	0	80	94	0	0	0	0	0	0	0	0	0	0	0	0	0	0	4	16	0	0	0	0	0	0	0	0	0	0	0	0	0	0	0	0	0
879.00	215	14785	0	0	0	0	0	0	0	0	0	0	21	0	79	96	0	0	0	0	0	0	0	0	0	0	0	0	0	0	4	15	0	0	0	0	0	0	0	0	0	0	0	0	0	0	0	0	0
880.00	209	14791	0	0	0	0	0	0	0	0	0	0	15	0	78	96	0	0	0	0	0	0	0	0	0	0	0	0	0	0	5	15	0	0	0	0	0	0	0	0	0	0	0	0	0	0	0	0	0
881.00	202	14798	0	0	0	0	0	0	0	0	0	0	9	0	78	94	0	0	0	0	0	0	0	0	0	0	0	0	0	0	5	16	0	0	0	0	0	0	0	0	0	0	0	0	0	0	0	0	0
882.00	195	14805	0	0	0	0	0	0	0	0	0	0	5	0	77	95	0	0	0	0	0	0	0	0	0	0	0	0	0	0	4	14	0	0	0	0	0	0	0	0	0	0	0	0	0	0	0	0	0
883.00	189	14811	0	0	0	0	0	0	0	0	0	0	1	0	75	95	0	0	0	0	0	0	0	0	0	0	0	0	0	0	5	13	0	0	0	0	0	0	0	0	0	0	0	0	0	0	0	0	0
884.00	182	14818	0	0	0	0	0	0	0	0	0	0	0	0	71	92	0	0	0	0	0	0	0	0	0	0	0	0	0	0	5	14	0	0	0	0	0	0	0	0	0	0	0	0	0	0	0	0	0
885.00	175	14825	0	0	0	0	0	0	0	0	0	0	0	0	69	89	0	0	0	0	0	0	0	0	0	0	0	0	0	0	4	13	0	0	0	0	0	0	0	0	0	0	0	0	0	0	0	0	0
886.00	168	14832	0	0	0	0	0	0	0	0	0	0	0	0	65	84	0	0	0	0	0	0	0	0	0	0	0	0	0	0	4	15	0	0	0	0	0	0	0	0	0	0	0	0	0	0	0	0	0
887.00	163	14837	0	0	0	0	0	0	0	0	0	0	0	0	61	80	0	0	0	0	0	0	0	0	0	0	0	0	0	0	5	17	0	0	0	0	0	0	0	0	0	0	0	0	0	0	0	0	0
888.00	157	14843	0	0	0	0	0	0	0	0	0	0	0	0	59	78	0	0	0	0	0	0	0	0	0	0	0	0	0	0	4	16	0	0	0	0	0	0	0	0	0	0	0	0	0	0	0	0	0
889.00	150	14850	0	0	0	0	0	0	0	0	0	0	0	0	55	75	0	0	0	0	0	0	0	0	0	0	0	0	0	0	5	15	0	0	0	0	0	0	0	0	0	0	0	0	0	0	0	0	0
890.00	143	14857	0	0	0	0	0	0	0	0	0	0	0	0	51	72	0	0	0	0	0	0	0	0	0	0	0	0	0	0	5	15	0	0	0	0	0	0	0	0	0	0	0	0	0	0	0	0	0
891.00	136	14864	0	0	0	0	0	0	0	0	0	0	0	0	49	69	0	0	0	0	0	0	0	0	0	0	0	0	0	0	4	14	0	0	0	0	0	0	0	0	0	0	0	0	0	0	0	0	0
892.00	128	14872	0	0	0	0	0	0	0	0	0	0	0	0	45	65	0	0	0	0	0	0	0	0	0	0	0	0	0	0	4	14	0	0	0	0	0	0	0	0	0	0	0	0	0	0	0	0	0
893.00	123	14877	0	0	0	0	0	0	0	0	0	0	0	0	42	63	0	0	0	0	0	0	0	0	0	0	0	0	0	0	4	14	0	0	0	0	0	0	0	0	0	0	0	0	0	0	0	0	0
894.00	117	14883	0	0	0	0	0	0	0	0	0	0	0	0	39	59	0	0	0	0	0	0	0	0	0	0	0	0	0	0	4	15	0	0	0	0	0	0	0	0	0	0	0	0	0	0	0	0	0
895.00	109	14891	0	0	0	0	0	0	0	0	0	0	0	0	35	56	0	0	0	0	0	0	0	0	0	0	0	0	0	0	4	14	0	0	0	0	0	0	0	0	0	0	0	0	0	0	0	0	0
896.00	103	14897	0	0	0	0	0	0	0	0	0	0	0	0	31	53	0	0	0	0	0	0	0	0	0	0	0	0	0	0	5	14	0	0	0	0	0	0	0	0	0	0	0	0	0	0	0	0	0
897.00	96	14904	0	0	0	0	0	0	0	0	0	0	0	0	28	50	0	0	0	0	0	0	0	0	0	0	0	0	0	0	5	13	0	0	0	0	0	0	0	0	0	0	0	0	0	0	0	0	0
898.00	89	14911	0	0	0	0	0	0	0	0	0	0	0	0	25	45	0	0	0	0	0	0	0	0	0	0	0	0	0	0	4	15	0	0	0	0	0	0	0	0	0	0	0	0	0	0	0	0	0
899.00	82	14918	0	0	0	0	0	0	0	0	0	0	0	0	22	42	0	0	0	0	0	0	0	0	0	0	0	0	0	0	3	15	0	0	0	0	0	0	0	0	0	0	0	0	0	0	0	0	0
900.00	77	14923	0	0	0	0	0	0	0	0	0	0	0	0	19	40	0	0	0	0	0	0	0	0	0	0	0	0	0	0	4	14	0	0	0	0	0	0	0	0	0	0	0	0	0	0	0	0	0
901.00	69	14931	0	0	0	0	0	0	0	0	0	0	0	0	16	37	0	0	0	0	0	0	0	0	0	0	0	0	0	0	3	13	0	0	0	0	0	0	0	0	0	0	0	0	0	0	0	0	0
902.00	64	14936	0	0	0	0	0	0	0	0	0	0	0	0	12	34	0	0	0	0	0	0	0	0	0	0	0	0	0	0	4	14	0	0	0	0	0	0	0	0	0	0	0	0	0	0	0	0	0
903.00	58	14942	0	0	0	0	0	0	0	0	0	0	0	0	10	30	0	0	0	0	0	0	0	0	0	0	0	0	0	0	4	14	0	0	0	0	0	0	0	0	0	0	0	0	0	0	0	0	0
904.00	52	14948	0	0	0	0	0	0	0	0	0	0	0	0	6	27	0	0	0	0	0	0	0	0	0	0	0	0	0	0	5	14	0	0	0	0	0	0	0	0	0	0	0	0	0	0	0	0	0
905.00	46	14954	0	0	0	0	0	0	0	0	0	0	0	0	3	25	0	0	0	0	0	0	0	0	0	0	0	0	0	0	5	13	0	0	0	0	0	0	0	0	0	0	0	0	0	0	0	0	0
906.00	38	14962	0	0	0	0	0	0	0	0	0	0	0	0	1	21	0	0	0	0	0	0	0	0	0	0	0	0	0	0	3	13	0	0	0	0	0	0	0	0	0	0	0	0	0	0	0	0	0
907.00	33	14967	0	0	0	0	0	0	0	0	0	0	0	0	0	17	0	0	0	0	0	0	0	0	0	0	0	0	0	0	2	14	0	0	0	0	0	0	0	0	0	0	0	0	0	0	0	0	0
908.00	29	14971	0	0	0	0	0	0	0	0	0	0	0	0	0	14	0	0	0	0	0	0	0	0	0	0	0	0	0	0	0	15	0	0	0	0	0	0	0	0	0	0	0	0	0	0	0	0	0
909.00	26	14974	0	0	0	0	0	0	0	0	0	0	0	0	0	11	0	0	0	0	0	0	0	0	0	0	0	0	0	0	0	15	0	0	0	0	0	0	0	0	0	0	0	0	0	0	0	0	0
910.00	23	14977	0	0	0	0	0	0	0	0	0	0	0	0	0	9	0	0	0	0	0	0	0	0	0	0	0	0	0	0	0	14	0	0	0	0	0	0	0	0	0	0	0	0	0	0	0	0	0
911.00	20	14980	0	0	0	0	0	0	0	0	0	0	0	0	0	7	0	0	0	0	0	0	0	0	0	0	0	0	0	0	0	13	0	0	0	0	0	0	0	0	0	0	0	0	0	0	0	0	0
912.00	17	14983	0	0	0	0	0	0	0	0	0	0	0	0	0	3	0	0	0	0	0	0	0	0	0	0	0	0	0	0	0	14	0	0	0	0	0	0	0	0	0	0	0	0	0	0	0	0	0
913.00	13	14987	0	0	0	0	0	0	0	0	0	0	0	0	0	0	0	0	0	0	0	0	0	0	0	0	0	0	0	0	0	13	0	0	0	0	0	0	0	0	0	0	0	0	0	0	0	0	0
914.00	11	14989	0	0	0	0	0	0	0	0	0	0	0	0	0	0	0	0	0	0	0	0	0	0	0	0	0	0	0	0	0	11	0	0	0	0	0	0	0	0	0	0	0	0	0	0	0	0	0
915.00	8	14992	0	0	0	0	0	0	0	0	0	0	0	0	0	0	0	0	0	0	0	0	0	0	0	0	0	0	0	0	0	8	0	0	0	0	0	0	0	0	0	0	0	0	0	0	0	0	0
916.00	5	14995	0	0	0	0	0	0	0	0	0	0	0	0	0	0	0	0	0	0	0	0	0	0	0	0	0	0	0	0	0	5	0	0	0	0	0	0	0	0	0	0	0	0	0	0	0	0	0
917.00	2	14998	0	0	0	0	0	0	0	0	0	0	0	0	0	0	0	0	0	0	0	0	0	0	0	0	0	0	0	0	0	2	0	0	0	0	0	0	0	0	0	0	0	0	0	0	0	0	0
917.28	0	15000	0	0	0	0	0	0	0	0	0	0	0	0	0	0	0	0	0	0	0	0	0	0	0	0	0	0	0	0	0	0	0	0	0	0	0	0	0	0	0	0	0	0	0	0	0	0	0
[truncated: 13 more columns]
