# Supplementary material for: Study on emergency evacuation in underground urban complexes
Source: PLoS One. 2022 Dec 30;17(12):e0278521. doi: 10.1371/journal.pone.0278521 (PMC9803195; doi:10.1371/journal.pone.0278521)
Supplement: S3 Dataset — (CSV) [file pone.0278521.s003.csv]

time(s)	"Remaining (Total)"	"Exited (Total)"	"Floor 0.0 m->Door01"	"Floor 0.0 m->Door01 width(m)"	"Floor 0.0 m->Door01 total boundary(m)"	"Floor 0.0 m->Door01 [+X]"	"Floor 0.0 m->Door01 [-X]"	"Floor 0.0 m->Door02"	"Floor 0.0 m->Door02 width(m)"	"Floor 0.0 m->Door02 total boundary(m)"	"Floor 0.0 m->Door02 [+X]"	"Floor 0.0 m->Door02 [-X]"	"Floor 0.0 m->Door05"	"Floor 0.0 m->Door05 width(m)"	"Floor 0.0 m->Door05 total boundary(m)"	"Floor 0.0 m->Door05 [+X]"	"Floor 0.0 m->Door05 [-X]"	"Floor 0.0 m->Door06"	"Floor 0.0 m->Door06 width(m)"	"Floor 0.0 m->Door06 total boundary(m)"	"Floor 0.0 m->Door06 [+X]"	"Floor 0.0 m->Door06 [-X]"	"Floor 0.0 m->Door08"	"Floor 0.0 m->Door08 width(m)"	"Floor 0.0 m->Door08 total boundary(m)"	"Floor 0.0 m->Door08 [+X]"	"Floor 0.0 m->Door08 [-X]"	"Floor 0.0 m->Door09"	"Floor 0.0 m->Door09 width(m)"	"Floor 0.0 m->Door09 total boundary(m)"	"Floor 0.0 m->Door09 [+X]"	"Floor 0.0 m->Door09 [-X]"	"Floor 0.0 m->Door10"	"Floor 0.0 m->Door10 width(m)"	"Floor 0.0 m->Door10 total boundary(m)"	"Floor 0.0 m->Door10 [+X]"	"Floor 0.0 m->Door10 [-X]"	"Floor 0.0 m->Door11"	"Floor 0.0 m->Door11 width(m)"	"Floor 0.0 m->Door11 total boundary(m)"	"Floor 0.0 m->Door11 [+X]"	"Floor 0.0 m->Door11 [-X]"	"Floor 0.0 m->Door12"	"Floor 0.0 m->Door12 width(m)"	"Floor 0.0 m->Door12 total boundary(m)"	"Floor 0.0 m->Door12 [+X]"	"Floor 0.0 m->Door12 [-X]"	"Floor 0.0 m->Door13"	"Floor 0.0 m->Door13 width(m)"
0	15000	0	0	0.55	0	0	0	0	0.55	0	0	0	0	0.55	0	0	0	0	0.55	0	0	0	0	1	0	0	0	0	1	0	0	0	0	1	0	0	0	0	1	0	0	0	0	1	0	0	0	0	0.55
1	14998	2	0	0.55	0	0	0	0	0.55	0	0	0	0	0.55	0	0	0	0	0.55	0	0	0	0	1	0	0	0	0	1	0	0	0	1	1	0	0	1	0	1	0	0	0	1	1	0	0	1	0	0.55
2	14972	28	0	0.55	0	0	0	0	0.55	0	0	0	0	0.55	0	0	0	0	0.55	0	0	0	0	1	0	0	0	0	1	0	0	0	1	1	0	0	1	1	1	0	0	1	0	1	0	0	0	0	0.55
3	14949	51	1	0.55	0	0	1	0	0.55	0	0	0	0	0.55	0	0	0	0	0.55	0	0	0	0	1	0	0	0	1	1	0	0	1	1	1	0	0	1	1	1	0	0	1	1	1	0	0	1	1	0.55
4	14915	85	0	0.55	0	0	0	0	0.55	0	0	0	0	0.55	0	0	0	1	0.55	0	0	1	1	1	0	0	1	0	1	0	0	0	0	1	0	0	0	2	1	0	0	2	1	1	0	0	1	1	0.55
5	14877	123	0	0.55	0	0	0	0	0.55	0	0	0	0	0.55	0	0	0	1	0.55	0	0	1	1	1	0	0	1	2	1	0	0	2	2	1	0	0	2	1	1	0	0	1	0	1	0	0	0	0	0.55
6	14840	160	1	0.55	0	0	1	1	0.55	0	0	1	1	0.55	0	0	1	1	0.55	0	0	1	2	1	0	0	2	0	1	0	0	0	1	1	0	0	1	1	1	0	0	1	1	1	0	0	1	0	0.55
7	14802	198	0	0.55	0	0	0	1	0.55	0	0	1	1	0.55	0	0	1	1	0.55	0	0	1	0	1	0	0	0	0	1	0	0	0	2	1	0	0	2	1	1	0	0	1	2	1	0	0	2	0	0.55
8	14762	238	1	0.55	0	0	1	1	0.55	0	0	1	1	0.55	0	0	1	1	0.55	0	0	1	2	1	0	0	2	1	1	0	0	1	1	1	0	0	1	2	1	0	0	2	0	1	0	0	0	1	0.55
9	14721	279	0	0.55	0	0	0	1	0.55	0	0	1	0	0.55	0	0	0	0	0.55	0	0	0	0	1	0	0	0	1	1	0	0	1	1	1	0	0	1	1	1	0	0	1	1	1	0	0	1	1	0.55
10	14684	316	1	0.55	0	0	1	1	0.55	0	0	1	1	0.55	0	0	1	1	0.55	0	0	1	1	1	0	0	1	1	1	0	0	1	0	1	0	0	0	1	1	0	0	1	1	1	0	0	1	0	0.55
11	14646	354	0	0.55	0	0	0	0	0.55	0	0	0	0	0.55	0	0	0	1	0.55	0	0	1	1	1	0	0	1	1	1	0	0	1	1	1	0	0	1	1	1	0	0	1	1	1	0	0	1	1	0.55
12	14600	400	0	0.55	0	0	0	1	0.55	0	0	1	1	0.55	0	0	1	0	0.55	0	0	0	1	1	0	0	1	1	1	0	0	1	1	1	0	0	1	1	1	0	0	1	0	1	0	0	0	1	0.55
13	14555	445	1	0.55	0	0	1	0	0.55	0	0	0	1	0.55	0	0	1	1	0.55	0	0	1	1	1	0	0	1	1	1	0	0	1	0	1	0	0	0	1	1	0	0	1	1	1	0	0	1	1	0.55
14	14515	485	1	0.55	0	0	1	0	0.55	0	0	0	0	0.55	0	0	0	0	0.55	0	0	0	1	1	0	0	1	1	1	0	0	1	1	1	0	0	1	0	1	0	0	0	1	1	0	0	1	1	0.55
15	14462	538	0	0.55	0	0	0	1	0.55	0	0	1	1	0.55	0	0	1	1	0.55	0	0	1	0	1	0	0	0	0	1	0	0	0	2	1	0	0	2	1	1	0	0	1	1	1	0	0	1	0	0.55
16	14411	589	1	0.55	0	0	1	0	0.55	0	0	0	0	0.55	0	0	0	0	0.55	0	0	0	1	1	0	0	1	1	1	0	0	1	0	1	0	0	0	1	1	0	0	1	1	1	0	0	1	0	0.55
17	14364	636	1	0.55	0	0	1	1	0.55	0	0	1	1	0.55	0	0	1	0	0.55	0	0	0	1	1	0	0	1	1	1	0	0	1	1	1	0	0	1	1	1	0	0	1	2	1	0	0	2	0	0.55
18	14311	689	0	0.55	0	0	0	0	0.55	0	0	0	0	0.55	0	0	0	1	0.55	0	0	1	0	1	0	0	0	1	1	0	0	1	1	1	0	0	1	1	1	0	0	1	0	1	0	0	0	1	0.55
19	14261	739	1	0.55	0	0	1	1	0.55	0	0	1	1	0.55	0	0	1	1	0.55	0	0	1	1	1	0	0	1	0	1	0	0	0	1	1	0	0	1	1	1	0	0	1	0	1	0	0	0	0	0.55
20	14208	792	0	0.55	0	0	0	0	0.55	0	0	0	1	0.55	0	0	1	0	0.55	0	0	0	1	1	0	0	1	1	1	0	0	1	1	1	0	0	1	0	1	0	0	0	1	1	0	0	1	1	0.55
21	14156	844	1	0.55	0	0	1	0	0.55	0	0	0	0	0.55	0	0	0	1	0.55	0	0	1	0	1	0	0	0	0	1	0	0	0	1	1	0	0	1	1	1	0	0	1	1	1	0	0	1	0	0.55
22	14107	893	0	0.55	0	0	0	1	0.55	0	0	1	1	0.55	0	0	1	1	0.55	0	0	1	1	1	0	0	1	1	1	0	0	1	1	1	0	0	1	1	1	0	0	1	0	1	0	0	0	1	0.55
23	14051	949	1	0.55	0	0	1	0	0.55	0	0	0	0	0.55	0	0	0	0	0.55	0	0	0	1	1	0	0	1	1	1	0	0	1	2	1	0	0	2	2	1	0	0	2	1	1	0	0	1	1	0.55
24	13997	1003	0	0.55	0	0	0	0	0.55	0	0	0	0	0.55	0	0	0	1	0.55	0	0	1	1	1	0	0	1	0	1	0	0	0	0	1	0	0	0	0	1	0	0	0	1	1	0	0	1	1	0.55
25	13946	1054	1	0.55	0	0	1	1	0.55	0	0	1	1	0.55	0	0	1	0	0.55	0	0	0	1	1	0	0	1	1	1	0	0	1	1	1	0	0	1	1	1	0	0	1	1	1	0	0	1	0	0.55
26	13899	1101	0	0.55	0	0	0	0	0.55	0	0	0	0	0.55	0	0	0	1	0.55	0	0	1	0	1	0	0	0	1	1	0	0	1	1	1	0	0	1	1	1	0	0	1	0	1	0	0	0	0	0.55
27	13855	1145	1	0.55	0	0	1	0	0.55	0	0	0	0	0.55	0	0	0	0	0.55	0	0	0	1	1	0	0	1	1	1	0	0	1	0	1	0	0	0	2	1	0	0	2	1	1	0	0	1	0	0.55
28	13816	1184	1	0.55	0	0	1	1	0.55	0	0	1	1	0.55	0	0	1	1	0.55	0	0	1	1	1	0	0	1	0	1	0	0	0	1	1	0	0	1	0	1	0	0	0	1	1	0	0	1	0	0.55
29	13768	1232	1	0.55	0	0	1	0	0.55	0	0	0	0	0.55	0	0	0	0	0.55	0	0	0	1	1	0	0	1	1	1	0	0	1	1	1	0	0	1	0	1	0	0	0	0	1	0	0	0	1	0.55
30	13723	1277	0	0.55	0	0	0	1	0.55	0	0	1	1	0.55	0	0	1	1	0.55	0	0	1	0	1	0	0	0	1	1	0	0	1	1	1	0	0	1	1	1	0	0	1	1	1	0	0	1	0	0.55
31	13670	1330	0	0.55	0	0	0	1	0.55	0	0	1	1	0.55	0	0	1	0	0.55	0	0	0	1	1	0	0	1	1	1	0	0	1	0	1	0	0	0	0	1	0	0	0	1	1	0	0	1	1	0.55
32	13614	1386	0	0.55	0	0	0	0	0.55	0	0	0	0	0.55	0	0	0	1	0.55	0	0	1	1	1	0	0	1	1	1	0	0	1	1	1	0	0	1	1	1	0	0	1	0	1	0	0	0	1	0.55
33	13560	1440	0	0.55	0	0	0	1	0.55	0	0	1	1	0.55	0	0	1	1	0.55	0	0	1	1	1	0	0	1	0	1	0	0	0	1	1	0	0	1	1	1	0	0	1	1	1	0	0	1	0	0.55
34	13506	1494	0	0.55	0	0	0	0	0.55	0	0	0	1	0.55	0	0	1	1	0.55	0	0	1	1	1	0	0	1	1	1	0	0	1	0	1	0	0	0	1	1	0	0	1	1	1	0	0	1	1	0.55
35	13446	1554	1	0.55	0	0	1	1	0.55	0	0	1	0	0.55	0	0	0	0	0.55	0	0	0	1	1	0	0	1	1	1	0	0	1	1	1	0	0	1	1	1	0	0	1	0	1	0	0	0	1	0.55
36	13391	1609	1	0.55	0	0	1	0	0.55	0	0	0	1	0.55	0	0	1	0	0.55	0	0	0	1	1	0	0	1	1	1	0	0	1	0	1	0	0	0	1	1	0	0	1	1	1	0	0	1	0	0.55
37	13332	1668	0	0.55	0	0	0	1	0.55	0	0	1	0	0.55	0	0	0	1	0.55	0	0	1	1	1	0	0	1	0	1	0	0	0	1	1	0	0	1	1	1	0	0	1	1	1	0	0	1	1	0.55
38	13279	1721	1	0.55	0	0	1	1	0.55	0	0	1	1	0.55	0	0	1	0	0.55	0	0	0	0	1	0	0	0	1	1	0	0	1	0	1	0	0	0	1	1	0	0	1	1	1	0	0	1	0	0.55
39	13224	1776	0	0.55	0	0	0	0	0.55	0	0	0	0	0.55	0	0	0	1	0.55	0	0	1	1	1	0	0	1	0	1	0	0	0	2	1	0	0	2	1	1	0	0	1	1	1	0	0	1	1	0.55
40	13170	1830	1	0.55	0	0	1	0	0.55	0	0	0	1	0.55	0	0	1	1	0.55	0	0	1	2	1	0	0	2	0	1	0	0	0	0	1	0	0	0	1	1	0	0	1	1	1	0	0	1	0	0.55
41	13115	1885	1	0.55	0	0	1	1	0.55	0	0	1	1	0.55	0	0	1	0	0.55	0	0	0	1	1	0	0	1	1	1	0	0	1	0	1	0	0	0	1	1	0	0	1	0	1	0	0	0	1	0.55
42	13067	1933	0	0.55	0	0	0	1	0.55	0	0	1	1	0.55	0	0	1	1	0.55	0	0	1	1	1	0	0	1	1	1	0	0	1	1	1	0	0	1	1	1	0	0	1	1	1	0	0	1	0	0.55
43	13017	1983	1	0.55	0	0	1	0	0.55	0	0	0	0	0.55	0	0	0	0	0.55	0	0	0	1	1	0	0	1	1	1	0	0	1	1	1	0	0	1	0	1	0	0	0	0	1	0	0	0	1	0.55
44	12965	2035	1	0.55	0	0	1	1	0.55	0	0	1	1	0.55	0	0	1	1	0.55	0	0	1	0	1	0	0	0	1	1	0	0	1	1	1	0	0	1	1	1	0	0	1	2	1	0	0	2	1	0.55
45	12926	2074	1	0.55	0	0	1	1	0.55	0	0	1	0	0.55	0	0	0	1	0.55	0	0	1	1	1	0	0	1	0	1	0	0	0	1	1	0	0	1	1	1	0	0	1	0	1	0	0	0	0	0.55
46	12883	2117	1	0.55	0	0	1	0	0.55	0	0	0	1	0.55	0	0	1	0	0.55	0	0	0	1	1	0	0	1	1	1	0	0	1	1	1	0	0	1	1	1	0	0	1	1	1	0	0	1	1	0.55
47	12833	2167	0	0.55	0	0	0	1	0.55	0	0	1	1	0.55	0	0	1	1	0.55	0	0	1	1	1	0	0	1	0	1	0	0	0	1	1	0	0	1	0	1	0	0	0	1	1	0	0	1	0	0.55
48	12796	2204	1	0.55	0	0	1	0	0.55	0	0	0	0	0.55	0	0	0	0	0.55	0	0	0	1	1	0	0	1	1	1	0	0	1	1	1	0	0	1	0	1	0	0	0	0	1	0	0	0	1	0.55
49	12748	2252	0	0.55	0	0	0	1	0.55	0	0	1	1	0.55	0	0	1	1	0.55	0	0	1	1	1	0	0	1	1	1	0	0	1	0	1	0	0	0	0	1	0	0	0	1	1	0	0	1	0	0.55
50	12707	2293	1	0.55	0	0	1	1	0.55	0	0	1	1	0.55	0	0	1	0	0.55	0	0	0	0	1	0	0	0	2	1	0	0	2	1	1	0	0	1	1	1	0	0	1	2	1	0	0	2	0	0.55
51	12671	2329	0	0.55	0	0	0	0	0.55	0	0	0	1	0.55	0	0	1	1	0.55	0	0	1	1	1	0	0	1	0	1	0	0	0	2	1	0	0	2	1	1	0	0	1	0	1	0	0	0	0	0.55
52	12634	2366	1	0.55	0	0	1	0	0.55	0	0	0	0	0.55	0	0	0	1	0.55	0	0	1	0	1	0	0	0	1	1	0	0	1	0	1	0	0	0	0	1	0	0	0	2	1	0	0	2	1	0.55
53	12595	2405	1	0.55	0	0	1	1	0.55	0	0	1	0	0.55	0	0	0	0	0.55	0	0	0	1	1	0	0	1	2	1	0	0	2	0	1	0	0	0	1	1	0	0	1	0	1	0	0	0	0	0.55
54	12558	2442	0	0.55	0	0	0	1	0.55	0	0	1	0	0.55	0	0	0	1	0.55	0	0	1	1	1	0	0	1	1	1	0	0	1	2	1	0	0	2	0	1	0	0	0	1	1	0	0	1	0	0.55
55	12518	2482	0	0.55	0	0	0	0	0.55	0	0	0	1	0.55	0	0	1	0	0.55	0	0	0	0	1	0	0	0	1	1	0	0	1	0	1	0	0	0	0	1	0	0	0	0	1	0	0	0	0	0.55
56	12488	2512	1	0.55	0	0	1	1	0.55	0	0	1	0	0.55	0	0	0	0	0.55	0	0	0	1	1	0	0	1	0	1	0	0	0	2	1	0	0	2	1	1	0	0	1	0	1	0	0	0	1	0.55
57	12461	2539	1	0.55	0	0	1	0	0.55	0	0	0	0	0.55	0	0	0	1	0.55	0	0	1	0	1	0	0	0	1	1	0	0	1	0	1	0	0	0	1	1	0	0	1	1	1	0	0	1	0	0.55
58	12435	2565	1	0.55	0	0	1	1	0.55	0	0	1	0	0.55	0	0	0	1	0.55	0	0	1	1	1	0	0	1	1	1	0	0	1	1	1	0	0	1	2	1	0	0	2	1	1	0	0	1	0	0.55
59	12401	2599	1	0.55	0	0	1	0	0.55	0	0	0	1	0.55	0	0	1	0	0.55	0	0	0	1	1	0	0	1	1	1	0	0	1	1	1	0	0	1	0	1	0	0	0	0	1	0	0	0	0	0.55
60	12371	2629	0	0.55	0	0	0	1	0.55	0	0	1	1	0.55	0	0	1	0	0.55	0	0	0	1	1	0	0	1	0	1	0	0	0	1	1	0	0	1	0	1	0	0	0	1	1	0	0	1	0	0.55
61	12346	2654	1	0.55	0	0	1	0	0.55	0	0	0	0	0.55	0	0	0	1	0.55	0	0	1	1	1	0	0	1	1	1	0	0	1	2	1	0	0	2	1	1	0	0	1	1	1	0	0	1	1	0.55
62	12324	2676	0	0.55	0	0	0	1	0.55	0	0	1	0	0.55	0	0	0	0	0.55	0	0	0	2	1	0	0	2	1	1	0	0	1	1	1	0	0	1	1	1	0	0	1	0	1	0	0	0	1	0.55
63	12294	2706	1	0.55	0	0	1	0	0.55	0	0	0	1	0.55	0	0	1	1	0.55	0	0	1	1	1	0	0	1	0	1	0	0	0	1	1	0	0	1	1	1	0	0	1	1	1	0	0	1	1	0.55
64	12269	2731	1	0.55	0	0	1	0	0.55	0	0	0	0	0.55	0	0	0	0	0.55	0	0	0	0	1	0	0	0	1	1	0	0	1	1	1	0	0	1	1	1	0	0	1	2	1	0	0	2	1	0.55
65	12247	2753	0	0.55	0	0	0	0	0.55	0	0	0	1	0.55	0	0	1	1	0.55	0	0	1	2	1	0	0	2	1	1	0	0	1	1	1	0	0	1	0	1	0	0	0	1	1	0	0	1	0	0.55
66	12221	2779	1	0.55	0	0	1	1	0.55	0	0	1	1	0.55	0	0	1	0	0.55	0	0	0	0	1	0	0	0	1	1	0	0	1	0	1	0	0	0	1	1	0	0	1	0	1	0	0	0	0	0.55
67	12194	2806	1	0.55	0	0	1	1	0.55	0	0	1	0	0.55	0	0	0	1	0.55	0	0	1	1	1	0	0	1	1	1	0	0	1	1	1	0	0	1	1	1	0	0	1	2	1	0	0	2	0	0.55
68	12173	2827	0	0.55	0	0	0	0	0.55	0	0	0	0	0.55	0	0	0	0	0.55	0	0	0	1	1	0	0	1	0	1	0	0	0	0	1	0	0	0	1	1	0	0	1	1	1	0	0	1	0	0.55
69	12152	2848	1	0.55	0	0	1	0	0.55	0	0	0	1	0.55	0	0	1	1	0.55	0	0	1	1	1	0	0	1	1	1	0	0	1	1	1	0	0	1	1	1	0	0	1	1	1	0	0	1	1	0.55
70	12128	2872	1	0.55	0	0	1	0	0.55	0	0	0	0	0.55	0	0	0	1	0.55	0	0	1	1	1	0	0	1	0	1	0	0	0	1	1	0	0	1	1	1	0	0	1	1	1	0	0	1	0	0.55
71	12099	2901	0	0.55	0	0	0	0	0.55	0	0	0	0	0.55	0	0	0	1	0.55	0	0	1	1	1	0	0	1	0	1	0	0	0	1	1	0	0	1	1	1	0	0	1	1	1	0	0	1	0	0.55
72	12076	2924	0	0.55	0	0	0	1	0.55	0	0	1	1	0.55	0	0	1	0	0.55	0	0	0	0	1	0	0	0	0	1	0	0	0	1	1	0	0	1	2	1	0	0	2	1	1	0	0	1	1	0.55
73	12054	2946	0	0.55	0	0	0	1	0.55	0	0	1	1	0.55	0	0	1	1	0.55	0	0	1	1	1	0	0	1	1	1	0	0	1	1	1	0	0	1	0	1	0	0	0	0	1	0	0	0	0	0.55
74	12031	2969	1	0.55	0	0	1	0	0.55	0	0	0	1	0.55	0	0	1	1	0.55	0	0	1	1	1	0	0	1	1	1	0	0	1	1	1	0	0	1	2	1	0	0	2	1	1	0	0	1	1	0.55
75	12006	2994	0	0.55	0	0	0	1	0.55	0	0	1	1	0.55	0	0	1	1	0.55	0	0	1	0	1	0	0	0	1	1	0	0	1	1	1	0	0	1	1	1	0	0	1	1	1	0	0	1	1	0.55
76	11982	3018	1	0.55	0	0	1	0	0.55	0	0	0	0	0.55	0	0	0	0	0.55	0	0	0	1	1	0	0	1	1	1	0	0	1	0	1	0	0	0	1	1	0	0	1	0	1	0	0	0	0	0.55
77	11962	3038	0	0.55	0	0	0	1	0.55	0	0	1	1	0.55	0	0	1	1	0.55	0	0	1	0	1	0	0	0	1	1	0	0	1	1	1	0	0	1	1	1	0	0	1	1	1	0	0	1	1	0.55
78	11939	3061	0	0.55	0	0	0	0	0.55	0	0	0	0	0.55	0	0	0	1	0.55	0	0	1	1	1	0	0	1	1	1	0	0	1	1	1	0	0	1	1	1	0	0	1	1	1	0	0	1	1	0.55
79	11916	3084	1	0.55	0	0	1	1	0.55	0	0	1	1	0.55	0	0	1	0	0.55	0	0	0	1	1	0	0	1	1	1	0	0	1	1	1	0	0	1	1	1	0	0	1	1	1	0	0	1	0	0.55
80	11893	3107	0	0.55	0	0	0	0	0.55	0	0	0	0	0.55	0	0	0	1	0.55	0	0	1	0	1	0	0	0	1	1	0	0	1	1	1	0	0	1	1	1	0	0	1	0	1	0	0	0	1	0.55
81	11866	3134	0	0.55	0	0	0	1	0.55	0	0	1	1	0.55	0	0	1	0	0.55	0	0	0	1	1	0	0	1	0	1	0	0	0	0	1	0	0	0	1	1	0	0	1	1	1	0	0	1	0	0.55
82	11843	3157	1	0.55	0	0	1	0	0.55	0	0	0	1	0.55	0	0	1	1	0.55	0	0	1	0	1	0	0	0	1	1	0	0	1	1	1	0	0	1	1	1	0	0	1	1	1	0	0	1	0	0.55
83	11820	3180	0	0.55	0	0	0	0	0.55	0	0	0	1	0.55	0	0	1	1	0.55	0	0	1	1	1	0	0	1	2	1	0	0	2	1	1	0	0	1	1	1	0	0	1	0	1	0	0	0	1	0.55
84	11797	3203	0	0.55	0	0	0	0	0.55	0	0	0	0	0.55	0	0	0	0	0.55	0	0	0	0	1	0	0	0	1	1	0	0	1	1	1	0	0	1	1	1	0	0	1	1	1	0	0	1	1	0.55
85	11774	3226	1	0.55	0	0	1	1	0.55	0	0	1	1	0.55	0	0	1	1	0.55	0	0	1	1	1	0	0	1	1	1	0	0	1	1	1	0	0	1	1	1	0	0	1	1	1	0	0	1	0	0.55
86	11746	3254	0	0.55	0	0	0	0	0.55	0	0	0	0	0.55	0	0	0	0	0.55	0	0	0	1	1	0	0	1	0	1	0	0	0	1	1	0	0	1	1	1	0	0	1	1	1	0	0	1	0	0.55
87	11722	3278	1	0.55	0	0	1	1	0.55	0	0	1	1	0.55	0	0	1	1	0.55	0	0	1	1	1	0	0	1	1	1	0	0	1	1	1	0	0	1	1	1	0	0	1	1	1	0	0	1	1	0.55
88	11699	3301	0	0.55	0	0	0	0	0.55	0	0	0	0	0.55	0	0	0	0	0.55	0	0	0	1	1	0	0	1	0	1	0	0	0	1	1	0	0	1	1	1	0	0	1	0	1	0	0	0	0	0.55
89	11678	3322	1	0.55	0	0	1	0	0.55	0	0	0	0	0.55	0	0	0	1	0.55	0	0	1	0	1	0	0	0	0	1	0	0	0	1	1	0	0	1	1	1	0	0	1	1	1	0	0	1	1	0.55
90	11659	3341	0	0.55	0	0	0	1	0.55	0	0	1	1	0.55	0	0	1	0	0.55	0	0	0	1	1	0	0	1	1	1	0	0	1	2	1	0	0	2	1	1	0	0	1	1	1	0	0	1	0	0.55
91	11638	3362	1	0.55	0	0	1	0	0.55	0	0	0	1	0.55	0	0	1	1	0.55	0	0	1	1	1	0	0	1	1	1	0	0	1	1	1	0	0	1	0	1	0	0	0	1	1	0	0	1	1	0.55
92	11612	3388	0	0.55	0	0	0	1	0.55	0	0	1	0	0.55	0	0	0	0	0.55	0	0	0	2	1	0	0	2	1	1	0	0	1	2	1	0	0	2	1	1	0	0	1	1	1	0	0	1	0	0.55
93	11588	3412	0	0.55	0	0	0	0	0.55	0	0	0	0	0.55	0	0	0	0	0.55	0	0	0	0	1	0	0	0	1	1	0	0	1	1	1	0	0	1	1	1	0	0	1	0	1	0	0	0	0	0.55
94	11561	3439	1	0.55	0	0	1	1	0.55	0	0	1	1	0.55	0	0	1	1	0.55	0	0	1	1	1	0	0	1	0	1	0	0	0	2	1	0	0	2	0	1	0	0	0	1	1	0	0	1	1	0.55
95	11539	3461	0	0.55	0	0	0	1	0.55	0	0	1	0	0.55	0	0	0	1	0.55	0	0	1	0	1	0	0	0	2	1	0	0	2	0	1	0	0	0	1	1	0	0	1	2	1	0	0	2	0	0.55
96	11513	3487	1	0.55	0	0	1	1	0.55	0	0	1	0	0.55	0	0	0	0	0.55	0	0	0	1	1	0	0	1	0	1	0	0	0	0	1	0	0	0	1	1	0	0	1	1	1	0	0	1	0	0.55
97	11494	3506	0	0.55	0	0	0	1	0.55	0	0	1	1	0.55	0	0	1	1	0.55	0	0	1	1	1	0	0	1	1	1	0	0	1	1	1	0	0	1	2	1	0	0	2	1	1	0	0	1	0	0.55
98	11470	3530	1	0.55	0	0	1	0	0.55	0	0	0	0	0.55	0	0	0	0	0.55	0	0	0	1	1	0	0	1	1	1	0	0	1	1	1	0	0	1	1	1	0	0	1	1	1	0	0	1	0	0.55
99	11453	3547	0	0.55	0	0	0	0	0.55	0	0	0	0	0.55	0	0	0	0	0.55	0	0	0	1	1	0	0	1	1	1	0	0	1	1	1	0	0	1	1	1	0	0	1	1	1	0	0	1	0	0.55
100	11428	3572	0	0.55	0	0	0	1	0.55	0	0	1	1	0.55	0	0	1	1	0.55	0	0	1	0	1	0	0	0	1	1	0	0	1	1	1	0	0	1	1	1	0	0	1	1	1	0	0	1	1	0.55
101	11403	3597	1	0.55	0	0	1	0	0.55	0	0	0	0	0.55	0	0	0	1	0.55	0	0	1	1	1	0	0	1	1	1	0	0	1	1	1	0	0	1	1	1	0	0	1	1	1	0	0	1	1	0.55
102	11375	3625	1	0.55	0	0	1	0	0.55	0	0	0	1	0.55	0	0	1	1	0.55	0	0	1	1	1	0	0	1	0	1	0	0	0	1	1	0	0	1	0	1	0	0	0	1	1	0	0	1	0	0.55
103	11352	3648	0	0.55	0	0	0	1	0.55	0	0	1	0	0.55	0	0	0	0	0.55	0	0	0	0	1	0	0	0	1	1	0	0	1	1	1	0	0	1	1	1	0	0	1	1	1	0	0	1	0	0.55
104	11333	3667	1	0.55	0	0	1	0	0.55	0	0	0	1	0.55	0	0	1	1	0.55	0	0	1	1	1	0	0	1	1	1	0	0	1	0	1	0	0	0	2	1	0	0	2	0	1	0	0	0	1	0.55
105	11310	3690	0	0.55	0	0	0	1	0.55	0	0	1	0	0.55	0	0	0	1	0.55	0	0	1	1	1	0	0	1	1	1	0	0	1	1	1	0	0	1	0	1	0	0	0	2	1	0	0	2	0	0.55
106	11281	3719	0	0.55	0	0	0	1	0.55	0	0	1	1	0.55	0	0	1	1	0.55	0	0	1	1	1	0	0	1	1	1	0	0	1	1	1	0	0	1	1	1	0	0	1	0	1	0	0	0	1	0.55
107	11256	3744	0	0.55	0	0	0	0	0.55	0	0	0	1	0.55	0	0	1	0	0.55	0	0	0	0	1	0	0	0	1	1	0	0	1	1	1	0	0	1	2	1	0	0	2	1	1	0	0	1	0	0.55
108	11229	3771	1	0.55	0	0	1	0	0.55	0	0	0	0	0.55	0	0	0	0	0.55	0	0	0	1	1	0	0	1	1	1	0	0	1	0	1	0	0	0	1	1	0	0	1	0	1	0	0	0	1	0.55
109	11204	3796	0	0.55	0	0	0	1	0.55	0	0	1	1	0.55	0	0	1	1	0.55	0	0	1	1	1	0	0	1	1	1	0	0	1	1	1	0	0	1	1	1	0	0	1	1	1	0	0	1	0	0.55
110	11178	3822	1	0.55	0	0	1	0	0.55	0	0	0	0	0.55	0	0	0	0	0.55	0	0	0	1	1	0	0	1	0	1	0	0	0	1	1	0	0	1	2	1	0	0	2	1	1	0	0	1	1	0.55
111	11151	3849	0	0.55	0	0	0	1	0.55	0	0	1	0	0.55	0	0	0	1	0.55	0	0	1	1	1	0	0	1	1	1	0	0	1	1	1	0	0	1	0	1	0	0	0	0	1	0	0	0	0	0.55
112	11127	3873	0	0.55	0	0	0	1	0.55	0	0	1	1	0.55	0	0	1	1	0.55	0	0	1	1	1	0	0	1	1	1	0	0	1	1	1	0	0	1	0	1	0	0	0	1	1	0	0	1	0	0.55
113	11100	3900	1	0.55	0	0	1	0	0.55	0	0	0	0	0.55	0	0	0	0	0.55	0	0	0	0	1	0	0	0	1	1	0	0	1	2	1	0	0	2	1	1	0	0	1	1	1	0	0	1	1	0.55
114	11075	3925	0	0.55	0	0	0	1	0.55	0	0	1	0	0.55	0	0	0	1	0.55	0	0	1	0	1	0	0	0	1	1	0	0	1	1	1	0	0	1	1	1	0	0	1	1	1	0	0	1	0	0.55
115	11052	3948	0	0.55	0	0	0	1	0.55	0	0	1	1	0.55	0	0	1	1	0.55	0	0	1	1	1	0	0	1	0	1	0	0	0	1	1	0	0	1	1	1	0	0	1	0	1	0	0	0	1	0.55
116	11023	3977	0	0.55	0	0	0	0	0.55	0	0	0	0	0.55	0	0	0	0	0.55	0	0	0	0	1	0	0	0	1	1	0	0	1	1	1	0	0	1	1	1	0	0	1	1	1	0	0	1	0	0.55
117	11001	3999	0	0.55	0	0	0	0	0.55	0	0	0	1	0.55	0	0	1	1	0.55	0	0	1	1	1	0	0	1	1	1	0	0	1	1	1	0	0	1	2	1	0	0	2	1	1	0	0	1	0	0.55
118	10974	4026	1	0.55	0	0	1	1	0.55	0	0	1	0	0.55	0	0	0	0	0.55	0	0	0	1	1	0	0	1	1	1	0	0	1	1	1	0	0	1	0	1	0	0	0	1	1	0	0	1	1	0.55
119	10948	4052	1	0.55	0	0	1	0	0.55	0	0	0	0	0.55	0	0	0	1	0.55	0	0	1	0	1	0	0	0	1	1	0	0	1	0	1	0	0	0	2	1	0	0	2	0	1	0	0	0	0	0.55
120	10921	4079	0	0.55	0	0	0	1	0.55	0	0	1	1	0.55	0	0	1	1	0.55	0	0	1	0	1	0	0	0	0	1	0	0	0	2	1	0	0	2	0	1	0	0	0	1	1	0	0	1	0	0.55
121	10897	4103	1	0.55	0	0	1	0	0.55	0	0	0	0	0.55	0	0	0	0	0.55	0	0	0	1	1	0	0	1	1	1	0	0	1	1	1	0	0	1	0	1	0	0	0	1	1	0	0	1	1	0.55
122	10872	4128	1	0.55	0	0	1	1	0.55	0	0	1	0	0.55	0	0	0	1	0.55	0	0	1	1	1	0	0	1	1	1	0	0	1	1	1	0	0	1	1	1	0	0	1	1	1	0	0	1	0	0.55
123	10848	4152	0	0.55	0	0	0	0	0.55	0	0	0	1	0.55	0	0	1	1	0.55	0	0	1	1	1	0	0	1	0	1	0	0	0	1	1	0	0	1	0	1	0	0	0	1	1	0	0	1	1	0.55
124	10823	4177	1	0.55	0	0	1	0	0.55	0	0	0	1	0.55	0	0	1	1	0.55	0	0	1	0	1	0	0	0	1	1	0	0	1	2	1	0	0	2	1	1	0	0	1	1	1	0	0	1	1	0.55
125	10802	4198	1	0.55	0	0	1	1	0.55	0	0	1	0	0.55	0	0	0	0	0.55	0	0	0	1	1	0	0	1	1	1	0	0	1	0	1	0	0	0	1	1	0	0	1	0	1	0	0	0	0	0.55
126	10775	4225	0	0.55	0	0	0	0	0.55	0	0	0	1	0.55	0	0	1	1	0.55	0	0	1	0	1	0	0	0	0	1	0	0	0	0	1	0	0	0	1	1	0	0	1	1	1	0	0	1	1	0.55
127	10750	4250	1	0.55	0	0	1	0	0.55	0	0	0	0	0.55	0	0	0	0	0.55	0	0	0	2	1	0	0	2	1	1	0	0	1	1	1	0	0	1	1	1	0	0	1	0	1	0	0	0	1	0.55
128	10727	4273	0	0.55	0	0	0	1	0.55	0	0	1	1	0.55	0	0	1	1	0.55	0	0	1	1	1	0	0	1	1	1	0	0	1	1	1	0	0	1	1	1	0	0	1	1	1	0	0	1	0	0.55
129	10703	4297	0	0.55	0	0	0	1	0.55	0	0	1	0	0.55	0	0	0	1	0.55	0	0	1	0	1	0	0	0	1	1	0	0	1	1	1	0	0	1	0	1	0	0	0	1	1	0	0	1	1	0.55
130	10679	4321	1	0.55	0	0	1	1	0.55	0	0	1	0	0.55	0	0	0	0	0.55	0	0	0	0	1	0	0	0	0	1	0	0	0	1	1	0	0	1	1	1	0	0	1	0	1	0	0	0	0	0.55
131	10657	4343	0	0.55	0	0	0	0	0.55	0	0	0	1	0.55	0	0	1	1	0.55	0	0	1	0	1	0	0	0	1	1	0	0	1	2	1	0	0	2	1	1	0	0	1	1	1	0	0	1	0	0.55
132	10630	4370	1	0.55	0	0	1	0	0.55	0	0	0	0	0.55	0	0	0	1	0.55	0	0	1	1	1	0	0	1	1	1	0	0	1	0	1	0	0	0	0	1	0	0	0	1	1	0	0	1	0	0.55
133	10607	4393	1	0.55	0	0	1	1	0.55	0	0	1	1	0.55	0	0	1	0	0.55	0	0	0	1	1	0	0	1	0	1	0	0	0	2	1	0	0	2	2	1	0	0	2	2	1	0	0	2	1	0.55
134	10577	4423	1	0.55	0	0	1	0	0.55	0	0	0	1	0.55	0	0	1	1	0.55	0	0	1	0	1	0	0	0	2	1	0	0	2	0	1	0	0	0	1	1	0	0	1	0	1	0	0	0	1	0.55
135	10551	4449	1	0.55	0	0	1	0	0.55	0	0	0	0	0.55	0	0	0	1	0.55	0	0	1	1	1	0	0	1	0	1	0	0	0	2	1	0	0	2	1	1	0	0	1	0	1	0	0	0	1	0.55
136	10524	4476	0	0.55	0	0	0	0	0.55	0	0	0	1	0.55	0	0	1	0	0.55	0	0	0	1	1	0	0	1	1	1	0	0	1	0	1	0	0	0	0	1	0	0	0	1	1	0	0	1	0	0.55
137	10503	4497	1	0.55	0	0	1	0	0.55	0	0	0	1	0.55	0	0	1	1	0.55	0	0	1	1	1	0	0	1	0	1	0	0	0	2	1	0	0	2	1	1	0	0	1	1	1	0	0	1	1	0.55
138	10477	4523	0	0.55	0	0	0	1	0.55	0	0	1	0	0.55	0	0	0	0	0.55	0	0	0	0	1	0	0	0	0	1	0	0	0	1	1	0	0	1	1	1	0	0	1	1	1	0	0	1	0	0.55
139	10453	4547	1	0.55	0	0	1	0	0.55	0	0	0	1	0.55	0	0	1	1	0.55	0	0	1	1	1	0	0	1	1	1	0	0	1	1	1	0	0	1	1	1	0	0	1	1	1	0	0	1	0	0.55
140	10430	4570	0	0.55	0	0	0	0	0.55	0	0	0	0	0.55	0	0	0	1	0.55	0	0	1	1	1	0	0	1	0	1	0	0	0	0	1	0	0	0	1	1	0	0	1	0	1	0	0	0	0	0.55
141	10404	4596	1	0.55	0	0	1	0	0.55	0	0	0	1	0.55	0	0	1	1	0.55	0	0	1	1	1	0	0	1	1	1	0	0	1	1	1	0	0	1	1	1	0	0	1	1	1	0	0	1	1	0.55
142	10382	4618	0	0.55	0	0	0	0	0.55	0	0	0	0	0.55	0	0	0	0	0.55	0	0	0	0	1	0	0	0	1	1	0	0	1	2	1	0	0	2	1	1	0	0	1	1	1	0	0	1	0	0.55
143	10356	4644	0	0.55	0	0	0	1	0.55	0	0	1	1	0.55	0	0	1	0	0.55	0	0	0	1	1	0	0	1	1	1	0	0	1	0	1	0	0	0	1	1	0	0	1	1	1	0	0	1	0	0.55
144	10334	4666	1	0.55	0	0	1	0	0.55	0	0	0	0	0.55	0	0	0	1	0.55	0	0	1	2	1	0	0	2	1	1	0	0	1	1	1	0	0	1	0	1	0	0	0	1	1	0	0	1	0	0.55
145	10308	4692	1	0.55	0	0	1	1	0.55	0	0	1	1	0.55	0	0	1	0	0.55	0	0	0	1	1	0	0	1	1	1	0	0	1	1	1	0	0	1	1	1	0	0	1	1	1	0	0	1	1	0.55
146	10286	4714	0	0.55	0	0	0	1	0.55	0	0	1	0	0.55	0	0	0	0	0.55	0	0	0	2	1	0	0	2	1	1	0	0	1	0	1	0	0	0	0	1	0	0	0	1	1	0	0	1	0	0.55
147	10262	4738	1	0.55	0	0	1	1	0.55	0	0	1	1	0.55	0	0	1	0	0.55	0	0	0	0	1	0	0	0	1	1	0	0	1	1	1	0	0	1	1	1	0	0	1	0	1	0	0	0	0	0.55
148	10240	4760	1	0.55	0	0	1	0	0.55	0	0	0	1	0.55	0	0	1	1	0.55	0	0	1	1	1	0	0	1	1	1	0	0	1	1	1	0	0	1	1	1	0	0	1	1	1	0	0	1	1	0.55
149	10218	4782	1	0.55	0	0	1	1	0.55	0	0	1	0	0.55	0	0	0	0	0.55	0	0	0	1	1	0	0	1	1	1	0	0	1	1	1	0	0	1	1	1	0	0	1	1	1	0	0	1	0	0.55
150	10195	4805	0	0.55	0	0	0	0	0.55	0	0	0	1	0.55	0	0	1	1	0.55	0	0	1	1	1	0	0	1	1	1	0	0	1	0	1	0	0	0	1	1	0	0	1	0	1	0	0	0	1	0.55
151	10176	4824	1	0.55	0	0	1	0	0.55	0	0	0	1	0.55	0	0	1	0	0.55	0	0	0	1	1	0	0	1	0	1	0	0	0	1	1	0	0	1	0	1	0	0	0	1	1	0	0	1	0	0.55
152	10154	4846	0	0.55	0	0	0	1	0.55	0	0	1	0	0.55	0	0	0	1	0.55	0	0	1	0	1	0	0	0	1	1	0	0	1	1	1	0	0	1	1	1	0	0	1	0	1	0	0	0	0	0.55
153	10130	4870	1	0.55	0	0	1	0	0.55	0	0	0	1	0.55	0	0	1	1	0.55	0	0	1	1	1	0	0	1	1	1	0	0	1	1	1	0	0	1	0	1	0	0	0	2	1	0	0	2	0	0.55
154	10106	4894	0	0.55	0	0	0	1	0.55	0	0	1	1	0.55	0	0	1	0	0.55	0	0	0	1	1	0	0	1	0	1	0	0	0	1	1	0	0	1	1	1	0	0	1	0	1	0	0	0	0	0.55
155	10080	4920	1	0.55	0	0	1	0	0.55	0	0	0	0	0.55	0	0	0	0	0.55	0	0	0	0	1	0	0	0	1	1	0	0	1	1	1	0	0	1	0	1	0	0	0	1	1	0	0	1	1	0.55
156	10057	4943	1	0.55	0	0	1	1	0.55	0	0	1	1	0.55	0	0	1	1	0.55	0	0	1	1	1	0	0	1	1	1	0	0	1	1	1	0	0	1	1	1	0	0	1	0	1	0	0	0	1	0.55
157	10030	4970	1	0.55	0	0	1	0	0.55	0	0	0	0	0.55	0	0	0	0	0.55	0	0	0	1	1	0	0	1	1	1	0	0	1	1	1	0	0	1	1	1	0	0	1	1	1	0	0	1	0	0.55
158	10007	4993	1	0.55	0	0	1	1	0.55	0	0	1	1	0.55	0	0	1	1	0.55	0	0	1	0	1	0	0	0	1	1	0	0	1	1	1	0	0	1	1	1	0	0	1	1	1	0	0	1	1	0.55
159	9978	5022	1	0.55	0	0	1	0	0.55	0	0	0	1	0.55	0	0	1	1	0.55	0	0	1	1	1	0	0	1	0	1	0	0	0	1	1	0	0	1	0	1	0	0	0	1	1	0	0	1	1	0.55
160	9956	5044	0	0.55	0	0	0	0	0.55	0	0	0	0	0.55	0	0	0	1	0.55	0	0	1	1	1	0	0	1	1	1	0	0	1	1	1	0	0	1	1	1	0	0	1	0	1	0	0	0	0	0.55
161	9932	5068	0	0.55	0	0	0	1	0.55	0	0	1	0	0.55	0	0	0	1	0.55	0	0	1	1	1	0	0	1	1	1	0	0	1	0	1	0	0	0	0	1	0	0	0	1	1	0	0	1	1	0.55
162	9908	5092	0	0.55	0	0	0	0	0.55	0	0	0	1	0.55	0	0	1	1	0.55	0	0	1	1	1	0	0	1	1	1	0	0	1	2	1	0	0	2	1	1	0	0	1	1	1	0	0	1	0	0.55
163	9883	5117	1	0.55	0	0	1	1	0.55	0	0	1	0	0.55	0	0	0	1	0.55	0	0	1	0	1	0	0	0	0	1	0	0	0	0	1	0	0	0	1	1	0	0	1	1	1	0	0	1	1	0.55
164	9860	5140	1	0.55	0	0	1	0	0.55	0	0	0	1	0.55	0	0	1	1	0.55	0	0	1	1	1	0	0	1	1	1	0	0	1	1	1	0	0	1	1	1	0	0	1	2	1	0	0	2	1	0.55
165	9835	5165	1	0.55	0	0	1	0	0.55	0	0	0	1	0.55	0	0	1	0	0.55	0	0	0	1	1	0	0	1	0	1	0	0	0	1	1	0	0	1	2	1	0	0	2	1	1	0	0	1	0	0.55
166	9806	5194	0	0.55	0	0	0	1	0.55	0	0	1	0	0.55	0	0	0	1	0.55	0	0	1	0	1	0	0	0	1	1	0	0	1	1	1	0	0	1	0	1	0	0	0	1	1	0	0	1	0	0.55
167	9780	5220	1	0.55	0	0	1	0	0.55	0	0	0	1	0.55	0	0	1	0	0.55	0	0	0	1	1	0	0	1	1	1	0	0	1	0	1	0	0	0	1	1	0	0	1	0	1	0	0	0	1	0.55
168	9754	5246	0	0.55	0	0	0	1	0.55	0	0	1	0	0.55	0	0	0	1	0.55	0	0	1	1	1	0	0	1	1	1	0	0	1	1	1	0	0	1	1	1	0	0	1	1	1	0	0	1	0	0.55
169	9728	5272	0	0.55	0	0	0	0	0.55	0	0	0	1	0.55	0	0	1	0	0.55	0	0	0	1	1	0	0	1	0	1	0	0	0	1	1	0	0	1	1	1	0	0	1	1	1	0	0	1	1	0.55
170	9702	5298	1	0.55	0	0	1	1	0.55	0	0	1	1	0.55	0	0	1	0	0.55	0	0	0	0	1	0	0	0	1	1	0	0	1	1	1	0	0	1	0	1	0	0	0	1	1	0	0	1	1	0.55
171	9677	5323	1	0.55	0	0	1	0	0.55	0	0	0	0	0.55	0	0	0	0	0.55	0	0	0	0	1	0	0	0	1	1	0	0	1	0	1	0	0	0	1	1	0	0	1	2	1	0	0	2	0	0.55
172	9650	5350	0	0.55	0	0	0	1	0.55	0	0	1	1	0.55	0	0	1	1	0.55	0	0	1	0	1	0	0	0	1	1	0	0	1	1	1	0	0	1	1	1	0	0	1	1	1	0	0	1	1	0.55
173	9625	5375	1	0.55	0	0	1	1	0.55	0	0	1	1	0.55	0	0	1	1	0.55	0	0	1	0	1	0	0	0	1	1	0	0	1	1	1	0	0	1	1	1	0	0	1	0	1	0	0	0	0	0.55
174	9599	5401	0	0.55	0	0	0	0	0.55	0	0	0	0	0.55	0	0	0	1	0.55	0	0	1	1	1	0	0	1	1	1	0	0	1	1	1	0	0	1	1	1	0	0	1	1	1	0	0	1	1	0.55
175	9576	5424	0	0.55	0	0	0	1	0.55	0	0	1	1	0.55	0	0	1	0	0.55	0	0	0	1	1	0	0	1	0	1	0	0	0	1	1	0	0	1	1	1	0	0	1	1	1	0	0	1	1	0.55
176	9551	5449	1	0.55	0	0	1	0	0.55	0	0	0	0	0.55	0	0	0	1	0.55	0	0	1	1	1	0	0	1	0	1	0	0	0	1	1	0	0	1	1	1	0	0	1	2	1	0	0	2	0	0.55
177	9527	5473	0	0.55	0	0	0	1	0.55	0	0	1	1	0.55	0	0	1	0	0.55	0	0	0	1	1	0	0	1	1	1	0	1	0	1	1	0	0	1	1	1	0	0	1	0	1	0	0	0	1	0.55
178	9505	5495	1	0.55	0	0	1	1	0.55	0	0	1	1	0.55	0	0	1	1	0.55	0	0	1	1	1	0	0	1	0	1	0	0	0	1	1	0	0	1	1	1	0	0	1	1	1	0	0	1	0	0.55
179	9482	5518	0	0.55	0	0	0	0	0.55	0	0	0	0	0.55	0	0	0	0	0.55	0	0	0	1	1	0	0	1	1	1	0	0	1	0	1	0	0	0	0	1	0	0	0	2	1	0	0	2	1	0.55
180	9462	5538	1	0.55	0	0	1	1	0.55	0	0	1	0	0.55	0	0	0	0	0.55	0	0	0	1	1	0	0	1	1	1	0	0	1	1	1	0	0	1	1	1	0	0	1	0	1	0	0	0	1	0.55
181	9436	5564	1	0.55	0	0	1	1	0.55	0	0	1	1	0.55	0	0	1	1	0.55	0	0	1	0	1	0	0	0	0	1	0	0	0	1	1	0	0	1	0	1	0	0	0	1	1	0	0	1	0	0.55
182	9411	5589	1	0.55	0	0	1	0	0.55	0	0	0	0	0.55	0	0	0	1	0.55	0	0	1	1	1	0	0	1	0	1	0	0	0	1	1	0	0	1	2	1	0	0	2	1	1	0	0	1	1	0.55
183	9389	5611	1	0.55	0	0	1	0	0.55	0	0	0	1	0.55	0	0	1	0	0.55	0	0	0	1	1	0	0	1	1	1	0	0	1	1	1	0	0	1	0	1	0	0	0	1	1	0	0	1	1	0.55
184	9364	5636	0	0.55	0	0	0	0	0.55	0	0	0	0	0.55	0	0	0	0	0.55	0	0	0	1	1	0	0	1	1	1	0	0	1	1	1	0	0	1	1	1	0	0	1	1	1	0	0	1	0	0.55
185	9343	5657	0	0.55	0	0	0	1	0.55	0	0	1	1	0.55	0	0	1	1	0.55	0	0	1	1	1	0	0	1	0	1	0	0	0	1	1	0	0	1	1	1	0	0	1	0	1	0	0	0	0	0.55
186	9319	5681	1	0.55	0	0	1	0	0.55	0	0	0	1	0.55	0	0	1	1	0.55	0	0	1	1	1	0	0	1	0	1	0	0	0	1	1	0	0	1	0	1	0	0	0	0	1	0	0	0	1	0.55
187	9295	5705	1	0.55	0	0	1	1	0.55	0	0	1	0	0.55	0	0	0	0	0.55	0	0	0	0	1	0	0	0	0	1	0	0	0	1	1	0	0	1	1	1	0	0	1	1	1	0	0	1	0	0.55
188	9271	5729	1	0.55	0	0	1	0	0.55	0	0	0	1	0.55	0	0	1	1	0.55	0	0	1	1	1	0	0	1	1	1	0	0	1	0	1	0	0	0	1	1	0	0	1	1	1	0	0	1	0	0.55
189	9248	5752	0	0.55	0	0	0	1	0.55	0	0	1	1	0.55	0	0	1	0	0.55	0	0	0	1	1	0	0	1	0	1	0	0	0	1	1	0	0	1	0	1	0	0	0	0	1	0	0	0	1	0.55
190	9228	5772	1	0.55	0	0	1	0	0.55	0	0	0	0	0.55	0	0	0	0	0.55	0	0	0	1	1	0	0	1	1	1	0	0	1	1	1	0	0	1	1	1	0	0	1	1	1	0	0	1	1	0.55
191	9203	5797	1	0.55	0	0	1	1	0.55	0	0	1	1	0.55	0	0	1	1	0.55	0	0	1	1	1	0	0	1	1	1	0	0	1	1	1	0	0	1	0	1	0	0	0	0	1	0	0	0	0	0.55
192	9176	5824	0	0.55	0	0	0	1	0.55	0	0	1	0	0.55	0	0	0	0	0.55	0	0	0	0	1	0	0	0	1	1	0	0	1	1	1	0	0	1	1	1	0	0	1	1	1	0	0	1	1	0.55
193	9154	5846	1	0.55	0	0	1	1	0.55	0	0	1	1	0.55	0	0	1	1	0.55	0	0	1	0	1	0	0	0	1	1	0	0	1	1	1	0	0	1	1	1	0	0	1	1	1	0	0	1	0	0.55
194	9130	5870	1	0.55	0	0	1	0	0.55	0	0	0	1	0.55	0	0	1	0	0.55	0	0	0	2	1	0	0	2	0	1	0	0	0	1	1	0	0	1	0	1	0	0	0	0	1	0	0	0	1	0.55
195	9108	5892	0	0.55	0	0	0	1	0.55	0	0	1	0	0.55	0	0	0	1	0.55	0	0	1	0	1	0	0	0	0	1	0	0	0	0	1	0	0	0	1	1	0	0	1	1	1	0	0	1	0	0.55
196	9081	5919	1	0.55	0	0	1	1	0.55	0	0	1	0	0.55	0	0	0	0	0.55	0	0	0	0	1	0	0	0	1	1	0	0	1	2	1	0	0	2	1	1	0	0	1	1	1	0	0	1	1	0.55
197	9059	5941	0	0.55	0	0	0	0	0.55	0	0	0	1	0.55	0	0	1	1	0.55	0	0	1	1	1	0	0	1	1	1	0	0	1	0	1	0	0	0	1	1	0	0	1	1	1	0	0	1	1	0.55
198	9035	5965	1	0.55	0	0	1	1	0.55	0	0	1	0	0.55	0	0	0	0	0.55	0	0	0	1	1	0	0	1	1	1	0	0	1	1	1	0	0	1	1	1	0	0	1	0	1	0	0	0	0	0.55
199	9011	5989	1	0.55	0	0	1	0	0.55	0	0	0	1	0.55	0	0	1	0	0.55	0	0	0	1	1	0	0	1	0	1	0	0	0	1	1	0	0	1	1	1	0	0	1	0	1	0	0	0	1	0.55
200	8987	6013	0	0.55	0	0	0	1	0.55	0	0	1	1	0.55	0	0	1	0	0.55	0	0	0	1	1	0	0	1	0	1	0	0	0	1	1	0	0	1	1	1	0	0	1	1	1	0	0	1	0	0.55
201	8966	6034	1	0.55	0	0	1	0	0.55	0	0	0	1	0.55	0	0	1	1	0.55	0	0	1	0	1	0	0	0	2	1	0	0	2	1	1	0	0	1	1	1	0	0	1	1	1	0	0	1	0	0.55
202	8943	6057	0	0.55	0	0	0	0	0.55	0	0	0	1	0.55	0	0	1	0	0.55	0	0	0	0	1	0	0	0	0	1	0	0	0	1	1	0	0	1	0	1	0	0	0	0	1	0	0	0	0	0.55
203	8917	6083	0	0.55	0	0	0	1	0.55	0	0	1	0	0.55	0	0	0	1	0.55	0	0	1	1	1	0	0	1	1	1	0	0	1	1	1	0	0	1	1	1	0	0	1	0	1	0	0	0	0	0.55
204	8891	6109	0	0.55	0	0	0	0	0.55	0	0	0	1	0.55	0	0	1	1	0.55	0	0	1	1	1	0	0	1	1	1	0	0	1	1	1	0	0	1	1	1	0	0	1	1	1	0	0	1	0	0.55
205	8864	6136	0	0.55	0	0	0	0	0.55	0	0	0	0	0.55	0	0	0	0	0.55	0	0	0	0	1	0	0	0	1	1	0	0	1	1	1	0	0	1	1	1	0	0	1	1	1	0	0	1	1	0.55
206	8839	6161	0	0.55	0	0	0	1	0.55	0	0	1	1	0.55	0	0	1	1	0.55	0	0	1	0	1	0	0	0	1	1	0	0	1	1	1	0	0	1	0	1	0	0	0	1	1	0	0	1	0	0.55
207	8816	6184	0	0.55	0	0	0	0	0.55	0	0	0	0	0.55	0	0	0	0	0.55	0	0	0	0	1	0	0	0	1	1	0	0	1	1	1	0	0	1	1	1	0	0	1	0	1	0	0	0	0	0.55
208	8790	6210	0	0.55	0	0	0	1	0.55	0	0	1	1	0.55	0	0	1	0	0.55	0	0	0	1	1	0	0	1	1	1	0	0	1	1	1	0	0	1	0	1	0	0	0	1	1	0	0	1	1	0.55
209	8767	6233	0	0.55	0	0	0	0	0.55	0	0	0	1	0.55	0	0	1	0	0.55	0	0	0	1	1	0	0	1	1	1	0	0	1	1	1	0	0	1	0	1	0	0	0	0	1	0	0	0	0	0.55
210	8750	6250	1	0.55	0	0	1	0	0.55	0	0	0	0	0.55	0	0	0	0	0.55	0	0	0	0	1	0	0	0	1	1	0	0	1	1	1	0	0	1	1	1	0	0	1	1	1	0	0	1	0	0.55
211	8724	6276	0	0.55	0	0	0	1	0.55	0	0	1	1	0.55	0	0	1	0	0.55	0	0	0	1	1	0	0	1	1	1	0	0	1	1	1	0	0	1	1	1	0	0	1	0	1	0	0	0	1	0.55
212	8703	6297	1	0.55	0	0	1	0	0.55	0	0	0	0	0.55	0	0	0	1	0.55	0	0	1	0	1	0	0	0	1	1	0	0	1	1	1	0	0	1	2	1	0	0	2	1	1	0	0	1	1	0.55
213	8683	6317	1	0.55	0	0	1	0	0.55	0	0	0	0	0.55	0	0	0	0	0.55	0	0	0	1	1	0	0	1	0	1	0	0	0	2	1	0	0	2	0	1	0	0	0	1	1	0	0	1	0	0.55
214	8664	6336	0	0.55	0	0	0	0	0.55	0	0	0	1	0.55	0	0	1	1	0.55	0	0	1	0	1	0	0	0	1	1	0	0	1	1	1	0	0	1	1	1	0	0	1	1	1	0	0	1	1	0.55
215	8638	6362	1	0.55	0	0	1	1	0.55	0	0	1	1	0.55	0	0	1	0	0.55	0	0	0	1	1	0	0	1	1	1	0	0	1	1	1	0	0	1	1	1	0	0	1	1	1	0	0	1	0	0.55
216	8620	6380	0	0.55	0	0	0	0	0.55	0	0	0	1	0.55	0	0	1	0	0.55	0	0	0	1	1	0	0	1	1	1	0	0	1	0	1	0	0	0	1	1	0	0	1	1	1	0	0	1	1	0.55
217	8596	6404	1	0.55	0	0	1	0	0.55	0	0	0	0	0.55	0	0	0	1	0.55	0	0	1	0	1	0	0	0	1	1	0	0	1	2	1	0	0	2	0	1	0	0	0	0	1	0	0	0	0	0.55
218	8575	6425	0	0.55	0	0	0	1	0.55	0	0	1	1	0.55	0	0	1	1	0.55	0	0	1	1	1	0	0	1	1	1	0	0	1	1	1	0	0	1	1	1	0	0	1	1	1	0	0	1	1	0.55
219	8554	6446	1	0.55	0	0	1	0	0.55	0	0	0	1	0.55	0	0	1	0	0.55	0	0	0	0	1	0	0	0	0	1	0	0	0	1	1	0	0	1	1	1	0	0	1	1	1	0	0	1	0	0.55
220	8536	6464	0	0.55	0	0	0	1	0.55	0	0	1	0	0.55	0	0	0	0	0.55	0	0	0	0	1	0	0	0	1	1	0	0	1	1	1	0	0	1	0	1	0	0	0	1	1	0	0	1	0	0.55
221	8511	6489	1	0.55	0	0	1	0	0.55	0	0	0	1	0.55	0	0	1	1	0.55	0	0	1	1	1	0	0	1	1	1	0	0	1	1	1	0	0	1	0	1	0	0	0	1	1	0	0	1	1	0.55
222	8487	6513	0	0.55	0	0	0	0	0.55	0	0	0	1	0.55	0	0	1	1	0.55	0	0	1	1	1	0	0	1	1	1	0	0	1	1	1	0	0	1	1	1	0	0	1	1	1	0	0	1	0	0.55
223	8471	6529	0	0.55	0	0	0	0	0.55	0	0	0	0	0.55	0	0	0	0	0.55	0	0	0	0	1	0	0	0	1	1	0	0	1	1	1	0	0	1	1	1	0	0	1	1	1	0	0	1	1	0.55
224	8452	6548	0	0.55	0	0	0	0	0.55	0	0	0	1	0.55	0	0	1	1	0.55	0	0	1	0	1	0	0	0	1	1	0	0	1	0	1	0	0	0	0	1	0	0	0	1	1	0	0	1	1	0.55
225	8431	6569	0	0.55	0	0	0	1	0.55	0	0	1	1	0.55	0	0	1	1	0.55	0	0	1	1	1	0	0	1	0	1	0	0	0	1	1	0	0	1	2	1	0	0	2	1	1	0	0	1	0	0.55
226	8410	6590	1	0.55	0	0	1	0	0.55	0	0	0	0	0.55	0	0	0	0	0.55	0	0	0	0	1	0	0	0	2	1	0	0	2	2	1	0	0	2	0	1	0	0	0	0	1	0	0	0	1	0.55
227	8388	6612	0	0.55	0	0	0	0	0.55	0	0	0	1	0.55	0	0	1	0	0.55	0	0	0	1	1	0	0	1	1	1	0	0	1	0	1	0	0	0	1	1	0	0	1	1	1	0	0	1	0	0.55
228	8372	6628	0	0.55	0	0	0	1	0.55	0	0	1	0	0.55	0	0	0	1	0.55	0	0	1	1	1	0	0	1	0	1	0	0	0	1	1	0	0	1	1	1	0	0	1	0	1	0	0	0	1	0.55
229	8351	6649	1	0.55	0	0	1	0	0.55	0	0	0	1	0.55	0	0	1	0	0.55	0	0	0	1	1	0	0	1	1	1	0	0	1	1	1	0	0	1	1	1	0	0	1	1	1	0	0	1	0	0.55
230	8333	6667	0	0.55	0	0	0	0	0.55	0	0	0	1	0.55	0	0	1	1	0.55	0	0	1	1	1	0	0	1	1	1	0	0	1	1	1	0	0	1	1	1	0	0	1	2	1	0	0	2	1	0.55
231	8315	6685	0	0.55	0	0	0	1	0.55	0	0	1	0	0.55	0	0	0	0	0.55	0	0	0	0	1	0	0	0	0	1	0	0	0	1	1	0	0	1	0	1	0	0	0	0	1	0	0	0	0	0.55
232	8296	6704	0	0.55	0	0	0	1	0.55	0	0	1	1	0.55	0	0	1	1	0.55	0	0	1	1	1	0	0	1	1	1	0	0	1	0	1	0	0	0	1	1	0	0	1	0	1	0	0	0	1	0.55
233	8279	6721	1	0.55	0	0	1	0	0.55	0	0	0	1	0.55	0	0	1	0	0.55	0	0	0	0	1	0	0	0	1	1	0	0	1	1	1	0	0	1	1	1	0	0	1	1	1	0	0	1	0	0.55
234	8254	6746	1	0.55	0	0	1	0	0.55	0	0	0	1	0.55	0	0	1	1	0.55	0	0	1	2	1	0	0	2	1	1	0	0	1	2	1	0	0	2	1	1	0	0	1	1	1	0	0	1	0	0.55
235	8233	6767	0	0.55	0	0	0	1	0.55	0	0	1	0	0.55	0	0	0	0	0.55	0	0	0	0	1	0	0	0	1	1	0	0	1	1	1	0	0	1	1	1	0	0	1	1	1	0	0	1	1	0.55
236	8213	6787	0	0.55	0	0	0	1	0.55	0	0	1	1	0.55	0	0	1	1	0.55	0	0	1	1	1	0	0	1	1	1	0	0	1	1	1	0	0	1	2	1	0	0	2	1	1	0	0	1	1	0.55
237	8190	6810	0	0.55	0	0	0	0	0.55	0	0	0	1	0.55	0	0	1	0	0.55	0	0	0	1	1	0	0	1	0	1	0	0	0	1	1	0	0	1	0	1	0	0	0	0	1	0	0	0	0	0.55
238	8168	6832	0	0.55	0	0	0	0	0.55	0	0	0	1	0.55	0	0	1	1	0.55	0	0	1	1	1	0	0	1	0	1	0	0	0	0	1	0	0	0	0	1	0	0	0	1	1	0	0	1	1	0.55
239	8148	6852	1	0.55	0	0	1	0	0.55	0	0	0	1	0.55	0	0	1	0	0.55	0	0	0	1	1	0	0	1	0	1	0	0	0	1	1	0	0	1	2	1	0	0	2	1	1	0	0	1	1	0.55
240	8129	6871	0	0.55	0	0	0	0	0.55	0	0	0	0	0.55	0	0	0	1	0.55	0	0	1	1	1	0	0	1	1	1	0	0	1	1	1	0	0	1	0	1	0	0	0	1	1	0	0	1	0	0.55
241	8113	6887	1	0.55	0	0	1	0	0.55	0	0	0	1	0.55	0	0	1	0	0.55	0	0	0	0	1	0	0	0	1	1	0	0	1	1	1	0	0	1	1	1	0	0	1	0	1	0	0	0	0	0.55
242	8094	6906	1	0.55	0	0	1	1	0.55	0	0	1	0	0.55	0	0	0	1	0.55	0	0	1	1	1	0	0	1	1	1	0	0	1	1	1	0	0	1	0	1	0	0	0	2	1	0	0	2	1	0.55
243	8079	6921	0	0.55	0	0	0	0	0.55	0	0	0	0	0.55	0	0	0	0	0.55	0	0	0	0	1	0	0	0	1	1	0	0	1	1	1	0	0	1	1	1	0	0	1	0	1	0	0	0	0	0.55
244	8061	6939	1	0.55	0	0	1	1	0.55	0	0	1	1	0.55	0	0	1	0	0.55	0	0	0	1	1	0	0	1	1	1	0	0	1	1	1	0	0	1	1	1	0	0	1	2	1	0	0	2	1	0.55
245	8043	6957	0	0.55	0	0	0	0	0.55	0	0	0	0	0.55	0	0	0	1	0.55	0	0	1	1	1	0	0	1	0	1	0	0	0	1	1	0	0	1	1	1	0	0	1	1	1	0	0	1	0	0.55
246	8030	6970	0	0.55	0	0	0	1	0.55	0	0	1	1	0.55	0	0	1	0	0.55	0	0	0	1	1	0	0	1	1	1	0	0	1	1	1	0	0	1	1	1	0	0	1	1	1	0	0	1	0	0.55
247	8012	6988	0	0.55	0	0	0	0	0.55	0	0	0	0	0.55	0	0	0	1	0.55	0	0	1	1	1	0	0	1	1	1	0	0	1	1	1	0	0	1	0	1	0	0	0	1	1	0	0	1	1	0.55
248	7994	7006	0	0.55	0	0	0	0	0.55	0	0	0	0	0.55	0	0	0	1	0.55	0	0	1	0	1	0	0	0	1	1	0	0	1	1	1	0	0	1	1	1	0	0	1	1	1	0	0	1	0	0.55
249	7978	7022	0	0.55	0	0	0	0	0.55	0	0	0	1	0.55	0	0	1	1	0.55	0	0	1	1	1	0	0	1	1	1	0	0	1	1	1	0	0	1	1	1	0	0	1	0	1	0	0	0	1	0.55
250	7963	7037	0	0.55	0	0	0	1	0.55	0	0	1	0	0.55	0	0	0	0	0.55	0	0	0	0	1	0	0	0	1	1	0	0	1	1	1	0	0	1	0	1	0	0	0	1	1	0	0	1	0	0.55
251	7945	7055	1	0.55	0	0	1	0	0.55	0	0	0	1	0.55	0	0	1	1	0.55	0	0	1	1	1	0	0	1	1	1	0	0	1	1	1	0	0	1	1	1	0	0	1	0	1	0	0	0	1	0.55
252	7931	7069	1	0.55	0	0	1	0	0.55	0	0	0	0	0.55	0	0	0	0	0.55	0	0	0	2	1	0	0	2	1	1	0	0	1	0	1	0	0	0	0	1	0	0	0	1	1	0	0	1	0	0.55
253	7915	7085	0	0.55	0	0	0	1	0.55	0	0	1	1	0.55	0	0	1	1	0.55	0	0	1	0	1	0	0	0	1	1	0	0	1	1	1	0	0	1	1	1	0	0	1	0	1	0	0	0	0	0.55
254	7899	7101	0	0.55	0	0	0	0	0.55	0	0	0	1	0.55	0	0	1	0	0.55	0	0	0	0	1	0	0	0	1	1	0	0	1	1	1	0	0	1	1	1	0	0	1	1	1	0	0	1	0	0.55
255	7882	7118	1	0.55	0	0	1	0	0.55	0	0	0	0	0.55	0	0	0	1	0.55	0	0	1	1	1	0	0	1	0	1	0	0	0	2	1	0	0	2	1	1	0	0	1	1	1	0	0	1	1	0.55
256	7865	7135	0	0.55	0	0	0	0	0.55	0	0	0	0	0.55	0	0	0	0	0.55	0	0	0	1	1	0	0	1	1	1	0	0	1	1	1	0	0	1	0	1	0	0	0	1	1	0	0	1	0	0.55
257	7848	7152	0	0.55	0	0	0	0	0.55	0	0	0	1	0.55	0	0	1	0	0.55	0	0	0	1	1	0	0	1	1	1	0	0	1	1	1	0	0	1	1	1	0	0	1	1	1	0	0	1	1	0.55
258	7833	7167	0	0.55	0	0	0	1	0.55	0	0	1	1	0.55	0	0	1	0	0.55	0	0	0	0	1	0	0	0	1	1	0	0	1	0	1	0	0	0	1	1	0	0	1	1	1	0	0	1	0	0.55
259	7816	7184	0	0.55	0	0	0	0	0.55	0	0	0	0	0.55	0	0	0	0	0.55	0	0	0	1	1	0	0	1	0	1	0	0	0	1	1	0	0	1	1	1	0	0	1	1	1	0	0	1	0	0.55
260	7798	7202	0	0.55	0	0	0	0	0.55	0	0	0	0	0.55	0	0	0	1	0.55	0	0	1	0	1	0	0	0	1	1	0	0	1	2	1	0	0	2	0	1	0	0	0	1	1	0	0	1	1	0.55
261	7781	7219	0	0.55	0	0	0	0	0.55	0	0	0	1	0.55	0	0	1	0	0.55	0	0	0	2	1	0	0	2	0	1	0	0	0	1	1	0	0	1	1	1	0	0	1	0	1	0	0	0	1	0.55
262	7764	7236	0	0.55	0	0	0	0	0.55	0	0	0	1	0.55	0	0	1	0	0.55	0	0	0	0	1	0	0	0	2	1	0	0	2	0	1	0	0	0	0	1	0	0	0	1	1	0	0	1	0	0.55
263	7744	7256	0	0.55	0	0	0	0	0.55	0	0	0	0	0.55	0	0	0	1	0.55	0	0	1	1	1	0	0	1	0	1	0	0	0	2	1	0	0	2	1	1	0	0	1	2	1	0	0	2	1	0.55
264	7727	7273	0	0.55	0	0	0	0	0.55	0	0	0	1	0.55	0	0	1	0	0.55	0	0	0	1	1	0	0	1	1	1	0	0	1	1	1	0	0	1	1	1	0	0	1	1	1	0	0	1	1	0.55
265	7711	7289	0	0.55	0	0	0	0	0.55	0	0	0	0	0.55	0	0	0	1	0.55	0	0	1	0	1	0	0	0	1	1	0	0	1	1	1	0	0	1	0	1	0	0	0	0	1	0	0	0	0	0.55
266	7693	7307	1	0.55	0	0	1	0	0.55	0	0	0	1	0.55	0	0	1	1	0.55	0	0	1	1	1	0	0	1	1	1	0	0	1	1	1	0	0	1	1	1	0	0	1	1	1	0	0	1	1	0.55
267	7676	7324	0	0.55	0	0	0	1	0.55	0	0	1	1	0.55	0	0	1	0	0.55	0	0	0	1	1	0	0	1	2	1	0	0	2	0	1	0	0	0	1	1	0	0	1	1	1	0	0	1	0	0.55
268	7660	7340	0	0.55	0	0	0	0	0.55	0	0	0	1	0.55	0	0	1	1	0.55	0	0	1	0	1	0	0	0	0	1	0	0	0	1	1	0	0	1	1	1	0	0	1	0	1	0	0	0	0	0.55
269	7644	7356	0	0.55	0	0	0	0	0.55	0	0	0	0	0.55	0	0	0	0	0.55	0	0	0	0	1	0	0	0	1	1	0	0	1	1	1	0	0	1	0	1	0	0	0	1	1	0	0	1	0	0.55
270	7628	7372	0	0.55	0	0	0	0	0.55	0	0	0	1	0.55	0	0	1	1	0.55	0	0	1	1	1	0	0	1	1	1	0	0	1	1	1	0	0	1	1	1	0	0	1	1	1	0	0	1	1	0.55
271	7613	7387	0	0.55	0	0	0	1	0.55	0	0	1	0	0.55	0	0	0	0	0.55	0	0	0	2	1	0	0	2	1	1	0	0	1	1	1	0	0	1	1	1	0	0	1	1	1	0	0	1	0	0.55
272	7597	7403	0	0.55	0	0	0	0	0.55	0	0	0	0	0.55	0	0	0	1	0.55	0	0	1	0	1	0	0	0	1	1	0	0	1	1	1	0	0	1	1	1	0	0	1	1	1	0	0	1	1	0.55
273	7581	7419	0	0.55	0	0	0	2	0.55	0	0	2	0	0.55	0	0	0	0	0.55	0	0	0	0	1	0	0	0	1	1	0	0	1	1	1	0	0	1	1	1	0	0	1	1	1	0	0	1	0	0.55
274	7566	7434	0	0.55	0	0	0	0	0.55	0	0	0	1	0.55	0	0	1	0	0.55	0	0	0	1	1	0	0	1	1	1	0	0	1	0	1	0	0	0	0	1	0	0	0	1	1	0	0	1	1	0.55
275	7550	7450	0	0.55	0	0	0	0	0.55	0	0	0	0	0.55	0	0	0	1	0.55	0	0	1	1	1	0	0	1	1	1	0	0	1	1	1	0	0	1	1	1	0	0	1	1	1	0	0	1	0	0.55
276	7533	7467	0	0.55	0	0	0	1	0.55	0	0	1	1	0.55	0	0	1	0	0.55	0	0	0	1	1	0	0	1	1	1	0	0	1	1	1	0	0	1	0	1	0	0	0	0	1	0	0	0	0	0.55
277	7518	7482	0	0.55	0	0	0	0	0.55	0	0	0	1	0.55	0	0	1	1	0.55	0	0	1	1	1	0	0	1	0	1	0	0	0	1	1	0	0	1	1	1	0	0	1	1	1	0	0	1	1	0.55
278	7502	7498	0	0.55	0	0	0	0	0.55	0	0	0	1	0.55	0	0	1	1	0.55	0	0	1	0	1	0	0	0	1	1	0	0	1	0	1	0	0	0	0	1	0	0	0	1	1	0	0	1	1	0.55
279	7485	7515	0	0.55	0	0	0	0	0.55	0	0	0	0	0.55	0	0	0	0	0.55	0	0	0	1	1	0	0	1	1	1	0	0	1	1	1	0	0	1	1	1	0	0	1	1	1	0	0	1	0	0.55
280	7467	7533	0	0.55	0	0	0	0	0.55	0	0	0	0	0.55	0	0	0	0	0.55	0	0	0	1	1	0	0	1	2	1	0	0	2	1	1	0	0	1	0	1	0	0	0	1	1	0	0	1	0	0.55
281	7456	7544	1	0.55	0	0	1	0	0.55	0	0	0	1	0.55	0	0	1	1	0.55	0	0	1	0	1	0	0	0	1	1	0	0	1	1	1	0	0	1	1	1	0	0	1	1	1	0	0	1	1	0.55
282	7438	7562	0	0.55	0	0	0	0	0.55	0	0	0	0	0.55	0	0	0	1	0.55	0	0	1	1	1	0	0	1	1	1	0	0	1	1	1	0	0	1	0	1	0	0	0	1	1	0	0	1	0	0.55
283	7422	7578	1	0.55	0	0	1	1	0.55	0	0	1	1	0.55	0	0	1	0	0.55	0	0	0	1	1	0	0	1	0	1	0	0	0	2	1	0	0	2	1	1	0	0	1	1	1	0	0	1	1	0.55
284	7409	7591	0	0.55	0	0	0	0	0.55	0	0	0	1	0.55	0	0	1	1	0.55	0	0	1	0	1	0	0	0	0	1	0	0	0	0	1	0	0	0	0	1	0	0	0	0	1	0	0	0	0	0.55
285	7393	7607	0	0.55	0	0	0	1	0.55	0	0	1	0	0.55	0	0	0	0	0.55	0	0	0	1	1	0	0	1	1	1	0	0	1	1	1	0	0	1	1	1	0	0	1	1	1	0	0	1	0	0.55
286	7375	7625	1	0.55	0	0	1	0	0.55	0	0	0	0	0.55	0	0	0	1	0.55	0	0	1	1	1	0	0	1	1	1	0	0	1	1	1	0	0	1	0	1	0	0	0	0	1	0	0	0	1	0.55
287	7358	7642	0	0.55	0	0	0	0	0.55	0	0	0	1	0.55	0	0	1	0	0.55	0	0	0	1	1	0	0	1	1	1	0	0	1	1	1	0	0	1	1	1	0	0	1	1	1	0	0	1	0	0.55
288	7342	7658	0	0.55	0	0	0	1	0.55	0	0	1	0	0.55	0	0	0	1	0.55	0	0	1	0	1	0	0	0	2	1	0	0	2	2	1	0	0	2	1	1	0	0	1	0	1	0	0	0	1	0.55
289	7326	7674	0	0.55	0	0	0	0	0.55	0	0	0	1	0.55	0	0	1	1	0.55	0	0	1	1	1	0	0	1	1	1	0	0	1	0	1	0	0	0	0	1	0	0	0	0	1	0	0	0	1	0.55
290	7307	7693	0	0.55	0	0	0	0	0.55	0	0	0	0	0.55	0	0	0	0	0.55	0	0	0	1	1	0	0	1	0	1	0	0	0	2	1	0	0	2	1	1	0	0	1	0	1	0	0	0	1	0.55
291	7292	7708	0	0.55	0	0	0	1	0.55	0	0	1	1	0.55	0	0	1	1	0.55	0	0	1	1	1	0	0	1	1	1	0	0	1	1	1	0	0	1	1	1	0	0	1	1	1	0	0	1	0	0.55
292	7276	7724	0	0.55	0	0	0	1	0.55	0	0	1	1	0.55	0	0	1	0	0.55	0	0	0	0	1	0	0	0	1	1	0	0	1	1	1	0	0	1	1	1	0	0	1	1	1	0	0	1	1	0.55
293	7261	7739	1	0.55	0	0	1	0	0.55	0	0	0	0	0.55	0	0	0	1	0.55	0	0	1	1	1	0	0	1	0	1	0	0	0	1	1	0	0	1	1	1	0	0	1	0	1	0	0	0	1	0.55
294	7245	7755	0	0.55	0	0	0	0	0.55	0	0	0	1	0.55	0	0	1	0	0.55	0	0	0	1	1	0	0	1	2	1	0	0	2	1	1	0	0	1	1	1	0	0	1	1	1	0	0	1	0	0.55
295	7226	7774	0	0.55	0	0	0	1	0.55	0	0	1	0	0.55	0	0	0	1	0.55	0	0	1	0	1	0	0	0	0	1	0	0	0	1	1	0	0	1	1	1	0	0	1	1	1	0	0	1	1	0.55
296	7210	7790	0	0.55	0	0	0	0	0.55	0	0	0	1	0.55	0	0	1	0	0.55	0	0	0	1	1	0	0	1	1	1	0	0	1	2	1	0	0	2	1	1	0	0	1	2	1	0	0	2	0	0.55
297	7191	7809	0	0.55	0	0	0	0	0.55	0	0	0	1	0.55	0	0	1	1	0.55	0	0	1	0	1	0	0	0	1	1	0	0	1	0	1	0	0	0	0	1	0	0	0	1	1	0	0	1	1	0.55
298	7175	7825	0	0.55	0	0	0	0	0.55	0	0	0	0	0.55	0	0	0	0	0.55	0	0	0	0	1	0	0	0	2	1	0	0	2	1	1	0	0	1	0	1	0	0	0	0	1	0	0	0	0	0.55
299	7161	7839	0	0.55	0	0	0	0	0.55	0	0	0	1	0.55	0	0	1	1	0.55	0	0	1	0	1	0	0	0	0	1	0	0	0	1	1	0	0	1	1	1	0	0	1	2	1	0	0	2	1	0.55
300	7142	7858	0	0.55	0	0	0	1	0.55	0	0	1	1	0.55	0	0	1	1	0.55	0	0	1	2	1	0	0	2	1	1	0	0	1	0	1	0	0	0	0	1	0	0	0	0	1	0	0	0	0	0.55
301	7126	7874	0	0.55	0	0	0	0	0.55	0	0	0	1	0.55	0	0	1	0	0.55	0	0	0	0	1	0	0	0	1	1	0	0	1	1	1	0	0	1	1	1	0	0	1	1	1	0	0	1	1	0.55
302	7113	7887	0	0.55	0	0	0	0	0.55	0	0	0	0	0.55	0	0	0	1	0.55	0	0	1	1	1	0	0	1	1	1	0	0	1	1	1	0	0	1	1	1	0	0	1	0	1	0	0	0	0	0.55
303	7093	7907	0	0.55	0	0	0	0	0.55	0	0	0	1	0.55	0	0	1	1	0.55	0	0	1	1	1	0	0	1	1	1	0	0	1	1	1	0	0	1	1	1	0	0	1	1	1	0	0	1	1	0.55
304	7076	7924	0	0.55	0	0	0	0	0.55	0	0	0	1	0.55	0	0	1	0	0.55	0	0	0	1	1	0	0	1	0	1	0	0	0	1	1	0	0	1	0	1	0	0	0	1	1	0	0	1	0	0.55
305	7059	7941	0	0.55	0	0	0	0	0.55	0	0	0	1	0.55	0	0	1	0	0.55	0	0	0	1	1	0	0	1	1	1	0	0	1	1	1	0	0	1	1	1	0	0	1	1	1	0	0	1	1	0.55
306	7044	7956	0	0.55	0	0	0	0	0.55	0	0	0	0	0.55	0	0	0	1	0.55	0	0	1	0	1	0	0	0	1	1	0	0	1	1	1	0	0	1	1	1	0	0	1	1	1	0	0	1	0	0.55
307	7030	7970	0	0.55	0	0	0	0	0.55	0	0	0	0	0.55	0	0	0	0	0.55	0	0	0	1	1	0	0	1	0	1	0	0	0	1	1	0	0	1	1	1	0	0	1	0	1	0	0	0	1	0.55
308	7014	7986	0	0.55	0	0	0	0	0.55	0	0	0	1	0.55	0	0	1	1	0.55	0	0	1	1	1	0	0	1	1	1	0	0	1	0	1	0	0	0	2	1	0	0	2	1	1	0	0	1	0	0.55
309	7000	8000	0	0.55	0	0	0	0	0.55	0	0	0	1	0.55	0	0	1	0	0.55	0	0	0	1	1	0	0	1	1	1	0	0	1	1	1	0	0	1	1	1	0	0	1	1	1	0	0	1	0	0.55
310	6986	8014	0	0.55	0	0	0	0	0.55	0	0	0	0	0.55	0	0	0	1	0.55	0	0	1	0	1	0	0	0	1	1	0	0	1	1	1	0	0	1	1	1	0	0	1	1	1	0	0	1	1	0.55
311	6969	8031	0	0.55	0	0	0	0	0.55	0	0	0	1	0.55	0	0	1	0	0.55	0	0	0	1	1	0	0	1	1	1	0	0	1	2	1	0	0	2	1	1	0	0	1	1	1	0	0	1	1	0.55
312	6955	8045	0	0.55	0	0	0	0	0.55	0	0	0	0	0.55	0	0	0	1	0.55	0	0	1	0	1	0	0	0	0	1	0	0	0	0	1	0	0	0	0	1	0	0	0	1	1	0	0	1	0	0.55
313	6944	8056	0	0.55	0	0	0	0	0.55	0	0	0	0	0.55	0	0	0	1	0.55	0	0	1	1	1	0	0	1	1	1	0	0	1	1	1	0	0	1	0	1	0	0	0	0	1	0	0	0	0	0.55
314	6928	8072	0	0.55	0	0	0	0	0.55	0	0	0	1	0.55	0	0	1	0	0.55	0	0	0	1	1	0	0	1	1	1	0	0	1	1	1	0	0	1	0	1	0	0	0	1	1	0	0	1	1	0.55
315	6917	8083	0	0.55	0	0	0	0	0.55	0	0	0	1	0.55	0	0	1	1	0.55	0	0	1	0	1	0	0	0	1	1	0	0	1	1	1	0	0	1	0	1	0	0	0	1	1	0	0	1	0	0.55
316	6904	8096	0	0.55	0	0	0	0	0.55	0	0	0	0	0.55	0	0	0	0	0.55	0	0	0	1	1	0	0	1	0	1	0	0	0	1	1	0	0	1	1	1	0	0	1	0	1	0	0	0	1	0.55
317	6892	8108	0	0.55	0	0	0	0	0.55	0	0	0	1	0.55	0	0	1	1	0.55	0	0	1	2	1	0	0	2	1	1	0	0	1	1	1	0	0	1	1	1	0	0	1	1	1	0	0	1	0	0.55
318	6880	8120	0	0.55	0	0	0	0	0.55	0	0	0	0	0.55	0	0	0	0	0.55	0	0	0	0	1	0	0	0	0	1	0	0	0	1	1	0	0	1	1	1	0	0	1	1	1	0	0	1	1	0.55
319	6867	8133	0	0.55	0	0	0	0	0.55	0	0	0	1	0.55	0	0	1	1	0.55	0	0	1	0	1	0	0	0	2	1	0	0	2	1	1	0	0	1	1	1	0	0	1	1	1	0	0	1	1	0.55
320	6857	8143	0	0.55	0	0	0	0	0.55	0	0	0	1	0.55	0	0	1	0	0.55	0	0	0	1	1	0	0	1	0	1	0	0	0	1	1	0	0	1	0	1	0	0	0	2	1	0	0	2	1	0.55
321	6845	8155	0	0.55	0	0	0	0	0.55	0	0	0	0	0.55	0	0	0	1	0.55	0	0	1	1	1	0	0	1	1	1	0	0	1	1	1	0	0	1	1	1	0	0	1	0	1	0	0	0	1	0.55
322	6834	8166	0	0.55	0	0	0	0	0.55	0	0	0	1	0.55	0	0	1	1	0.55	0	0	1	1	1	0	0	1	1	1	0	0	1	0	1	0	0	0	1	1	0	0	1	1	1	0	0	1	0	0.55
323	6826	8174	0	0.55	0	0	0	0	0.55	0	0	0	0	0.55	0	0	0	0	0.55	0	0	0	1	1	0	0	1	1	1	0	0	1	1	1	0	0	1	1	1	0	0	1	0	1	0	0	0	0	0.55
324	6816	8184	0	0.55	0	0	0	1	0.55	0	0	1	0	0.55	0	0	0	0	0.55	0	0	0	1	1	0	0	1	1	1	0	0	1	1	1	0	0	1	0	1	0	0	0	1	1	0	0	1	0	0.55
325	6807	8193	0	0.55	0	0	0	0	0.55	0	0	0	1	0.55	0	0	1	1	0.55	0	0	1	1	1	0	0	1	1	1	0	0	1	1	1	0	0	1	1	1	0	0	1	0	1	0	0	0	1	0.55
326	6798	8202	0	0.55	0	0	0	0	0.55	0	0	0	0	0.55	0	0	0	0	0.55	0	0	0	0	1	0	0	0	2	1	0	0	2	1	1	0	0	1	1	1	0	0	1	1	1	0	0	1	0	0.55
327	6787	8213	0	0.55	0	0	0	1	0.55	0	0	1	1	0.55	0	0	1	1	0.55	0	0	1	1	1	0	0	1	0	1	0	0	0	1	1	0	0	1	1	1	0	0	1	1	1	0	0	1	1	0.55
328	6779	8221	0	0.55	0	0	0	0	0.55	0	0	0	1	0.55	0	0	1	1	0.55	0	0	1	2	1	0	0	2	0	1	0	0	0	1	1	0	0	1	1	1	0	0	1	0	1	0	0	0	0	0.55
329	6770	8230	0	0.55	0	0	0	0	0.55	0	0	0	1	0.55	0	0	1	0	0.55	0	0	0	0	1	0	0	0	1	1	0	0	1	1	1	0	0	1	2	1	0	0	2	1	1	0	0	1	1	0.55
330	6760	8240	0	0.55	0	0	0	1	0.55	0	0	1	0	0.55	0	0	0	1	0.55	0	0	1	1	1	0	0	1	1	1	0	0	1	1	1	0	0	1	1	1	0	0	1	2	1	0	0	2	0	0.55
331	6752	8248	0	0.55	0	0	0	0	0.55	0	0	0	0	0.55	0	0	0	0	0.55	0	0	0	1	1	0	0	1	1	1	0	0	1	1	1	0	0	1	1	1	0	0	1	1	1	0	0	1	1	0.55
332	6742	8258	0	0.55	0	0	0	0	0.55	0	0	0	0	0.55	0	0	0	0	0.55	0	0	0	1	1	0	0	1	1	1	0	0	1	2	1	0	0	2	1	1	0	0	1	0	1	0	0	0	0	0.55
333	6731	8269	0	0.55	0	0	0	0	0.55	0	0	0	1	0.55	0	0	1	0	0.55	0	0	0	0	1	0	0	0	1	1	0	0	1	0	1	0	0	0	1	1	0	0	1	1	1	0	0	1	1	0.55
334	6720	8280	0	0.55	0	0	0	0	0.55	0	0	0	0	0.55	0	0	0	1	0.55	0	0	1	0	1	0	0	0	0	1	0	0	0	2	1	0	0	2	1	1	0	0	1	1	1	0	0	1	0	0.55
335	6709	8291	0	0.55	0	0	0	0	0.55	0	0	0	1	0.55	0	0	1	0	0.55	0	0	0	1	1	0	0	1	1	1	0	0	1	1	1	0	0	1	1	1	0	0	1	0	1	0	0	0	0	0.55
336	6702	8298	0	0.55	0	0	0	0	0.55	0	0	0	0	0.55	0	0	0	0	0.55	0	0	0	1	1	0	0	1	1	1	0	0	1	1	1	0	0	1	1	1	0	0	1	1	1	0	0	1	1	0.55
337	6691	8309	0	0.55	0	0	0	0	0.55	0	0	0	1	0.55	0	0	1	0	0.55	0	0	0	1	1	0	0	1	1	1	0	0	1	1	1	0	0	1	1	1	0	0	1	1	1	0	0	1	1	0.55
338	6680	8320	0	0.55	0	0	0	0	0.55	0	0	0	0	0.55	0	0	0	1	0.55	0	0	1	1	1	0	0	1	1	1	0	0	1	0	1	0	0	0	0	1	0	0	0	0	1	0	0	0	0	0.55
339	6670	8330	0	0.55	0	0	0	0	0.55	0	0	0	1	0.55	0	0	1	0	0.55	0	0	0	0	1	0	0	0	2	1	0	0	2	1	1	0	0	1	1	1	0	0	1	1	1	0	0	1	1	0.55
340	6659	8341	0	0.55	0	0	0	0	0.55	0	0	0	1	0.55	0	0	1	0	0.55	0	0	0	1	1	0	0	1	1	1	0	0	1	1	1	0	0	1	1	1	0	0	1	0	1	0	0	0	0	0.55
341	6647	8353	0	0.55	0	0	0	0	0.55	0	0	0	0	0.55	0	0	0	1	0.55	0	0	1	1	1	0	0	1	0	1	0	0	0	1	1	0	0	1	1	1	0	0	1	1	1	0	0	1	1	0.55
342	6635	8365	0	0.55	0	0	0	0	0.55	0	0	0	1	0.55	0	0	1	0	0.55	0	0	0	1	1	0	0	1	1	1	0	0	1	1	1	0	0	1	0	1	0	0	0	0	1	0	0	0	0	0.55
343	6624	8376	0	0.55	0	0	0	0	0.55	0	0	0	1	0.55	0	0	1	0	0.55	0	0	0	1	1	0	0	1	1	1	0	0	1	1	1	0	0	1	1	1	0	0	1	1	1	0	0	1	1	0.55
344	6612	8388	0	0.55	0	0	0	0	0.55	0	0	0	0	0.55	0	0	0	0	0.55	0	0	0	1	1	0	0	1	1	1	0	0	1	1	1	0	0	1	1	1	0	0	1	1	1	0	0	1	0	0.55
345	6600	8400	0	0.55	0	0	0	0	0.55	0	0	0	1	0.55	0	0	1	0	0.55	0	0	0	1	1	0	0	1	0	1	0	0	0	1	1	0	0	1	1	1	0	0	1	0	1	0	0	0	1	0.55
346	6588	8412	0	0.55	0	0	0	0	0.55	0	0	0	1	0.55	0	0	1	1	0.55	0	0	1	1	1	0	0	1	1	1	0	0	1	0	1	0	0	0	2	1	0	0	2	1	1	0	0	1	0	0.55
347	6575	8425	0	0.55	0	0	0	0	0.55	0	0	0	1	0.55	0	0	1	1	0.55	0	0	1	1	1	0	0	1	1	1	0	0	1	1	1	0	0	1	0	1	0	0	0	1	1	0	0	1	1	0.55
348	6564	8436	0	0.55	0	0	0	0	0.55	0	0	0	0	0.55	0	0	0	0	0.55	0	0	0	0	1	0	0	0	1	1	0	0	1	1	1	0	0	1	1	1	0	0	1	1	1	0	0	1	0	0.55
349	6549	8451	0	0.55	0	0	0	0	0.55	0	0	0	1	0.55	0	0	1	1	0.55	0	0	1	1	1	0	0	1	1	1	0	0	1	1	1	0	0	1	1	1	0	0	1	1	1	0	0	1	1	0.55
350	6540	8460	0	0.55	0	0	0	0	0.55	0	0	0	0	0.55	0	0	0	1	0.55	0	0	1	1	1	0	0	1	1	1	0	0	1	1	1	0	0	1	1	1	0	0	1	0	1	0	0	0	1	0.55
351	6529	8471	0	0.55	0	0	0	0	0.55	0	0	0	1	0.55	0	0	1	1	0.55	0	0	1	1	1	0	0	1	2	1	0	0	2	1	1	0	0	1	1	1	0	0	1	1	1	0	0	1	0	0.55
352	6516	8484	0	0.55	0	0	0	0	0.55	0	0	0	0	0.55	0	0	0	0	0.55	0	0	0	1	1	0	0	1	1	1	0	0	1	1	1	0	0	1	1	1	0	0	1	1	1	0	0	1	1	0.55
353	6503	8497	0	0.55	0	0	0	1	0.55	0	1	0	0	0.55	0	0	0	1	0.55	0	0	1	1	1	0	0	1	1	1	0	0	1	1	1	0	0	1	2	1	0	0	2	0	1	0	0	0	0	0.55
354	6490	8510	0	0.55	0	0	0	0	0.55	0	0	0	1	0.55	0	0	1	0	0.55	0	0	0	1	1	0	0	1	0	1	0	0	0	1	1	0	0	1	0	1	0	0	0	1	1	0	0	1	0	0.55
355	6481	8519	0	0.55	0	0	0	0	0.55	0	0	0	0	0.55	0	0	0	1	0.55	0	0	1	0	1	0	0	0	1	1	0	0	1	1	1	0	0	1	1	1	0	0	1	1	1	0	0	1	1	0.55
356	6470	8530	0	0.55	0	0	0	0	0.55	0	0	0	1	0.55	0	0	1	0	0.55	0	0	0	1	1	0	0	1	1	1	0	0	1	1	1	0	0	1	1	1	0	0	1	0	1	0	0	0	0	0.55
357	6456	8544	0	0.55	0	0	0	0	0.55	0	0	0	0	0.55	0	0	0	1	0.55	0	0	1	1	1	0	0	1	1	1	0	0	1	1	1	0	0	1	0	1	0	0	0	1	1	0	0	1	1	0.55
358	6445	8555	0	0.55	0	0	0	0	0.55	0	0	0	1	0.55	0	0	1	0	0.55	0	0	0	1	1	0	0	1	0	1	0	0	0	1	1	0	0	1	1	1	0	0	1	1	1	0	0	1	0	0.55
359	6437	8563	0	0.55	0	0	0	0	0.55	0	0	0	0	0.55	0	0	0	1	0.55	0	0	1	1	1	0	0	1	2	1	0	0	2	1	1	0	0	1	0	1	0	0	0	1	1	0	0	1	1	0.55
360	6427	8573	0	0.55	0	0	0	0	0.55	0	0	0	1	0.55	0	0	1	0	0.55	0	0	0	1	1	0	0	1	0	1	0	0	0	1	1	0	0	1	1	1	0	0	1	1	1	0	0	1	0	0.55
361	6417	8583	0	0.55	0	0	0	0	0.55	0	0	0	1	0.55	0	0	1	1	0.55	0	0	1	0	1	0	0	0	1	1	0	0	1	1	1	0	0	1	1	1	0	0	1	1	1	0	0	1	1	0.55
362	6406	8594	0	0.55	0	0	0	0	0.55	0	0	0	0	0.55	0	0	0	0	0.55	0	0	0	1	1	0	0	1	1	1	0	0	1	1	1	0	0	1	1	1	0	0	1	1	1	0	0	1	0	0.55
363	6397	8603	0	0.55	0	0	0	0	0.55	0	0	0	1	0.55	0	0	1	0	0.55	0	0	0	0	1	0	0	0	1	1	0	0	1	1	1	0	0	1	0	1	0	0	0	1	1	0	0	1	1	0.55
364	6386	8614	0	0.55	0	0	0	0	0.55	0	0	0	0	0.55	0	0	0	1	0.55	0	0	1	2	1	0	0	2	1	1	0	0	1	1	1	0	0	1	1	1	0	0	1	1	1	0	0	1	0	0.55
365	6373	8627	0	0.55	0	0	0	0	0.55	0	0	0	1	0.55	0	0	1	0	0.55	0	0	0	1	1	0	0	1	1	1	0	0	1	1	1	0	0	1	1	1	0	0	1	1	1	0	0	1	1	0.55
366	6359	8641	0	0.55	0	0	0	0	0.55	0	0	0	0	0.55	0	0	0	1	0.55	0	0	1	0	1	0	0	0	1	1	0	0	1	1	1	0	0	1	1	1	0	0	1	1	1	0	0	1	0	0.55
367	6344	8656	0	0.55	0	0	0	0	0.55	0	0	0	1	0.55	0	0	1	0	0.55	0	0	0	1	1	0	0	1	1	1	0	0	1	1	1	0	0	1	0	1	0	0	0	1	1	0	0	1	1	0.55
368	6331	8669	0	0.55	0	0	0	0	0.55	0	0	0	0	0.55	0	0	0	0	0.55	0	0	0	1	1	0	0	1	1	1	0	0	1	1	1	0	0	1	1	1	0	0	1	1	1	0	0	1	0	0.55
369	6320	8680	0	0.55	0	0	0	0	0.55	0	0	0	1	0.55	0	0	1	1	0.55	0	0	1	1	1	0	0	1	1	1	0	0	1	2	1	0	0	2	1	1	0	0	1	1	1	0	0	1	1	0.55
370	6308	8692	0	0.55	0	0	0	0	0.55	0	0	0	0	0.55	0	0	0	0	0.55	0	0	0	1	1	0	0	1	0	1	0	0	0	1	1	0	0	1	1	1	0	0	1	1	1	0	0	1	1	0.55
371	6298	8702	0	0.55	0	0	0	0	0.55	0	0	0	1	0.55	0	0	1	1	0.55	0	0	1	1	1	0	0	1	1	1	0	0	1	0	1	0	0	0	1	1	0	0	1	1	1	0	0	1	1	0.55
372	6284	8716	0	0.55	0	0	0	0	0.55	0	0	0	1	0.55	0	0	1	0	0.55	0	0	0	1	1	0	0	1	1	1	0	0	1	2	1	0	0	2	1	1	0	0	1	1	1	0	0	1	0	0.55
373	6273	8727	0	0.55	0	0	0	0	0.55	0	0	0	0	0.55	0	0	0	1	0.55	0	0	1	1	1	0	0	1	1	1	0	0	1	1	1	0	0	1	1	1	0	0	1	0	1	0	0	0	0	0.55
374	6263	8737	0	0.55	0	0	0	0	0.55	0	0	0	1	0.55	0	0	1	0	0.55	0	0	0	1	1	0	0	1	1	1	0	0	1	1	1	0	0	1	0	1	0	0	0	1	1	0	0	1	1	0.55
375	6249	8751	0	0.55	0	0	0	0	0.55	0	0	0	0	0.55	0	0	0	1	0.55	0	0	1	1	1	0	0	1	1	1	0	0	1	1	1	0	0	1	1	1	0	0	1	1	1	0	0	1	0	0.55
376	6237	8763	0	0.55	0	0	0	0	0.55	0	0	0	1	0.55	0	0	1	0	0.55	0	0	0	0	1	0	0	0	1	1	0	0	1	1	1	0	0	1	0	1	0	0	0	1	1	0	0	1	1	0.55
377	6224	8776	0	0.55	0	0	0	0	0.55	0	0	0	0	0.55	0	0	0	1	0.55	0	0	1	1	1	0	0	1	1	1	0	0	1	0	1	0	0	0	2	1	0	0	2	1	1	0	0	1	0	0.55
378	6212	8788	0	0.55	0	0	0	0	0.55	0	0	0	1	0.55	0	0	1	1	0.55	0	0	1	1	1	0	0	1	1	1	0	0	1	1	1	0	0	1	1	1	0	0	1	1	1	0	0	1	0	0.55
379	6201	8799	0	0.55	0	0	0	0	0.55	0	0	0	0	0.55	0	0	0	0	0.55	0	0	0	1	1	0	0	1	0	1	0	0	0	1	1	0	0	1	1	1	0	0	1	0	1	0	0	0	1	0.55
380	6188	8812	0	0.55	0	0	0	0	0.55	0	0	0	0	0.55	0	0	0	1	0.55	0	0	1	1	1	0	0	1	1	1	0	0	1	0	1	0	0	0	0	1	0	0	0	0	1	0	0	0	1	0.55
381	6175	8825	0	0.55	0	0	0	0	0.55	0	0	0	1	0.55	0	0	1	0	0.55	0	0	0	1	1	0	0	1	0	1	0	0	0	1	1	0	0	1	1	1	0	0	1	1	1	0	0	1	1	0.55
382	6164	8836	0	0.55	0	0	0	0	0.55	0	0	0	0	0.55	0	0	0	0	0.55	0	0	0	1	1	0	0	1	1	1	0	0	1	2	1	0	0	2	0	1	0	0	0	1	1	0	0	1	0	0.55
383	6155	8845	0	0.55	0	0	0	0	0.55	0	0	0	0	0.55	0	0	0	1	0.55	0	0	1	2	1	0	0	2	1	1	0	0	1	1	1	0	0	1	1	1	0	0	1	1	1	0	0	1	1	0.55
384	6141	8859	0	0.55	0	0	0	0	0.55	0	0	0	1	0.55	0	0	1	1	0.55	0	0	1	0	1	0	0	0	0	1	0	0	0	1	1	0	0	1	1	1	0	0	1	1	1	0	0	1	0	0.55
385	6130	8870	0	0.55	0	0	0	0	0.55	0	0	0	1	0.55	0	0	1	0	0.55	0	0	0	0	1	0	0	0	0	1	0	0	0	1	1	0	0	1	1	1	0	0	1	1	1	0	0	1	0	0.55
386	6119	8881	0	0.55	0	0	0	0	0.55	0	0	0	0	0.55	0	0	0	0	0.55	0	0	0	1	1	0	0	1	1	1	0	0	1	1	1	0	0	1	0	1	0	0	0	0	1	0	0	0	0	0.55
387	6108	8892	0	0.55	0	0	0	0	0.55	0	0	0	1	0.55	0	0	1	0	0.55	0	0	0	1	1	0	0	1	1	1	0	0	1	1	1	0	0	1	1	1	0	0	1	2	1	0	0	2	1	0.55
388	6100	8900	0	0.55	0	0	0	0	0.55	0	0	0	0	0.55	0	0	0	1	0.55	0	0	1	1	1	0	0	1	1	1	0	0	1	1	1	0	0	1	0	1	0	0	0	0	1	0	0	0	0	0.55
389	6091	8909	0	0.55	0	0	0	0	0.55	0	0	0	1	0.55	0	0	1	1	0.55	0	0	1	1	1	0	0	1	1	1	0	0	1	0	1	0	0	0	1	1	0	0	1	1	1	0	0	1	0	0.55
390	6083	8917	0	0.55	0	0	0	0	0.55	0	0	0	0	0.55	0	0	0	1	0.55	0	0	1	2	1	0	0	2	1	1	0	0	1	1	1	0	0	1	0	1	0	0	0	1	1	0	0	1	0	0.55
391	6071	8929	0	0.55	0	0	0	0	0.55	0	0	0	1	0.55	0	0	1	1	0.55	0	0	1	0	1	0	0	0	1	1	0	0	1	1	1	0	0	1	1	1	0	0	1	1	1	0	0	1	1	0.55
392	6060	8940	0	0.55	0	0	0	0	0.55	0	0	0	0	0.55	0	0	0	0	0.55	0	0	0	0	1	0	0	0	1	1	0	0	1	1	1	0	0	1	1	1	0	0	1	1	1	0	0	1	0	0.55
393	6051	8949	0	0.55	0	0	0	0	0.55	0	0	0	1	0.55	0	0	1	1	0.55	0	0	1	2	1	0	0	2	1	1	0	0	1	1	1	0	0	1	1	1	0	0	1	0	1	0	0	0	1	0.55
394	6039	8961	0	0.55	0	0	0	0	0.55	0	0	0	0	0.55	0	0	0	0	0.55	0	0	0	0	1	0	0	0	1	1	0	0	1	1	1	0	0	1	1	1	0	0	1	1	1	0	0	1	1	0.55
395	6029	8971	0	0.55	0	0	0	0	0.55	0	0	0	1	0.55	0	0	1	0	0.55	0	0	0	1	1	0	0	1	1	1	0	0	1	1	1	0	0	1	1	1	0	0	1	2	1	0	0	2	0	0.55
396	6018	8982	0	0.55	0	0	0	1	0.55	0	0	1	0	0.55	0	0	0	0	0.55	0	0	0	0	1	0	0	0	1	1	0	0	1	0	1	0	0	0	2	1	0	0	2	1	1	0	0	1	1	0.55
397	6008	8992	0	0.55	0	0	0	0	0.55	0	0	0	1	0.55	0	0	1	0	0.55	0	0	0	0	1	0	0	0	1	1	0	0	1	1	1	0	0	1	0	1	0	0	0	1	1	0	0	1	1	0.55
398	6000	9000	0	0.55	0	0	0	1	0.55	0	0	1	0	0.55	0	0	0	0	0.55	0	0	0	1	1	0	0	1	1	1	0	0	1	1	1	0	0	1	1	1	0	0	1	1	1	0	0	1	0	0.55
399	5988	9012	0	0.55	0	0	0	0	0.55	0	0	0	1	0.55	0	0	1	0	0.55	0	0	0	1	1	0	0	1	1	1	0	0	1	1	1	0	0	1	1	1	0	0	1	1	1	0	0	1	0	0.55
400	5973	9027	0	0.55	0	0	0	0	0.55	0	0	0	0	0.55	0	0	0	1	0.55	0	0	1	0	1	0	0	0	1	1	0	0	1	1	1	0	0	1	1	1	0	0	1	1	1	0	0	1	0	0.55
401	5962	9038	0	0.55	0	0	0	0	0.55	0	0	0	1	0.55	0	0	1	0	0.55	0	0	0	1	1	0	0	1	1	1	0	0	1	0	1	0	0	0	1	1	0	0	1	0	1	0	0	0	0	0.55
402	5951	9049	0	0.55	0	0	0	0	0.55	0	0	0	0	0.55	0	0	0	1	0.55	0	0	1	1	1	0	0	1	1	1	0	0	1	1	1	0	0	1	1	1	0	0	1	1	1	0	0	1	0	0.55
403	5937	9063	0	0.55	0	0	0	0	0.55	0	0	0	0	0.55	0	0	0	0	0.55	0	0	0	1	1	0	0	1	1	1	0	0	1	1	1	0	0	1	1	1	0	0	1	0	1	0	0	0	0	0.55
404	5925	9075	0	0.55	0	0	0	0	0.55	0	0	0	1	0.55	0	0	1	0	0.55	0	0	0	1	1	0	0	1	1	1	0	0	1	0	1	0	0	0	1	1	0	0	1	1	1	0	0	1	1	0.55
405	5913	9087	0	0.55	0	0	0	0	0.55	0	0	0	0	0.55	0	0	0	1	0.55	0	0	1	0	1	0	0	0	0	1	0	0	0	2	1	0	0	2	1	1	0	0	1	1	1	0	0	1	0	0.55
406	5900	9100	0	0.55	0	0	0	0	0.55	0	0	0	0	0.55	0	0	0	1	0.55	0	0	1	1	1	0	0	1	1	1	0	0	1	0	1	0	0	0	0	1	0	0	0	0	1	0	0	0	1	0.55
407	5891	9109	0	0.55	0	0	0	0	0.55	0	0	0	1	0.55	0	0	1	0	0.55	0	0	0	1	1	0	0	1	0	1	0	0	0	1	1	0	0	1	1	1	0	0	1	1	1	0	0	1	1	0.55
408	5877	9123	0	0.55	0	0	0	0	0.55	0	0	0	1	0.55	0	0	1	1	0.55	0	0	1	1	1	0	0	1	0	1	0	0	0	1	1	0	0	1	1	1	0	0	1	0	1	0	0	0	1	0.55
409	5870	9130	0	0.55	0	0	0	0	0.55	0	0	0	0	0.55	0	0	0	0	0.55	0	0	0	2	1	0	0	2	1	1	0	0	1	0	1	0	0	0	0	1	0	0	0	1	1	0	0	1	1	0.55
410	5859	9141	0	0.55	0	0	0	0	0.55	0	0	0	1	0.55	0	0	1	0	0.55	0	0	0	0	1	0	0	0	1	1	0	0	1	1	1	0	0	1	1	1	0	0	1	2	1	0	0	2	0	0.55
411	5845	9155	0	0.55	0	0	0	0	0.55	0	0	0	0	0.55	0	0	0	1	0.55	0	0	1	1	1	0	0	1	1	1	0	0	1	1	1	0	0	1	0	1	0	0	0	1	1	0	0	1	1	0.55
412	5837	9163	0	0.55	0	0	0	0	0.55	0	0	0	1	0.55	0	0	1	0	0.55	0	0	0	1	1	0	0	1	0	1	0	0	0	1	1	0	0	1	0	1	0	0	0	0	1	0	0	0	0	0.55
413	5824	9176	0	0.55	0	0	0	0	0.55	0	0	0	0	0.55	0	0	0	1	0.55	0	0	1	1	1	0	0	1	2	1	0	0	2	0	1	0	0	0	2	1	0	0	2	0	1	0	0	0	0	0.55
414	5809	9191	0	0.55	0	0	0	0	0.55	0	0	0	0	0.55	0	0	0	0	0.55	0	0	0	1	1	0	0	1	1	1	0	0	1	0	1	0	0	0	0	1	0	0	0	1	1	0	0	1	0	0.55
415	5799	9201	0	0.55	0	0	0	0	0.55	0	0	0	1	0.55	0	0	1	0	0.55	0	0	0	0	1	0	0	0	1	1	0	0	1	1	1	0	0	1	0	1	0	0	0	1	1	0	0	1	0	0.55
416	5790	9210	0	0.55	0	0	0	0	0.55	0	0	0	0	0.55	0	0	0	0	0.55	0	0	0	2	1	0	0	2	0	1	0	0	0	1	1	0	0	1	0	1	0	0	0	1	1	0	0	1	0	0.55
417	5774	9226	0	0.55	0	0	0	0	0.55	0	0	0	1	0.55	0	0	1	1	0.55	0	0	1	0	1	0	0	0	1	1	0	0	1	1	1	0	0	1	1	1	0	0	1	0	1	0	0	0	0	0.55
418	5767	9233	0	0.55	0	0	0	0	0.55	0	0	0	0	0.55	0	0	0	0	0.55	0	0	0	0	1	0	0	0	1	1	0	0	1	1	1	0	0	1	0	1	0	0	0	1	1	0	0	1	0	0.55
419	5753	9247	0	0.55	0	0	0	0	0.55	0	0	0	1	0.55	0	0	1	1	0.55	0	0	1	1	1	0	0	1	1	1	0	0	1	1	1	0	0	1	1	1	0	0	1	1	1	0	0	1	0	0.55
420	5744	9256	0	0.55	0	0	0	0	0.55	0	0	0	0	0.55	0	0	0	1	0.55	0	0	1	1	1	0	0	1	0	1	0	0	0	2	1	0	0	2	1	1	0	0	1	1	1	0	0	1	1	0.55
421	5733	9267	0	0.55	0	0	0	0	0.55	0	0	0	0	0.55	0	0	0	0	0.55	0	0	0	1	1	0	0	1	1	1	0	0	1	0	1	0	0	0	1	1	0	0	1	1	1	0	0	1	1	0.55
422	5724	9276	0	0.55	0	0	0	0	0.55	0	0	0	1	0.55	0	0	1	1	0.55	0	0	1	0	1	0	0	0	1	1	0	0	1	1	1	0	0	1	1	1	0	0	1	1	1	0	0	1	0	0.55
423	5713	9287	0	0.55	0	0	0	0	0.55	0	0	0	0	0.55	0	0	0	1	0.55	0	0	1	1	1	0	0	1	0	1	0	0	0	1	1	0	0	1	0	1	0	0	0	1	1	0	0	1	0	0.55
424	5702	9298	0	0.55	0	0	0	0	0.55	0	0	0	1	0.55	0	0	1	0	0.55	0	0	0	1	1	0	0	1	1	1	0	0	1	1	1	0	0	1	0	1	0	0	0	1	1	0	0	1	1	0.55
425	5695	9305	0	0.55	0	0	0	0	0.55	0	0	0	0	0.55	0	0	0	1	0.55	0	0	1	1	1	0	0	1	1	1	0	0	1	1	1	0	0	1	1	1	0	0	1	1	1	0	0	1	0	0.55
426	5682	9318	0	0.55	0	0	0	0	0.55	0	0	0	1	0.55	0	0	1	1	0.55	0	0	1	1	1	0	0	1	1	1	0	0	1	2	1	0	0	2	2	1	0	0	2	1	1	0	0	1	0	0.55
427	5672	9328	0	0.55	0	0	0	0	0.55	0	0	0	0	0.55	0	0	0	0	0.55	0	0	0	1	1	0	0	1	0	1	0	0	0	1	1	0	0	1	0	1	0	0	0	1	1	0	0	1	1	0.55
428	5660	9340	0	0.55	0	0	0	0	0.55	0	0	0	1	0.55	0	0	1	1	0.55	0	0	1	1	1	0	0	1	0	1	0	0	0	1	1	0	0	1	1	1	0	0	1	1	1	0	0	1	0	0.55
429	5651	9349	0	0.55	0	0	0	1	0.55	0	0	1	1	0.55	0	0	1	0	0.55	0	0	0	0	1	0	0	0	0	1	0	0	0	1	1	0	0	1	1	1	0	0	1	0	1	0	0	0	1	0.55
430	5641	9359	0	0.55	0	0	0	0	0.55	0	0	0	0	0.55	0	0	0	1	0.55	0	0	1	2	1	0	0	2	1	1	0	0	1	0	1	0	0	0	0	1	0	0	0	1	1	0	0	1	0	0.55
431	5630	9370	0	0.55	0	0	0	0	0.55	0	0	0	0	0.55	0	0	0	0	0.55	0	0	0	0	1	0	0	0	2	1	0	0	2	0	1	0	0	0	1	1	0	0	1	0	1	0	0	0	0	0.55
432	5615	9385	0	0.55	0	0	0	0	0.55	0	0	0	0	0.55	0	0	0	0	0.55	0	0	0	1	1	0	0	1	1	1	0	0	1	2	1	0	0	2	1	1	0	0	1	2	1	0	0	2	1	0.55
433	5601	9399	0	0.55	0	0	0	0	0.55	0	0	0	1	0.55	0	0	1	0	0.55	0	0	0	1	1	0	0	1	1	1	0	0	1	1	1	0	0	1	0	1	0	0	0	1	1	0	0	1	0	0.55
434	5590	9410	0	0.55	0	0	0	0	0.55	0	0	0	0	0.55	0	0	0	0	0.55	0	0	0	1	1	0	0	1	1	1	0	0	1	1	1	0	0	1	2	1	0	0	2	1	1	0	0	1	0	0.55
435	5578	9422	0	0.55	0	0	0	0	0.55	0	0	0	1	0.55	0	0	1	0	0.55	0	0	0	0	1	0	0	0	1	1	0	0	1	1	1	0	0	1	0	1	0	0	0	0	1	0	0	0	0	0.55
436	5566	9434	0	0.55	0	0	0	0	0.55	0	0	0	1	0.55	0	0	1	0	0.55	0	0	0	1	1	0	0	1	1	1	0	0	1	1	1	0	0	1	1	1	0	0	1	1	1	0	0	1	0	0.55
437	5550	9450	0	0.55	0	0	0	0	0.55	0	0	0	0	0.55	0	0	0	1	0.55	0	0	1	1	1	0	0	1	1	1	0	0	1	1	1	0	0	1	1	1	0	0	1	1	1	0	0	1	0	0.55
438	5539	9461	0	0.55	0	0	0	0	0.55	0	0	0	1	0.55	0	0	1	0	0.55	0	0	0	1	1	0	0	1	0	1	0	0	0	1	1	0	0	1	2	1	0	0	2	0	1	0	0	0	0	0.55
439	5527	9473	0	0.55	0	0	0	0	0.55	0	0	0	1	0.55	0	0	1	0	0.55	0	0	0	1	1	0	0	1	1	1	0	0	1	1	1	0	0	1	0	1	0	0	0	1	1	0	0	1	1	0.55
440	5519	9481	0	0.55	0	0	0	0	0.55	0	0	0	0	0.55	0	0	0	0	0.55	0	0	0	1	1	0	0	1	1	1	0	0	1	1	1	0	0	1	1	1	0	0	1	1	1	0	0	1	0	0.55
441	5504	9496	0	0.55	0	0	0	0	0.55	0	0	0	1	0.55	0	0	1	1	0.55	0	0	1	0	1	0	0	0	1	1	0	0	1	1	1	0	0	1	2	1	0	0	2	0	1	0	0	0	1	0.55
442	5492	9508	0	0.55	0	0	0	0	0.55	0	0	0	0	0.55	0	0	0	1	0.55	0	0	1	1	1	0	0	1	1	1	0	0	1	1	1	0	0	1	0	1	0	0	0	1	1	0	0	1	1	0.55
443	5480	9520	0	0.55	0	0	0	0	0.55	0	0	0	0	0.55	0	0	0	0	0.55	0	0	0	1	1	0	0	1	1	1	0	0	1	1	1	0	0	1	1	1	0	0	1	1	1	0	0	1	0	0.55
444	5470	9530	0	0.55	0	0	0	0	0.55	0	0	0	1	0.55	0	0	1	0	0.55	0	0	0	0	1	0	0	0	1	1	0	0	1	1	1	0	0	1	1	1	0	0	1	1	1	0	0	1	1	0.55
445	5458	9542	1	0.55	0	1	0	0	0.55	0	0	0	1	0.55	0	0	1	1	0.55	0	0	1	1	1	0	0	1	1	1	0	0	1	1	1	0	0	1	0	1	0	0	0	1	1	0	0	1	0	0.55
446	5446	9554	0	0.55	0	0	0	0	0.55	0	0	0	0	0.55	0	0	0	0	0.55	0	0	0	1	1	0	0	1	1	1	0	0	1	0	1	0	0	0	1	1	0	0	1	1	1	0	0	1	1	0.55
447	5435	9565	0	0.55	0	0	0	0	0.55	0	0	0	0	0.55	0	0	0	1	0.55	0	0	1	2	1	0	0	2	0	1	0	0	0	2	1	0	0	2	1	1	0	0	1	1	1	0	0	1	1	0.55
448	5424	9576	0	0.55	0	0	0	0	0.55	0	0	0	0	0.55	0	0	0	0	0.55	0	0	0	0	1	0	0	0	1	1	0	0	1	1	1	0	0	1	0	1	0	0	0	0	1	0	0	0	0	0.55
449	5414	9586	0	0.55	0	0	0	0	0.55	0	0	0	1	0.55	0	0	1	1	0.55	0	0	1	1	1	0	0	1	1	1	0	0	1	2	1	0	0	2	1	1	0	0	1	1	1	0	0	1	1	0.55
450	5404	9596	0	0.55	0	0	0	0	0.55	0	0	0	0	0.55	0	0	0	1	0.55	0	0	1	0	1	0	0	0	1	1	0	0	1	0	1	0	0	0	1	1	0	0	1	1	1	0	0	1	0	0.55
451	5391	9609	0	0.55	0	0	0	0	0.55	0	0	0	1	0.55	0	0	1	0	0.55	0	0	0	1	1	0	0	1	0	1	0	0	0	2	1	0	0	2	2	1	0	0	2	0	1	0	0	0	1	0.55
452	5381	9619	0	0.55	0	0	0	0	0.55	0	0	0	0	0.55	0	0	0	1	0.55	0	0	1	1	1	0	0	1	1	1	0	0	1	0	1	0	0	0	1	1	0	0	1	1	1	0	0	1	1	0.55
453	5367	9633	0	0.55	0	0	0	0	0.55	0	0	0	1	0.55	0	0	1	0	0.55	0	0	0	1	1	0	0	1	1	1	0	0	1	1	1	0	0	1	1	1	0	0	1	1	1	0	0	1	0	0.55
454	5357	9643	0	0.55	0	0	0	0	0.55	0	0	0	1	0.55	0	0	1	1	0.55	0	0	1	1	1	0	0	1	1	1	0	0	1	1	1	0	0	1	0	1	0	0	0	1	1	0	0	1	0	0.55
455	5345	9655	0	0.55	0	0	0	0	0.55	0	0	0	0	0.55	0	0	0	1	0.55	0	0	1	1	1	0	0	1	1	1	0	0	1	1	1	0	0	1	2	1	0	0	2	1	1	0	0	1	0	0.55
456	5334	9666	0	0.55	0	0	0	0	0.55	0	0	0	0	0.55	0	0	0	0	0.55	0	0	0	0	1	0	0	0	1	1	0	0	1	0	1	0	0	0	0	1	0	0	0	1	1	0	0	1	1	0.55
457	5319	9681	0	0.55	0	0	0	0	0.55	0	0	0	1	0.55	0	0	1	0	0.55	0	0	0	1	1	0	0	1	1	1	0	0	1	1	1	0	0	1	1	1	0	0	1	1	1	0	0	1	0	0.55
458	5307	9693	0	0.55	0	0	0	0	0.55	0	0	0	1	0.55	0	0	1	0	0.55	0	0	0	1	1	0	0	1	1	1	0	0	1	1	1	0	0	1	1	1	0	0	1	1	1	0	0	1	1	0.55
459	5295	9705	0	0.55	0	0	0	0	0.55	0	0	0	0	0.55	0	0	0	0	0.55	0	0	0	1	1	0	0	1	0	1	0	0	0	1	1	0	0	1	1	1	0	0	1	1	1	0	0	1	1	0.55
460	5283	9717	0	0.55	0	0	0	0	0.55	0	0	0	1	0.55	0	0	1	0	0.55	0	0	0	1	1	0	0	1	0	1	0	0	0	1	1	0	0	1	0	1	0	0	0	1	1	0	0	1	0	0.55
461	5272	9728	0	0.55	0	0	0	0	0.55	0	0	0	1	0.55	0	0	1	1	0.55	0	0	1	1	1	0	0	1	1	1	0	0	1	2	1	0	0	2	1	1	0	0	1	1	1	0	0	1	0	0.55
462	5259	9741	0	0.55	0	0	0	0	0.55	0	0	0	1	0.55	0	0	1	0	0.55	0	0	0	1	1	0	0	1	1	1	0	0	1	1	1	0	0	1	0	1	0	0	0	1	1	0	0	1	1	0.55
463	5241	9759	0	0.55	0	0	0	0	0.55	0	0	0	1	0.55	0	0	1	0	0.55	0	0	0	0	1	0	0	0	1	1	0	0	1	1	1	0	0	1	1	1	0	0	1	0	1	0	0	0	0	0.55
464	5229	9771	0	0.55	0	0	0	0	0.55	0	0	0	1	0.55	0	0	1	1	0.55	0	0	1	1	1	0	0	1	1	1	0	0	1	1	1	0	0	1	1	1	0	0	1	1	1	0	0	1	1	0.55
465	5217	9783	0	0.55	0	0	0	0	0.55	0	0	0	0	0.55	0	0	0	1	0.55	0	0	1	1	1	0	0	1	1	1	0	0	1	1	1	0	0	1	1	1	0	0	1	1	1	0	0	1	1	0.55
466	5206	9794	0	0.55	0	0	0	0	0.55	0	0	0	0	0.55	0	0	0	0	0.55	0	0	0	1	1	0	0	1	1	1	0	0	1	1	1	0	0	1	1	1	0	0	1	1	1	0	0	1	0	0.55
467	5195	9805	0	0.55	0	0	0	0	0.55	0	0	0	1	0.55	0	0	1	0	0.55	0	0	0	1	1	0	0	1	0	1	0	0	0	2	1	0	0	2	1	1	0	0	1	0	1	0	0	0	0	0.55
468	5183	9817	0	0.55	0	0	0	0	0.55	0	0	0	0	0.55	0	0	0	0	0.55	0	0	0	1	1	0	0	1	1	1	0	0	1	1	1	0	0	1	1	1	0	0	1	1	1	0	0	1	1	0.55
469	5170	9830	0	0.55	0	0	0	0	0.55	0	0	0	1	0.55	0	0	1	1	0.55	0	0	1	1	1	0	0	1	1	1	0	0	1	1	1	0	0	1	0	1	0	0	0	1	1	0	0	1	1	0.55
470	5161	9839	0	0.55	0	0	0	0	0.55	0	0	0	0	0.55	0	0	0	1	0.55	0	0	1	0	1	0	0	0	1	1	0	0	1	1	1	0	0	1	1	1	0	0	1	0	1	0	0	0	0	0.55
471	5149	9851	0	0.55	0	0	0	0	0.55	0	0	0	1	0.55	0	0	1	0	0.55	0	0	0	1	1	0	0	1	1	1	0	0	1	1	1	0	0	1	1	1	0	0	1	1	1	0	0	1	1	0.55
472	5138	9862	0	0.55	0	0	0	0	0.55	0	0	0	1	0.55	0	0	1	0	0.55	0	0	0	0	1	0	0	0	1	1	0	0	1	1	1	0	0	1	1	1	0	0	1	0	1	0	0	0	0	0.55
473	5128	9872	0	0.55	0	0	0	0	0.55	0	0	0	0	0.55	0	0	0	1	0.55	0	0	1	1	1	0	0	1	0	1	0	0	0	1	1	0	0	1	0	1	0	0	0	2	1	0	0	2	1	0.55
474	5119	9881	0	0.55	0	0	0	0	0.55	0	0	0	0	0.55	0	0	0	1	0.55	0	0	1	1	1	0	0	1	1	1	0	0	1	1	1	0	0	1	1	1	0	0	1	0	1	0	0	0	1	0.55
475	5106	9894	0	0.55	0	0	0	0	0.55	0	0	0	1	0.55	0	0	1	1	0.55	0	0	1	1	1	0	0	1	0	1	0	0	0	1	1	0	0	1	1	1	0	0	1	1	1	0	0	1	0	0.55
476	5095	9905	0	0.55	0	0	0	0	0.55	0	0	0	1	0.55	0	0	1	1	0.55	0	0	1	0	1	0	0	0	1	1	0	0	1	1	1	0	0	1	1	1	0	0	1	2	1	0	0	2	0	0.55
477	5086	9914	0	0.55	0	0	0	0	0.55	0	0	0	0	0.55	0	0	0	0	0.55	0	0	0	1	1	0	0	1	1	1	0	0	1	1	1	0	0	1	0	1	0	0	0	1	1	0	0	1	1	0.55
478	5076	9924	0	0.55	0	0	0	0	0.55	0	0	0	1	0.55	0	0	1	1	0.55	0	0	1	1	1	0	0	1	1	1	0	0	1	1	1	0	0	1	2	1	0	0	2	1	1	0	0	1	1	0.55
479	5068	9932	0	0.55	0	0	0	0	0.55	0	0	0	0	0.55	0	0	0	0	0.55	0	0	0	0	1	0	0	0	1	1	0	0	1	1	1	0	0	1	0	1	0	0	0	2	1	0	0	2	0	0.55
480	5057	9943	0	0.55	0	0	0	0	0.55	0	0	0	0	0.55	0	0	0	1	0.55	0	0	1	0	1	0	0	0	1	1	0	0	1	0	1	0	0	0	1	1	0	0	1	0	1	0	0	0	1	0.55
481	5044	9956	0	0.55	0	0	0	0	0.55	0	0	0	1	0.55	0	0	1	1	0.55	0	0	1	0	1	0	0	0	1	1	0	0	1	1	1	0	0	1	1	1	0	0	1	0	1	0	0	0	0	0.55
482	5036	9964	0	0.55	0	0	0	0	0.55	0	0	0	0	0.55	0	0	0	0	0.55	0	0	0	0	1	0	0	0	1	1	0	0	1	1	1	0	0	1	1	1	0	0	1	1	1	0	0	1	1	0.55
483	5023	9977	0	0.55	0	0	0	0	0.55	0	0	0	0	0.55	0	0	0	0	0.55	0	0	0	0	1	0	0	0	1	1	0	0	1	1	1	0	0	1	1	1	0	0	1	1	1	0	0	1	0	0.55
484	5014	9986	0	0.55	0	0	0	0	0.55	0	0	0	0	0.55	0	0	0	1	0.55	0	0	1	0	1	0	0	0	1	1	0	0	1	1	1	0	0	1	1	1	0	0	1	1	1	0	0	1	0	0.55
485	5004	9996	0	0.55	0	0	0	0	0.55	0	0	0	0	0.55	0	0	0	0	0.55	0	0	0	0	1	0	0	0	2	1	0	0	2	1	1	0	0	1	1	1	0	0	1	1	1	0	0	1	1	0.55
486	4993	10007	0	0.55	0	0	0	0	0.55	0	0	0	0	0.55	0	0	0	0	0.55	0	0	0	0	1	0	0	0	0	1	0	0	0	1	1	0	0	1	1	1	0	0	1	1	1	0	0	1	0	0.55
487	4982	10018	0	0.55	0	0	0	0	0.55	0	0	0	0	0.55	0	0	0	0	0.55	0	0	0	0	1	0	0	0	1	1	0	0	1	0	1	0	0	0	1	1	0	0	1	1	1	0	0	1	1	0.55
488	4971	10029	0	0.55	0	0	0	0	0.55	0	0	0	0	0.55	0	0	0	1	0.55	0	0	1	0	1	0	0	0	1	1	0	0	1	1	1	0	0	1	0	1	0	0	0	0	1	0	0	0	0	0.55
489	4961	10039	0	0.55	0	0	0	0	0.55	0	0	0	0	0.55	0	0	0	0	0.55	0	0	0	0	1	0	0	0	1	1	0	0	1	1	1	0	0	1	1	1	0	0	1	1	1	0	0	1	1	0.55
490	4952	10048	0	0.55	0	0	0	0	0.55	0	0	0	0	0.55	0	0	0	1	0.55	0	0	1	0	1	0	0	0	1	1	0	0	1	1	1	0	0	1	1	1	0	0	1	1	1	0	0	1	0	0.55
491	4939	10061	0	0.55	0	0	0	0	0.55	0	0	0	0	0.55	0	0	0	0	0.55	0	0	0	0	1	0	0	0	1	1	0	0	1	1	1	0	0	1	1	1	0	0	1	1	1	0	0	1	1	0.55
492	4928	10072	0	0.55	0	0	0	0	0.55	0	0	0	0	0.55	0	0	0	0	0.55	0	0	0	0	1	0	0	0	1	1	0	0	1	1	1	0	0	1	1	1	0	0	1	1	1	0	0	1	0	0.55
493	4917	10083	0	0.55	0	0	0	0	0.55	0	0	0	0	0.55	0	0	0	0	0.55	0	0	0	0	1	0	0	0	1	1	0	0	1	1	1	0	0	1	1	1	0	0	1	1	1	0	0	1	1	0.55
494	4906	10094	0	0.55	0	0	0	0	0.55	0	0	0	0	0.55	0	0	0	0	0.55	0	0	0	0	1	0	0	0	1	1	0	0	1	1	1	0	0	1	0	1	0	0	0	0	1	0	0	0	0	0.55
495	4898	10102	0	0.55	0	0	0	0	0.55	0	0	0	0	0.55	0	0	0	0	0.55	0	0	0	0	1	0	0	0	1	1	0	0	1	0	1	0	0	0	2	1	0	0	2	1	1	0	0	1	0	0.55
496	4886	10114	0	0.55	0	0	0	0	0.55	0	0	0	0	0.55	0	0	0	0	0.55	0	0	0	0	1	0	0	0	1	1	0	0	1	2	1	0	0	2	1	1	0	0	1	1	1	0	0	1	1	0.55
497	4878	10122	0	0.55	0	0	0	0	0.55	0	0	0	0	0.55	0	0	0	0	0.55	0	0	0	0	1	0	0	0	1	1	0	0	1	0	1	0	0	0	1	1	0	0	1	1	1	0	0	1	1	0.55
498	4870	10130	0	0.55	0	0	0	0	0.55	0	0	0	0	0.55	0	0	0	0	0.55	0	0	0	0	1	0	0	0	0	1	0	0	0	2	1	0	0	2	0	1	0	0	0	1	1	0	0	1	0	0.55
499	4861	10139	0	0.55	0	0	0	0	0.55	0	0	0	0	0.55	0	0	0	0	0.55	0	0	0	0	1	0	0	0	1	1	0	0	1	0	1	0	0	0	1	1	0	0	1	0	1	0	0	0	0	0.55
500	4852	10148	0	0.55	0	0	0	0	0.55	0	0	0	0	0.55	0	0	0	0	0.55	0	0	0	0	1	0	0	0	0	1	0	0	0	1	1	0	0	1	1	1	0	0	1	1	1	0	0	1	1	0.55
501	4844	10156	0	0.55	0	0	0	0	0.55	0	0	0	0	0.55	0	0	0	0	0.55	0	0	0	0	1	0	0	0	1	1	0	0	1	1	1	0	0	1	2	1	0	0	2	1	1	0	0	1	1	0.55
502	4833	10167	0	0.55	0	0	0	0	0.55	0	0	0	0	0.55	0	0	0	0	0.55	0	0	0	0	1	0	0	0	1	1	0	0	1	2	1	0	0	2	0	1	0	0	0	1	1	0	0	1	0	0.55
503	4821	10179	0	0.55	0	0	0	0	0.55	0	0	0	0	0.55	0	0	0	0	0.55	0	0	0	0	1	0	0	0	1	1	0	0	1	1	1	0	0	1	0	1	0	0	0	0	1	0	0	0	1	0.55
504	4810	10190	0	0.55	0	0	0	0	0.55	0	0	0	0	0.55	0	0	0	0	0.55	0	0	0	0	1	0	0	0	0	1	0	0	0	1	1	0	0	1	1	1	0	0	1	2	1	0	0	2	0	0.55
505	4800	10200	0	0.55	0	0	0	0	0.55	0	0	0	0	0.55	0	0	0	0	0.55	0	0	0	0	1	0	0	0	1	1	0	0	1	0	1	0	0	0	1	1	0	0	1	1	1	0	0	1	0	0.55
506	4791	10209	0	0.55	0	0	0	0	0.55	0	0	0	0	0.55	0	0	0	0	0.55	0	0	0	0	1	0	0	0	0	1	0	0	0	1	1	0	0	1	1	1	0	0	1	0	1	0	0	0	1	0.55
507	4781	10219	0	0.55	0	0	0	0	0.55	0	0	0	0	0.55	0	0	0	0	0.55	0	0	0	0	1	0	0	0	0	1	0	0	0	2	1	0	0	2	1	1	0	0	1	1	1	0	0	1	0	0.55
508	4768	10232	0	0.55	0	0	0	0	0.55	0	0	0	0	0.55	0	0	0	0	0.55	0	0	0	0	1	0	0	0	0	1	0	0	0	1	1	0	0	1	0	1	0	0	0	2	1	0	0	2	1	0.55
509	4758	10242	0	0.55	0	0	0	0	0.55	0	0	0	0	0.55	0	0	0	0	0.55	0	0	0	0	1	0	0	0	0	1	0	0	0	0	1	0	0	0	1	1	0	0	1	1	1	0	0	1	1	0.55
510	4747	10253	0	0.55	0	0	0	0	0.55	0	0	0	0	0.55	0	0	0	0	0.55	0	0	0	0	1	0	0	0	0	1	0	0	0	1	1	0	0	1	1	1	0	0	1	0	1	0	0	0	1	0.55
511	4740	10260	0	0.55	0	0	0	0	0.55	0	0	0	0	0.55	0	0	0	0	0.55	0	0	0	0	1	0	0	0	0	1	0	0	0	0	1	0	0	0	1	1	0	0	1	1	1	0	0	1	0	0.55
512	4729	10271	0	0.55	0	0	0	0	0.55	0	0	0	0	0.55	0	0	0	0	0.55	0	0	0	0	1	0	0	0	0	1	0	0	0	0	1	0	0	0	1	1	0	0	1	1	1	0	0	1	1	0.55
513	4719	10281	0	0.55	0	0	0	0	0.55	0	0	0	0	0.55	0	0	0	0	0.55	0	0	0	0	1	0	0	0	0	1	0	0	0	1	1	0	0	1	1	1	0	0	1	0	1	0	0	0	1	0.55
514	4708	10292	0	0.55	0	0	0	0	0.55	0	0	0	0	0.55	0	0	0	0	0.55	0	0	0	0	1	0	0	0	1	1	0	0	1	1	1	0	0	1	1	1	0	0	1	1	1	0	0	1	0	0.55
515	4698	10302	0	0.55	0	0	0	0	0.55	0	0	0	0	0.55	0	0	0	0	0.55	0	0	0	0	1	0	0	0	1	1	0	0	1	0	1	0	0	0	0	1	0	0	0	1	1	0	0	1	1	0.55
516	4686	10314	0	0.55	0	0	0	0	0.55	0	0	0	0	0.55	0	0	0	0	0.55	0	0	0	0	1	0	0	0	0	1	0	0	0	0	1	0	0	0	1	1	0	0	1	0	1	0	0	0	1	0.55
517	4678	10322	0	0.55	0	0	0	0	0.55	0	0	0	0	0.55	0	0	0	0	0.55	0	0	0	0	1	0	0	0	0	1	0	0	0	0	1	0	0	0	1	1	0	0	1	1	1	0	0	1	1	0.55
518	4667	10333	0	0.55	0	0	0	0	0.55	0	0	0	0	0.55	0	0	0	0	0.55	0	0	0	0	1	0	0	0	0	1	0	0	0	0	1	0	0	0	2	1	0	0	2	1	1	0	0	1	1	0.55
519	4657	10343	0	0.55	0	0	0	0	0.55	0	0	0	0	0.55	0	0	0	0	0.55	0	0	0	0	1	0	0	0	0	1	0	0	0	0	1	0	0	0	0	1	0	0	0	0	1	0	0	0	0	0.55
520	4644	10356	0	0.55	0	0	0	0	0.55	0	0	0	0	0.55	0	0	0	0	0.55	0	0	0	0	1	0	0	0	0	1	0	0	0	1	1	0	0	1	1	1	0	0	1	1	1	0	0	1	1	0.55
521	4634	10366	0	0.55	0	0	0	0	0.55	0	0	0	0	0.55	0	0	0	0	0.55	0	0	0	0	1	0	0	0	0	1	0	0	0	0	1	0	0	0	1	1	0	0	1	1	1	0	0	1	1	0.55
522	4623	10377	0	0.55	0	0	0	0	0.55	0	0	0	0	0.55	0	0	0	0	0.55	0	0	0	0	1	0	0	0	0	1	0	0	0	0	1	0	0	0	1	1	0	0	1	1	1	0	0	1	0	0.55
523	4613	10387	0	0.55	0	0	0	0	0.55	0	0	0	0	0.55	0	0	0	0	0.55	0	0	0	0	1	0	0	0	0	1	0	0	0	0	1	0	0	0	1	1	0	0	1	0	1	0	0	0	1	0.55
524	4602	10398	0	0.55	0	0	0	0	0.55	0	0	0	0	0.55	0	0	0	0	0.55	0	0	0	0	1	0	0	0	0	1	0	0	0	0	1	0	0	0	0	1	0	0	0	0	1	0	0	0	1	0.55
525	4591	10409	0	0.55	0	0	0	0	0.55	0	0	0	0	0.55	0	0	0	0	0.55	0	0	0	0	1	0	0	0	0	1	0	0	0	0	1	0	0	0	1	1	0	0	1	1	1	0	0	1	0	0.55
526	4581	10419	0	0.55	0	0	0	0	0.55	0	0	0	0	0.55	0	0	0	0	0.55	0	0	0	0	1	0	0	0	0	1	0	0	0	0	1	0	0	0	0	1	0	0	0	0	1	0	0	0	1	0.55
527	4571	10429	0	0.55	0	0	0	0	0.55	0	0	0	0	0.55	0	0	0	0	0.55	0	0	0	0	1	0	0	0	0	1	0	0	0	0	1	0	0	0	1	1	0	0	1	1	1	0	0	1	1	0.55
528	4563	10437	0	0.55	0	0	0	0	0.55	0	0	0	0	0.55	0	0	0	0	0.55	0	0	0	0	1	0	0	0	0	1	0	0	0	0	1	0	0	0	0	1	0	0	0	1	1	0	0	1	0	0.55
529	4553	10447	0	0.55	0	0	0	0	0.55	0	0	0	0	0.55	0	0	0	0	0.55	0	0	0	0	1	0	0	0	0	1	0	0	0	0	1	0	0	0	0	1	0	0	0	1	1	0	0	1	1	0.55
530	4544	10456	0	0.55	0	0	0	0	0.55	0	0	0	0	0.55	0	0	0	0	0.55	0	0	0	0	1	0	0	0	0	1	0	0	0	0	1	0	0	0	1	1	0	0	1	1	1	0	0	1	1	0.55
531	4534	10466	0	0.55	0	0	0	0	0.55	0	0	0	0	0.55	0	0	0	0	0.55	0	0	0	0	1	0	0	0	0	1	0	0	0	0	1	0	0	0	1	1	0	0	1	0	1	0	0	0	1	0.55
532	4524	10476	0	0.55	0	0	0	0	0.55	0	0	0	0	0.55	0	0	0	0	0.55	0	0	0	0	1	0	0	0	0	1	0	0	0	0	1	0	0	0	1	1	0	0	1	1	1	0	0	1	0	0.55
533	4513	10487	0	0.55	0	0	0	0	0.55	0	0	0	0	0.55	0	0	0	0	0.55	0	0	0	0	1	0	0	0	0	1	0	0	0	1	1	0	0	1	0	1	0	0	0	0	1	0	0	0	0	0.55
534	4506	10494	0	0.55	0	0	0	0	0.55	0	0	0	0	0.55	0	0	0	0	0.55	0	0	0	0	1	0	0	0	0	1	0	0	0	0	1	0	0	0	1	1	0	0	1	1	1	0	0	1	1	0.55
535	4498	10502	0	0.55	0	0	0	0	0.55	0	0	0	0	0.55	0	0	0	0	0.55	0	0	0	0	1	0	0	0	0	1	0	0	0	0	1	0	0	0	1	1	0	0	1	1	1	0	0	1	0	0.55
536	4488	10512	0	0.55	0	0	0	0	0.55	0	0	0	0	0.55	0	0	0	0	0.55	0	0	0	0	1	0	0	0	0	1	0	0	0	0	1	0	0	0	1	1	0	0	1	1	1	0	0	1	1	0.55
537	4479	10521	0	0.55	0	0	0	0	0.55	0	0	0	0	0.55	0	0	0	0	0.55	0	0	0	0	1	0	0	0	0	1	0	0	0	0	1	0	0	0	0	1	0	0	0	1	1	0	0	1	0	0.55
538	4470	10530	0	0.55	0	0	0	0	0.55	0	0	0	0	0.55	0	0	0	0	0.55	0	0	0	0	1	0	0	0	0	1	0	0	0	0	1	0	0	0	1	1	0	0	1	1	1	0	0	1	1	0.55
539	4461	10539	0	0.55	0	0	0	0	0.55	0	0	0	0	0.55	0	0	0	0	0.55	0	0	0	0	1	0	0	0	0	1	0	0	0	0	1	0	0	0	2	1	0	0	2	0	1	0	0	0	0	0.55
540	4449	10551	0	0.55	0	0	0	0	0.55	0	0	0	0	0.55	0	0	0	0	0.55	0	0	0	0	1	0	0	0	0	1	0	0	0	0	1	0	0	0	0	1	0	0	0	2	1	0	0	2	0	0.55
541	4440	10560	0	0.55	0	0	0	0	0.55	0	0	0	0	0.55	0	0	0	0	0.55	0	0	0	0	1	0	0	0	0	1	0	0	0	0	1	0	0	0	1	1	0	0	1	0	1	0	0	0	1	0.55
542	4429	10571	0	0.55	0	0	0	0	0.55	0	0	0	0	0.55	0	0	0	0	0.55	0	0	0	0	1	0	0	0	0	1	0	0	0	0	1	0	0	0	1	1	0	0	1	1	1	0	0	1	1	0.55
543	4420	10580	0	0.55	0	0	0	0	0.55	0	0	0	0	0.55	0	0	0	0	0.55	0	0	0	0	1	0	0	0	0	1	0	0	0	0	1	0	0	0	0	1	0	0	0	0	1	0	0	0	0	0.55
544	4412	10588	0	0.55	0	0	0	0	0.55	0	0	0	0	0.55	0	0	0	0	0.55	0	0	0	0	1	0	0	0	0	1	0	0	0	0	1	0	0	0	0	1	0	0	0	2	1	0	0	2	1	0.55
545	4401	10599	0	0.55	0	0	0	0	0.55	0	0	0	0	0.55	0	0	0	0	0.55	0	0	0	0	1	0	0	0	0	1	0	0	0	0	1	0	0	0	0	1	0	0	0	1	1	0	0	1	0	0.55
546	4393	10607	0	0.55	0	0	0	0	0.55	0	0	0	0	0.55	0	0	0	0	0.55	0	0	0	0	1	0	0	0	0	1	0	0	0	0	1	0	0	0	1	1	0	0	1	0	1	0	0	0	1	0.55
547	4384	10616	0	0.55	0	0	0	0	0.55	0	0	0	0	0.55	0	0	0	0	0.55	0	0	0	0	1	0	0	0	0	1	0	0	0	0	1	0	0	0	0	1	0	0	0	0	1	0	0	0	0	0.55
548	4375	10625	0	0.55	0	0	0	0	0.55	0	0	0	0	0.55	0	0	0	0	0.55	0	0	0	0	1	0	0	0	0	1	0	0	0	0	1	0	0	0	1	1	0	0	1	1	1	0	0	1	1	0.55
549	4365	10635	0	0.55	0	0	0	0	0.55	0	0	0	0	0.55	0	0	0	0	0.55	0	0	0	0	1	0	0	0	0	1	0	0	0	0	1	0	0	0	0	1	0	0	0	1	1	0	0	1	1	0.55
550	4356	10644	0	0.55	0	0	0	0	0.55	0	0	0	0	0.55	0	0	0	0	0.55	0	0	0	0	1	0	0	0	0	1	0	0	0	0	1	0	0	0	2	1	0	0	2	1	1	0	0	1	1	0.55
551	4345	10655	0	0.55	0	0	0	0	0.55	0	0	0	0	0.55	0	0	0	0	0.55	0	0	0	0	1	0	0	0	0	1	0	0	0	0	1	0	0	0	1	1	0	0	1	0	1	0	0	0	0	0.55
552	4335	10665	0	0.55	0	0	0	0	0.55	0	0	0	0	0.55	0	0	0	0	0.55	0	0	0	0	1	0	0	0	0	1	0	0	0	0	1	0	0	0	0	1	0	0	0	0	1	0	0	0	1	0.55
553	4322	10678	0	0.55	0	0	0	0	0.55	0	0	0	0	0.55	0	0	0	0	0.55	0	0	0	0	1	0	0	0	0	1	0	0	0	0	1	0	0	0	1	1	0	0	1	1	1	0	0	1	1	0.55
554	4315	10685	0	0.55	0	0	0	0	0.55	0	0	0	0	0.55	0	0	0	0	0.55	0	0	0	0	1	0	0	0	0	1	0	0	0	0	1	0	0	0	1	1	0	0	1	0	1	0	0	0	0	0.55
555	4308	10692	0	0.55	0	0	0	0	0.55	0	0	0	0	0.55	0	0	0	0	0.55	0	0	0	0	1	0	0	0	0	1	0	0	0	0	1	0	0	0	0	1	0	0	0	1	1	0	0	1	0	0.55
556	4298	10702	0	0.55	0	0	0	0	0.55	0	0	0	0	0.55	0	0	0	0	0.55	0	0	0	0	1	0	0	0	0	1	0	0	0	0	1	0	0	0	1	1	0	0	1	1	1	0	0	1	0	0.55
557	4288	10712	0	0.55	0	0	0	0	0.55	0	0	0	0	0.55	0	0	0	0	0.55	0	0	0	0	1	0	0	0	0	1	0	0	0	0	1	0	0	0	1	1	0	0	1	1	1	0	0	1	0	0.55
558	4279	10721	0	0.55	0	0	0	0	0.55	0	0	0	0	0.55	0	0	0	0	0.55	0	0	0	0	1	0	0	0	0	1	0	0	0	0	1	0	0	0	1	1	0	0	1	1	1	0	0	1	0	0.55
559	4267	10733	0	0.55	0	0	0	0	0.55	0	0	0	0	0.55	0	0	0	0	0.55	0	0	0	0	1	0	0	0	0	1	0	0	0	0	1	0	0	0	0	1	0	0	0	1	1	0	0	1	0	0.55
560	4256	10744	0	0.55	0	0	0	0	0.55	0	0	0	0	0.55	0	0	0	0	0.55	0	0	0	0	1	0	0	0	0	1	0	0	0	0	1	0	0	0	1	1	0	0	1	0	1	0	0	0	0	0.55
561	4248	10752	0	0.55	0	0	0	0	0.55	0	0	0	0	0.55	0	0	0	0	0.55	0	0	0	0	1	0	0	0	0	1	0	0	0	0	1	0	0	0	1	1	0	0	1	1	1	0	0	1	0	0.55
562	4239	10761	0	0.55	0	0	0	0	0.55	0	0	0	0	0.55	0	0	0	0	0.55	0	0	0	0	1	0	0	0	0	1	0	0	0	1	1	0	0	1	2	1	0	0	2	1	1	0	0	1	0	0.55
563	4229	10771	0	0.55	0	0	0	0	0.55	0	0	0	0	0.55	0	0	0	0	0.55	0	0	0	0	1	0	0	0	0	1	0	0	0	1	1	0	0	1	1	1	0	0	1	0	1	0	0	0	0	0.55
564	4219	10781	0	0.55	0	0	0	0	0.55	0	0	0	0	0.55	0	0	0	0	0.55	0	0	0	0	1	0	0	0	0	1	0	0	0	1	1	0	0	1	1	1	0	0	1	0	1	0	0	0	0	0.55
565	4208	10792	0	0.55	0	0	0	0	0.55	0	0	0	0	0.55	0	0	0	0	0.55	0	0	0	0	1	0	0	0	0	1	0	0	0	0	1	0	0	0	1	1	0	0	1	1	1	0	0	1	0	0.55
566	4197	10803	0	0.55	0	0	0	0	0.55	0	0	0	0	0.55	0	0	0	0	0.55	0	0	0	0	1	0	0	0	0	1	0	0	0	1	1	0	0	1	0	1	0	0	0	1	1	0	0	1	0	0.55
567	4189	10811	0	0.55	0	0	0	0	0.55	0	0	0	0	0.55	0	0	0	0	0.55	0	0	0	0	1	0	0	0	0	1	0	0	0	0	1	0	0	0	0	1	0	0	0	1	1	0	0	1	1	0.55
568	4178	10822	0	0.55	0	0	0	0	0.55	0	0	0	0	0.55	0	0	0	0	0.55	0	0	0	0	1	0	0	0	0	1	0	0	0	0	1	0	0	0	2	1	0	0	2	1	1	0	0	1	0	0.55
569	4174	10826	0	0.55	0	0	0	0	0.55	0	0	0	0	0.55	0	0	0	0	0.55	0	0	0	0	1	0	0	0	0	1	0	0	0	0	1	0	0	0	0	1	0	0	0	0	1	0	0	0	1	0.55
570	4163	10837	0	0.55	0	0	0	0	0.55	0	0	0	0	0.55	0	0	0	0	0.55	0	0	0	0	1	0	0	0	0	1	0	0	0	0	1	0	0	0	1	1	0	0	1	1	1	0	0	1	0	0.55
571	4152	10848	0	0.55	0	0	0	0	0.55	0	0	0	0	0.55	0	0	0	0	0.55	0	0	0	0	1	0	0	0	0	1	0	0	0	0	1	0	0	0	1	1	0	0	1	1	1	0	0	1	1	0.55
572	4142	10858	0	0.55	0	0	0	0	0.55	0	0	0	0	0.55	0	0	0	0	0.55	0	0	0	0	1	0	0	0	0	1	0	0	0	0	1	0	0	0	1	1	0	0	1	0	1	0	0	0	0	0.55
573	4131	10869	0	0.55	0	0	0	0	0.55	0	0	0	0	0.55	0	0	0	0	0.55	0	0	0	0	1	0	0	0	0	1	0	0	0	0	1	0	0	0	1	1	0	0	1	1	1	0	0	1	1	0.55
574	4121	10879	0	0.55	0	0	0	0	0.55	0	0	0	0	0.55	0	0	0	0	0.55	0	0	0	0	1	0	0	0	0	1	0	0	0	0	1	0	0	0	1	1	0	0	1	1	1	0	0	1	1	0.55
575	4112	10888	0	0.55	0	0	0	0	0.55	0	0	0	0	0.55	0	0	0	0	0.55	0	0	0	0	1	0	0	0	0	1	0	0	0	0	1	0	0	0	1	1	0	0	1	0	1	0	0	0	1	0.55
576	4100	10900	0	0.55	0	0	0	0	0.55	0	0	0	0	0.55	0	0	0	0	0.55	0	0	0	0	1	0	0	0	0	1	0	0	0	1	1	0	0	1	1	1	0	0	1	1	1	0	0	1	0	0.55
577	4089	10911	0	0.55	0	0	0	0	0.55	0	0	0	0	0.55	0	0	0	0	0.55	0	0	0	0	1	0	0	0	0	1	0	0	0	1	1	0	0	1	1	1	0	0	1	1	1	0	0	1	1	0.55
578	4080	10920	0	0.55	0	0	0	0	0.55	0	0	0	0	0.55	0	0	0	0	0.55	0	0	0	0	1	0	0	0	0	1	0	0	0	0	1	0	0	0	1	1	0	0	1	0	1	0	0	0	1	0.55
579	4071	10929	0	0.55	0	0	0	0	0.55	0	0	0	0	0.55	0	0	0	0	0.55	0	0	0	0	1	0	0	0	0	1	0	0	0	1	1	0	0	1	1	1	0	0	1	2	1	0	0	2	1	0.55
580	4062	10938	0	0.55	0	0	0	0	0.55	0	0	0	0	0.55	0	0	0	0	0.55	0	0	0	0	1	0	0	0	0	1	0	0	0	0	1	0	0	0	0	1	0	0	0	1	1	0	0	1	0	0.55
581	4052	10948	0	0.55	0	0	0	0	0.55	0	0	0	0	0.55	0	0	0	0	0.55	0	0	0	0	1	0	0	0	0	1	0	0	0	0	1	0	0	0	1	1	0	0	1	0	1	0	0	0	0	0.55
582	4043	10957	0	0.55	0	0	0	0	0.55	0	0	0	0	0.55	0	0	0	0	0.55	0	0	0	0	1	0	0	0	0	1	0	0	0	0	1	0	0	0	1	1	0	0	1	1	1	0	1	0	1	0.55
583	4033	10967	0	0.55	0	0	0	0	0.55	0	0	0	0	0.55	0	0	0	0	0.55	0	0	0	0	1	0	0	0	0	1	0	0	0	0	1	0	0	0	1	1	0	0	1	0	1	0	0	0	0	0.55
584	4026	10974	0	0.55	0	0	0	0	0.55	0	0	0	0	0.55	0	0	0	0	0.55	0	0	0	0	1	0	0	0	0	1	0	0	0	0	1	0	0	0	2	1	0	0	2	1	1	0	0	1	1	0.55
585	4015	10985	0	0.55	0	0	0	0	0.55	0	0	0	0	0.55	0	0	0	0	0.55	0	0	0	0	1	0	0	0	0	1	0	0	0	0	1	0	0	0	0	1	0	0	0	1	1	0	0	1	1	0.55
586	4003	10997	0	0.55	0	0	0	0	0.55	0	0	0	0	0.55	0	0	0	0	0.55	0	0	0	0	1	0	0	0	0	1	0	0	0	0	1	0	0	0	1	1	0	0	1	1	1	0	0	1	0	0.55
587	3995	11005	0	0.55	0	0	0	0	0.55	0	0	0	0	0.55	0	0	0	0	0.55	0	0	0	0	1	0	0	0	0	1	0	0	0	0	1	0	0	0	0	1	0	0	0	0	1	0	0	0	1	0.55
588	3986	11014	0	0.55	0	0	0	0	0.55	0	0	0	0	0.55	0	0	0	0	0.55	0	0	0	0	1	0	0	0	0	1	0	0	0	0	1	0	0	0	1	1	0	0	1	0	1	0	0	0	1	0.55
589	3978	11022	0	0.55	0	0	0	0	0.55	0	0	0	0	0.55	0	0	0	0	0.55	0	0	0	0	1	0	0	0	0	1	0	0	0	0	1	0	0	0	1	1	0	0	1	1	1	0	0	1	0	0.55
590	3967	11033	0	0.55	0	0	0	0	0.55	0	0	0	0	0.55	0	0	0	0	0.55	0	0	0	0	1	0	0	0	0	1	0	0	0	0	1	0	0	0	0	1	0	0	0	0	1	0	0	0	1	0.55
591	3960	11040	0	0.55	0	0	0	0	0.55	0	0	0	0	0.55	0	0	0	0	0.55	0	0	0	0	1	0	0	0	0	1	0	0	0	0	1	0	0	0	1	1	0	0	1	1	1	0	0	1	0	0.55
592	3950	11050	0	0.55	0	0	0	0	0.55	0	0	0	0	0.55	0	0	0	0	0.55	0	0	0	0	1	0	0	0	0	1	0	0	0	0	1	0	0	0	0	1	0	0	0	1	1	0	0	1	1	0.55
593	3939	11061	0	0.55	0	0	0	0	0.55	0	0	0	0	0.55	0	0	0	0	0.55	0	0	0	0	1	0	0	0	0	1	0	0	0	0	1	0	0	0	0	1	0	0	0	1	1	0	0	1	1	0.55
594	3929	11071	0	0.55	0	0	0	0	0.55	0	0	0	0	0.55	0	0	0	0	0.55	0	0	0	0	1	0	0	0	0	1	0	0	0	0	1	0	0	0	1	1	0	0	1	1	1	0	0	1	1	0.55
595	3918	11082	0	0.55	0	0	0	0	0.55	0	0	0	0	0.55	0	0	0	0	0.55	0	0	0	0	1	0	0	0	0	1	0	0	0	0	1	0	0	0	1	1	0	0	1	2	1	0	0	2	1	0.55
596	3910	11090	0	0.55	0	0	0	0	0.55	0	0	0	0	0.55	0	0	0	0	0.55	0	0	0	0	1	0	0	0	0	1	0	0	0	0	1	0	0	0	1	1	0	0	1	1	1	0	0	1	0	0.55
597	3898	11102	0	0.55	0	0	0	0	0.55	0	0	0	0	0.55	0	0	0	0	0.55	0	0	0	0	1	0	0	0	0	1	0	0	0	0	1	0	0	0	1	1	0	0	1	1	1	0	0	1	1	0.55
598	3889	11111	0	0.55	0	0	0	0	0.55	0	0	0	0	0.55	0	0	0	0	0.55	0	0	0	0	1	0	0	0	0	1	0	0	0	0	1	0	0	0	1	1	0	0	1	1	1	0	0	1	0	0.55
599	3878	11122	0	0.55	0	0	0	0	0.55	0	0	0	0	0.55	0	0	0	0	0.55	0	0	0	0	1	0	0	0	0	1	0	0	0	0	1	0	0	0	1	1	0	0	1	0	1	0	0	0	1	0.55
600	3865	11135	0	0.55	0	0	0	0	0.55	0	0	0	0	0.55	0	0	0	0	0.55	0	0	0	0	1	0	0	0	0	1	0	0	0	0	1	0	0	0	1	1	0	0	1	2	1	0	0	2	0	0.55
601	3858	11142	0	0.55	0	0	0	0	0.55	0	0	0	0	0.55	0	0	0	0	0.55	0	0	0	0	1	0	0	0	0	1	0	0	0	0	1	0	0	0	1	1	0	0	1	1	1	0	0	1	1	0.55
602	3849	11151	0	0.55	0	0	0	0	0.55	0	0	0	0	0.55	0	0	0	0	0.55	0	0	0	0	1	0	0	0	0	1	0	0	0	0	1	0	0	0	0	1	0	0	0	0	1	0	0	0	1	0.55
603	3840	11160	0	0.55	0	0	0	0	0.55	0	0	0	0	0.55	0	0	0	0	0.55	0	0	0	0	1	0	0	0	0	1	0	0	0	0	1	0	0	0	1	1	0	0	1	1	1	0	0	1	0	0.55
604	3828	11172	0	0.55	0	0	0	0	0.55	0	0	0	0	0.55	0	0	0	0	0.55	0	0	0	0	1	0	0	0	0	1	0	0	0	0	1	0	0	0	1	1	0	0	1	1	1	0	0	1	0	0.55
605	3818	11182	0	0.55	0	0	0	0	0.55	0	0	0	0	0.55	0	0	0	0	0.55	0	0	0	0	1	0	0	0	0	1	0	0	0	0	1	0	0	0	1	1	0	0	1	1	1	0	0	1	1	0.55
606	3810	11190	0	0.55	0	0	0	0	0.55	0	0	0	0	0.55	0	0	0	0	0.55	0	0	0	0	1	0	0	0	0	1	0	0	0	0	1	0	0	0	1	1	0	0	1	1	1	0	0	1	1	0.55
607	3801	11199	0	0.55	0	0	0	0	0.55	0	0	0	0	0.55	0	0	0	0	0.55	0	0	0	0	1	0	0	0	0	1	0	0	0	0	1	0	0	0	0	1	0	0	0	0	1	0	0	0	0	0.55
608	3792	11208	0	0.55	0	0	0	0	0.55	0	0	0	0	0.55	0	0	0	0	0.55	0	0	0	0	1	0	0	0	0	1	0	0	0	0	1	0	0	0	1	1	0	0	1	2	1	0	0	2	0	0.55
609	3782	11218	0	0.55	0	0	0	0	0.55	0	0	0	0	0.55	0	0	0	0	0.55	0	0	0	0	1	0	0	0	0	1	0	0	0	0	1	0	0	0	1	1	0	0	1	0	1	0	0	0	1	0.55
610	3770	11230	0	0.55	0	0	0	0	0.55	0	0	0	0	0.55	0	0	0	0	0.55	0	0	0	0	1	0	0	0	0	1	0	0	0	0	1	0	0	0	0	1	0	0	0	0	1	0	0	0	0	0.55
611	3759	11241	0	0.55	0	0	0	0	0.55	0	0	0	0	0.55	0	0	0	0	0.55	0	0	0	0	1	0	0	0	0	1	0	0	0	0	1	0	0	0	1	1	0	0	1	1	1	0	0	1	1	0.55
612	3751	11249	0	0.55	0	0	0	0	0.55	0	0	0	0	0.55	0	0	0	0	0.55	0	0	0	0	1	0	0	0	0	1	0	0	0	0	1	0	0	0	1	1	0	0	1	1	1	0	0	1	0	0.55
613	3741	11259	0	0.55	0	0	0	0	0.55	0	0	0	0	0.55	0	0	0	0	0.55	0	0	0	0	1	0	0	0	0	1	0	0	0	0	1	0	0	0	0	1	0	0	0	1	1	0	0	1	0	0.55
614	3734	11266	0	0.55	0	0	0	0	0.55	0	0	0	0	0.55	0	0	0	0	0.55	0	0	0	0	1	0	0	0	0	1	0	0	0	0	1	0	0	0	1	1	0	0	1	1	1	0	0	1	1	0.55
615	3722	11278	0	0.55	0	0	0	0	0.55	0	0	0	0	0.55	0	0	0	0	0.55	0	0	0	0	1	0	0	0	0	1	0	0	0	0	1	0	0	0	1	1	0	0	1	1	1	0	0	1	0	0.55
616	3715	11285	0	0.55	0	0	0	0	0.55	0	0	0	0	0.55	0	0	0	0	0.55	0	0	0	0	1	0	0	0	0	1	0	0	0	0	1	0	0	0	1	1	0	0	1	1	1	0	0	1	1	0.55
617	3707	11293	0	0.55	0	0	0	0	0.55	0	0	0	0	0.55	0	0	0	0	0.55	0	0	0	0	1	0	0	0	0	1	0	0	0	0	1	0	0	0	1	1	0	0	1	1	1	0	0	1	1	0.55
618	3699	11301	0	0.55	0	0	0	0	0.55	0	0	0	0	0.55	0	0	0	0	0.55	0	0	0	0	1	0	0	0	0	1	0	0	0	0	1	0	0	0	1	1	0	0	1	0	1	0	0	0	0	0.55
619	3690	11310	0	0.55	0	0	0	0	0.55	0	0	0	0	0.55	0	0	0	0	0.55	0	0	0	0	1	0	0	0	0	1	0	0	0	0	1	0	0	0	1	1	0	0	1	2	1	0	0	2	1	0.55
620	3680	11320	0	0.55	0	0	0	0	0.55	0	0	0	0	0.55	0	0	0	0	0.55	0	0	0	0	1	0	0	0	0	1	0	0	0	0	1	0	0	0	1	1	0	0	1	0	1	0	0	0	0	0.55
621	3671	11329	0	0.55	0	0	0	0	0.55	0	0	0	0	0.55	0	0	0	0	0.55	0	0	0	0	1	0	0	0	0	1	0	0	0	0	1	0	0	0	0	1	0	0	0	1	1	0	0	1	1	0.55
622	3659	11341	0	0.55	0	0	0	0	0.55	0	0	0	0	0.55	0	0	0	0	0.55	0	0	0	0	1	0	0	0	0	1	0	0	0	0	1	0	0	0	1	1	0	0	1	1	1	0	0	1	0	0.55
623	3649	11351	0	0.55	0	0	0	0	0.55	0	0	0	0	0.55	0	0	0	0	0.55	0	0	0	0	1	0	0	0	0	1	0	0	0	0	1	0	0	0	1	1	0	0	1	1	1	0	0	1	1	0.55
624	3641	11359	0	0.55	0	0	0	0	0.55	0	0	0	0	0.55	0	0	0	0	0.55	0	0	0	0	1	0	0	0	0	1	0	0	0	0	1	0	0	0	0	1	0	0	0	1	1	0	0	1	0	0.55
625	3632	11368	0	0.55	0	0	0	0	0.55	0	0	0	0	0.55	0	0	0	0	0.55	0	0	0	0	1	0	0	0	0	1	0	0	0	0	1	0	0	0	1	1	0	0	1	0	1	0	0	0	0	0.55
626	3622	11378	0	0.55	0	0	0	0	0.55	0	0	0	0	0.55	0	0	0	0	0.55	0	0	0	0	1	0	0	0	0	1	0	0	0	0	1	0	0	0	1	1	0	0	1	1	1	0	0	1	1	0.55
627	3612	11388	0	0.55	0	0	0	0	0.55	0	0	0	0	0.55	0	0	0	0	0.55	0	0	0	0	1	0	0	0	0	1	0	0	0	0	1	0	0	0	1	1	0	0	1	1	1	0	0	1	1	0.55
628	3604	11396	0	0.55	0	0	0	0	0.55	0	0	0	0	0.55	0	0	0	0	0.55	0	0	0	0	1	0	0	0	0	1	0	0	0	0	1	0	0	0	1	1	0	0	1	1	1	0	0	1	1	0.55
629	3598	11402	0	0.55	0	0	0	0	0.55	0	0	0	0	0.55	0	0	0	0	0.55	0	0	0	0	1	0	0	0	0	1	0	0	0	0	1	0	0	0	1	1	0	0	1	1	1	0	0	1	0	0.55
630	3589	11411	0	0.55	0	0	0	0	0.55	0	0	0	0	0.55	0	0	0	0	0.55	0	0	0	0	1	0	0	0	0	1	0	0	0	0	1	0	0	0	1	1	0	0	1	1	1	0	0	1	0	0.55
631	3581	11419	0	0.55	0	0	0	0	0.55	0	0	0	0	0.55	0	0	0	0	0.55	0	0	0	0	1	0	0	0	0	1	0	0	0	0	1	0	0	0	1	1	0	0	1	1	1	0	0	1	1	0.55
632	3570	11430	0	0.55	0	0	0	0	0.55	0	0	0	0	0.55	0	0	0	0	0.55	0	0	0	0	1	0	0	0	0	1	0	0	0	0	1	0	0	0	1	1	0	0	1	1	1	0	0	1	1	0.55
633	3560	11440	0	0.55	0	0	0	0	0.55	0	0	0	0	0.55	0	0	0	0	0.55	0	0	0	0	1	0	0	0	0	1	0	0	0	0	1	0	0	0	1	1	0	0	1	1	1	0	0	1	0	0.55
634	3550	11450	0	0.55	0	0	0	0	0.55	0	0	0	0	0.55	0	0	0	0	0.55	0	0	0	0	1	0	0	0	0	1	0	0	0	0	1	0	0	0	1	1	0	0	1	0	1	0	0	0	0	0.55
635	3542	11458	0	0.55	0	0	0	0	0.55	0	0	0	0	0.55	0	0	0	0	0.55	0	0	0	0	1	0	0	0	0	1	0	0	0	0	1	0	0	0	1	1	0	0	1	1	1	0	0	1	1	0.55
636	3536	11464	0	0.55	0	0	0	0	0.55	0	0	0	0	0.55	0	0	0	0	0.55	0	0	0	0	1	0	0	0	0	1	0	0	0	0	1	0	0	0	1	1	0	0	1	1	1	0	0	1	0	0.55
637	3525	11475	0	0.55	0	0	0	0	0.55	0	0	0	0	0.55	0	0	0	0	0.55	0	0	0	0	1	0	0	0	0	1	0	0	0	0	1	0	0	0	1	1	0	0	1	1	1	0	0	1	1	0.55
638	3516	11484	0	0.55	0	0	0	0	0.55	0	0	0	0	0.55	0	0	0	0	0.55	0	0	0	0	1	0	0	0	0	1	0	0	0	0	1	0	0	0	1	1	0	0	1	2	1	0	0	2	0	0.55
639	3507	11493	0	0.55	0	0	0	0	0.55	0	0	0	0	0.55	0	0	0	0	0.55	0	0	0	0	1	0	0	0	0	1	0	0	0	0	1	0	0	0	1	1	0	0	1	1	1	0	0	1	1	0.55
640	3497	11503	0	0.55	0	0	0	0	0.55	0	0	0	0	0.55	0	0	0	0	0.55	0	0	0	0	1	0	0	0	0	1	0	0	0	0	1	0	0	0	1	1	0	0	1	1	1	0	0	1	0	0.55
641	3490	11510	0	0.55	0	0	0	0	0.55	0	0	0	0	0.55	0	0	0	0	0.55	0	0	0	0	1	0	0	0	0	1	0	0	0	0	1	0	0	0	1	1	0	0	1	1	1	0	0	1	1	0.55
642	3482	11518	0	0.55	0	0	0	0	0.55	0	0	0	0	0.55	0	0	0	0	0.55	0	0	0	0	1	0	0	0	0	1	0	0	0	0	1	0	0	0	0	1	0	0	0	1	1	0	0	1	1	0.55
643	3472	11528	0	0.55	0	0	0	0	0.55	0	0	0	0	0.55	0	0	0	0	0.55	0	0	0	0	1	0	0	0	0	1	0	0	0	0	1	0	0	0	1	1	0	0	1	1	1	0	0	1	0	0.55
644	3463	11537	0	0.55	0	0	0	0	0.55	0	0	0	0	0.55	0	0	0	0	0.55	0	0	0	0	1	0	0	0	0	1	0	0	0	0	1	0	0	0	2	1	0	0	2	1	1	0	0	1	1	0.55
645	3450	11550	0	0.55	0	0	0	0	0.55	0	0	0	0	0.55	0	0	0	0	0.55	0	0	0	0	1	0	0	0	0	1	0	0	0	0	1	0	0	0	0	1	0	0	0	1	1	0	0	1	0	0.55
646	3441	11559	0	0.55	0	0	0	0	0.55	0	0	0	0	0.55	0	0	0	0	0.55	0	0	0	0	1	0	0	0	0	1	0	0	0	0	1	0	0	0	2	1	0	0	2	1	1	0	0	1	0	0.55
647	3431	11569	0	0.55	0	0	0	0	0.55	0	0	0	0	0.55	0	0	0	0	0.55	0	0	0	0	1	0	0	0	0	1	0	0	0	0	1	0	0	0	1	1	0	0	1	1	1	0	0	1	1	0.55
648	3425	11575	0	0.55	0	0	0	0	0.55	0	0	0	0	0.55	0	0	0	0	0.55	0	0	0	0	1	0	0	0	0	1	0	0	0	0	1	0	0	0	1	1	0	0	1	1	1	0	0	1	0	0.55
649	3417	11583	0	0.55	0	0	0	0	0.55	0	0	0	0	0.55	0	0	0	0	0.55	0	0	0	0	1	0	0	0	0	1	0	0	0	0	1	0	0	0	1	1	0	0	1	0	1	0	0	0	1	0.55
650	3407	11593	0	0.55	0	0	0	0	0.55	0	0	0	0	0.55	0	0	0	0	0.55	0	0	0	0	1	0	0	0	0	1	0	0	0	0	1	0	0	0	0	1	0	0	0	1	1	0	0	1	1	0.55
651	3397	11603	0	0.55	0	0	0	0	0.55	0	0	0	0	0.55	0	0	0	0	0.55	0	0	0	0	1	0	0	0	0	1	0	0	0	0	1	0	0	0	1	1	0	0	1	1	1	0	0	1	0	0.55
652	3388	11612	0	0.55	0	0	0	0	0.55	0	0	0	0	0.55	0	0	0	0	0.55	0	0	0	0	1	0	0	0	0	1	0	0	0	0	1	0	0	0	1	1	0	0	1	1	1	0	0	1	1	0.55
653	3381	11619	0	0.55	0	0	0	0	0.55	0	0	0	0	0.55	0	0	0	0	0.55	0	0	0	0	1	0	0	0	0	1	0	0	0	0	1	0	0	0	0	1	0	0	0	0	1	0	0	0	0	0.55
654	3371	11629	0	0.55	0	0	0	0	0.55	0	0	0	0	0.55	0	0	0	0	0.55	0	0	0	0	1	0	0	0	0	1	0	0	0	0	1	0	0	0	1	1	0	0	1	2	1	0	0	2	0	0.55
655	3362	11638	0	0.55	0	0	0	0	0.55	0	0	0	0	0.55	0	0	0	0	0.55	0	0	0	0	1	0	0	0	0	1	0	0	0	0	1	0	0	0	1	1	0	0	1	0	1	0	0	0	1	0.55
656	3354	11646	0	0.55	0	0	0	0	0.55	0	0	0	0	0.55	0	0	0	0	0.55	0	0	0	0	1	0	0	0	0	1	0	0	0	0	1	0	0	0	1	1	0	0	1	1	1	0	0	1	0	0.55
657	3344	11656	0	0.55	0	0	0	0	0.55	0	0	0	0	0.55	0	0	0	0	0.55	0	0	0	0	1	0	0	0	0	1	0	0	0	0	1	0	0	0	0	1	0	0	0	1	1	0	0	1	0	0.55
658	3333	11667	0	0.55	0	0	0	0	0.55	0	0	0	0	0.55	0	0	0	0	0.55	0	0	0	0	1	0	0	0	0	1	0	0	0	0	1	0	0	0	1	1	0	0	1	0	1	0	0	0	1	0.55
659	3321	11679	0	0.55	0	0	0	0	0.55	0	0	0	0	0.55	0	0	0	0	0.55	0	0	0	0	1	0	0	0	0	1	0	0	0	0	1	0	0	0	1	1	0	0	1	1	1	0	0	1	1	0.55
660	3312	11688	0	0.55	0	0	0	0	0.55	0	0	0	0	0.55	0	0	0	0	0.55	0	0	0	0	1	0	0	0	0	1	0	0	0	0	1	0	0	0	1	1	0	0	1	2	1	0	0	2	0	0.55
661	3303	11697	0	0.55	0	0	0	0	0.55	0	0	0	0	0.55	0	0	0	0	0.55	0	0	0	0	1	0	0	0	0	1	0	0	0	0	1	0	0	0	1	1	0	0	1	0	1	0	0	0	1	0.55
662	3291	11709	0	0.55	0	0	0	0	0.55	0	0	0	0	0.55	0	0	0	0	0.55	0	0	0	0	1	0	0	0	0	1	0	0	0	0	1	0	0	0	1	1	0	0	1	1	1	0	0	1	0	0.55
663	3278	11722	0	0.55	0	0	0	0	0.55	0	0	0	0	0.55	0	0	0	0	0.55	0	0	0	0	1	0	0	0	0	1	0	0	0	0	1	0	0	0	1	1	0	0	1	1	1	0	0	1	1	0.55
664	3272	11728	0	0.55	0	0	0	0	0.55	0	0	0	0	0.55	0	0	0	0	0.55	0	0	0	0	1	0	0	0	0	1	0	0	0	0	1	0	0	0	1	1	0	0	1	1	1	0	0	1	0	0.55
665	3266	11734	0	0.55	0	0	0	0	0.55	0	0	0	0	0.55	0	0	0	0	0.55	0	0	0	0	1	0	0	0	0	1	0	0	0	0	1	0	0	0	0	1	0	0	0	1	1	0	0	1	1	0.55
666	3257	11743	0	0.55	0	0	0	0	0.55	0	0	0	0	0.55	0	0	0	0	0.55	0	0	0	0	1	0	0	0	0	1	0	0	0	0	1	0	0	0	1	1	0	0	1	0	1	0	0	0	0	0.55
667	3244	11756	0	0.55	0	0	0	0	0.55	0	0	0	0	0.55	0	0	0	0	0.55	0	0	0	0	1	0	0	0	0	1	0	0	0	0	1	0	0	0	1	1	0	0	1	1	1	0	0	1	1	0.55
668	3236	11764	0	0.55	0	0	0	0	0.55	0	0	0	0	0.55	0	0	0	0	0.55	0	0	0	0	1	0	0	0	0	1	0	0	0	0	1	0	0	0	1	1	0	0	1	1	1	0	0	1	1	0.55
669	3224	11776	0	0.55	0	0	0	0	0.55	0	0	0	0	0.55	0	0	0	0	0.55	0	0	0	0	1	0	0	0	0	1	0	0	0	0	1	0	0	0	1	1	0	0	1	1	1	0	0	1	1	0.55
670	3216	11784	0	0.55	0	0	0	0	0.55	0	0	0	0	0.55	0	0	0	0	0.55	0	0	0	0	1	0	0	0	0	1	0	0	0	0	1	0	0	0	1	1	0	0	1	1	1	0	0	1	1	0.55
671	3206	11794	0	0.55	0	0	0	0	0.55	0	0	0	0	0.55	0	0	0	0	0.55	0	0	0	0	1	0	0	0	0	1	0	0	0	0	1	0	0	0	1	1	0	0	1	1	1	0	0	1	0	0.55
672	3196	11804	0	0.55	0	0	0	0	0.55	0	0	0	0	0.55	0	0	0	0	0.55	0	0	0	0	1	0	0	0	0	1	0	0	0	0	1	0	0	0	1	1	0	0	1	1	1	0	0	1	0	0.55
673	3183	11817	0	0.55	0	0	0	0	0.55	0	0	0	0	0.55	0	0	0	0	0.55	0	0	0	0	1	0	0	0	0	1	0	0	0	0	1	0	0	0	1	1	0	0	1	1	1	0	0	1	1	0.55
674	3171	11829	0	0.55	0	0	0	0	0.55	0	0	0	0	0.55	0	0	0	0	0.55	0	0	0	0	1	0	0	0	0	1	0	0	0	0	1	0	0	0	0	1	0	0	0	1	1	0	0	1	0	0.55
675	3161	11839	0	0.55	0	0	0	0	0.55	0	0	0	0	0.55	0	0	0	0	0.55	0	0	0	0	1	0	0	0	0	1	0	0	0	0	1	0	0	0	1	1	0	0	1	1	1	0	0	1	0	0.55
676	3153	11847	0	0.55	0	0	0	0	0.55	0	0	0	0	0.55	0	0	0	0	0.55	0	0	0	0	1	0	0	0	0	1	0	0	0	0	1	0	0	0	1	1	0	0	1	0	1	0	0	0	1	0.55
677	3141	11859	0	0.55	0	0	0	0	0.55	0	0	0	0	0.55	0	0	0	0	0.55	0	0	0	0	1	0	0	0	0	1	0	0	0	0	1	0	0	0	0	1	0	0	0	2	1	0	0	2	1	0.55
678	3130	11870	0	0.55	0	0	0	0	0.55	0	0	0	0	0.55	0	0	0	0	0.55	0	0	0	0	1	0	0	0	0	1	0	0	0	0	1	0	0	0	1	1	0	0	1	0	1	0	0	0	0	0.55
679	3121	11879	0	0.55	0	0	0	0	0.55	0	0	0	0	0.55	0	0	0	0	0.55	0	0	0	0	1	0	0	0	0	1	0	0	0	0	1	0	0	0	1	1	0	0	1	0	1	0	0	0	1	0.55
680	3113	11887	0	0.55	0	0	0	0	0.55	0	0	0	0	0.55	0	0	0	0	0.55	0	0	0	0	1	0	0	0	0	1	0	0	0	0	1	0	0	0	1	1	0	0	1	1	1	0	0	1	0	0.55
681	3103	11897	0	0.55	0	0	0	0	0.55	0	0	0	0	0.55	0	0	0	0	0.55	0	0	0	0	1	0	0	0	0	1	0	0	0	0	1	0	0	0	1	1	0	0	1	1	1	0	0	1	1	0.55
682	3094	11906	0	0.55	0	0	0	0	0.55	0	0	0	0	0.55	0	0	0	0	0.55	0	0	0	0	1	0	0	0	0	1	0	0	0	0	1	0	0	0	1	1	0	0	1	1	1	0	0	1	1	0.55
683	3082	11918	0	0.55	0	0	0	0	0.55	0	0	0	0	0.55	0	0	0	0	0.55	0	0	0	0	1	0	0	0	0	1	0	0	0	0	1	0	0	0	1	1	0	0	1	1	1	0	0	1	0	0.55
684	3071	11929	0	0.55	0	0	0	0	0.55	0	0	0	0	0.55	0	0	0	0	0.55	0	0	0	0	1	0	0	0	0	1	0	0	0	0	1	0	0	0	1	1	0	0	1	0	1	0	0	0	1	0.55
685	3063	11937	0	0.55	0	0	0	0	0.55	0	0	0	0	0.55	0	0	0	0	0.55	0	0	0	0	1	0	0	0	0	1	0	0	0	0	1	0	0	0	1	1	0	0	1	1	1	0	0	1	1	0.55
686	3054	11946	0	0.55	0	0	0	0	0.55	0	0	0	0	0.55	0	0	0	0	0.55	0	0	0	0	1	0	0	0	0	1	0	0	0	0	1	0	0	0	1	1	0	0	1	0	1	0	0	0	1	0.55
687	3044	11956	0	0.55	0	0	0	0	0.55	0	0	0	0	0.55	0	0	0	0	0.55	0	0	0	0	1	0	0	0	0	1	0	0	0	0	1	0	0	0	1	1	0	0	1	1	1	0	0	1	0	0.55
688	3035	11965	0	0.55	0	0	0	0	0.55	0	0	0	0	0.55	0	0	0	0	0.55	0	0	0	0	1	0	0	0	0	1	0	0	0	0	1	0	0	0	1	1	0	0	1	1	1	0	0	1	1	0.55
689	3026	11974	0	0.55	0	0	0	0	0.55	0	0	0	0	0.55	0	0	0	0	0.55	0	0	0	0	1	0	0	0	0	1	0	0	0	0	1	0	0	0	1	1	0	0	1	1	1	0	0	1	1	0.55
690	3017	11983	0	0.55	0	0	0	0	0.55	0	0	0	0	0.55	0	0	0	0	0.55	0	0	0	0	1	0	0	0	0	1	0	0	0	0	1	0	0	0	1	1	0	0	1	1	1	0	0	1	0	0.55
691	3008	11992	0	0.55	0	0	0	0	0.55	0	0	0	0	0.55	0	0	0	0	0.55	0	0	0	0	1	0	0	0	0	1	0	0	0	0	1	0	0	0	0	1	0	0	0	1	1	0	0	1	1	0.55
692	2998	12002	0	0.55	0	0	0	0	0.55	0	0	0	0	0.55	0	0	0	0	0.55	0	0	0	0	1	0	0	0	0	1	0	0	0	0	1	0	0	0	1	1	0	0	1	1	1	0	0	1	1	0.55
693	2989	12011	0	0.55	0	0	0	0	0.55	0	0	0	0	0.55	0	0	0	0	0.55	0	0	0	0	1	0	0	0	0	1	0	0	0	0	1	0	0	0	2	1	0	0	2	1	1	0	0	1	0	0.55
694	2978	12022	0	0.55	0	0	0	0	0.55	0	0	0	0	0.55	0	0	0	0	0.55	0	0	0	0	1	0	0	0	0	1	0	0	0	0	1	0	0	0	1	1	0	0	1	1	1	0	0	1	0	0.55
695	2968	12032	0	0.55	0	0	0	0	0.55	0	0	0	0	0.55	0	0	0	0	0.55	0	0	0	0	1	0	0	0	0	1	0	0	0	0	1	0	0	0	0	1	0	0	0	1	1	0	0	1	0	0.55
696	2958	12042	0	0.55	0	0	0	0	0.55	0	0	0	0	0.55	0	0	0	0	0.55	0	0	0	0	1	0	0	0	0	1	0	0	0	0	1	0	0	0	2	1	0	0	2	1	1	0	0	1	0	0.55
697	2947	12053	0	0.55	0	0	0	0	0.55	0	0	0	0	0.55	0	0	0	0	0.55	0	0	0	0	1	0	0	0	0	1	0	0	0	0	1	0	0	0	1	1	0	0	1	0	1	0	0	0	1	0.55
698	2938	12062	0	0.55	0	0	0	0	0.55	0	0	0	0	0.55	0	0	0	0	0.55	0	0	0	0	1	0	0	0	0	1	0	0	0	0	1	0	0	0	0	1	0	0	0	1	1	0	0	1	0	0.55
699	2931	12069	0	0.55	0	0	0	0	0.55	0	0	0	0	0.55	0	0	0	0	0.55	0	0	0	0	1	0	0	0	0	1	0	0	0	0	1	0	0	0	1	1	0	0	1	1	1	0	0	1	0	0.55
700	2921	12079	0	0.55	0	0	0	0	0.55	0	0	0	0	0.55	0	0	0	0	0.55	0	0	0	0	1	0	0	0	0	1	0	0	0	0	1	0	0	0	0	1	0	0	0	1	1	0	0	1	1	0.55
701	2912	12088	0	0.55	0	0	0	0	0.55	0	0	0	0	0.55	0	0	0	0	0.55	0	0	0	0	1	0	0	0	0	1	0	0	0	0	1	0	0	0	1	1	0	0	1	1	1	0	0	1	1	0.55
702	2904	12096	0	0.55	0	0	0	0	0.55	0	0	0	0	0.55	0	0	0	0	0.55	0	0	0	0	1	0	0	0	0	1	0	0	0	0	1	0	0	0	0	1	0	0	0	0	1	0	0	0	0	0.55
703	2897	12103	0	0.55	0	0	0	0	0.55	0	0	0	0	0.55	0	0	0	0	0.55	0	0	0	0	1	0	0	0	0	1	0	0	0	0	1	0	0	0	1	1	0	0	1	1	1	0	0	1	1	0.55
704	2888	12112	0	0.55	0	0	0	0	0.55	0	0	0	0	0.55	0	0	0	0	0.55	0	0	0	0	1	0	0	0	0	1	0	0	0	0	1	0	0	0	1	1	0	0	1	0	1	0	0	0	1	0.55
705	2878	12122	0	0.55	0	0	0	0	0.55	0	0	0	0	0.55	0	0	0	0	0.55	0	0	0	0	1	0	0	0	0	1	0	0	0	0	1	0	0	0	0	1	0	0	0	2	1	0	0	2	0	0.55
706	2869	12131	0	0.55	0	0	0	0	0.55	0	0	0	0	0.55	0	0	0	0	0.55	0	0	0	0	1	0	0	0	0	1	0	0	0	0	1	0	0	0	0	1	0	0	0	1	1	0	0	1	0	0.55
707	2862	12138	0	0.55	0	0	0	0	0.55	0	0	0	0	0.55	0	0	0	0	0.55	0	0	0	0	1	0	0	0	0	1	0	0	0	0	1	0	0	0	1	1	0	0	1	1	1	0	0	1	0	0.55
708	2856	12144	0	0.55	0	0	0	0	0.55	0	0	0	0	0.55	0	0	0	0	0.55	0	0	0	0	1	0	0	0	0	1	0	0	0	0	1	0	0	0	1	1	0	0	1	1	1	0	0	1	1	0.55
709	2848	12152	0	0.55	0	0	0	0	0.55	0	0	0	0	0.55	0	0	0	0	0.55	0	0	0	0	1	0	0	0	0	1	0	0	0	0	1	0	0	0	1	1	0	0	1	1	1	0	0	1	0	0.55
710	2841	12159	0	0.55	0	0	0	0	0.55	0	0	0	0	0.55	0	0	0	0	0.55	0	0	0	0	1	0	0	0	0	1	0	0	0	0	1	0	0	0	2	1	0	0	2	1	1	0	0	1	1	0.55
711	2836	12164	0	0.55	0	0	0	0	0.55	0	0	0	0	0.55	0	0	0	0	0.55	0	0	0	0	1	0	0	0	0	1	0	0	0	0	1	0	0	0	0	1	0	0	0	1	1	0	0	1	1	0.55
712	2830	12170	0	0.55	0	0	0	0	0.55	0	0	0	0	0.55	0	0	0	0	0.55	0	0	0	0	1	0	0	0	0	1	0	0	0	0	1	0	0	0	2	1	0	0	2	1	1	0	0	1	1	0.55
713	2822	12178	0	0.55	0	0	0	0	0.55	0	0	0	0	0.55	0	0	0	0	0.55	0	0	0	0	1	0	0	0	0	1	0	0	0	0	1	0	0	0	0	1	0	0	0	1	1	0	0	1	0	0.55
714	2815	12185	0	0.55	0	0	0	0	0.55	0	0	0	0	0.55	0	0	0	0	0.55	0	0	0	0	1	0	0	0	0	1	0	0	0	0	1	0	0	0	2	1	0	0	2	1	1	0	0	1	0	0.55
715	2809	12191	0	0.55	0	0	0	0	0.55	0	0	0	0	0.55	0	0	0	0	0.55	0	0	0	0	1	0	0	0	0	1	0	0	0	0	1	0	0	0	0	1	0	0	0	1	1	0	0	1	1	0.55
716	2802	12198	0	0.55	0	0	0	0	0.55	0	0	0	0	0.55	0	0	0	0	0.55	0	0	0	0	1	0	0	0	0	1	0	0	0	0	1	0	0	0	2	1	0	0	2	0	1	0	0	0	0	0.55
717	2796	12204	0	0.55	0	0	0	0	0.55	0	0	0	0	0.55	0	0	0	0	0.55	0	0	0	0	1	0	0	0	0	1	0	0	0	0	1	0	0	0	1	1	0	0	1	0	1	0	0	0	0	0.55
718	2788	12212	0	0.55	0	0	0	0	0.55	0	0	0	0	0.55	0	0	0	0	0.55	0	0	0	0	1	0	0	0	0	1	0	0	0	0	1	0	0	0	0	1	0	0	0	1	1	0	0	1	1	0.55
719	2782	12218	0	0.55	0	0	0	0	0.55	0	0	0	0	0.55	0	0	0	0	0.55	0	0	0	0	1	0	0	0	0	1	0	0	0	0	1	0	0	0	2	1	0	0	2	0	1	0	0	0	0	0.55
720	2776	12224	0	0.55	0	0	0	0	0.55	0	0	0	0	0.55	0	0	0	0	0.55	0	0	0	0	1	0	0	0	0	1	0	0	0	0	1	0	0	0	0	1	0	0	0	1	1	0	0	1	1	0.55
721	2769	12231	0	0.55	0	0	0	0	0.55	0	0	0	0	0.55	0	0	0	0	0.55	0	0	0	0	1	0	0	0	0	1	0	0	0	0	1	0	0	0	0	1	0	0	0	1	1	0	0	1	0	0.55
722	2761	12239	0	0.55	0	0	0	0	0.55	0	0	0	0	0.55	0	0	0	0	0.55	0	0	0	0	1	0	0	0	0	1	0	0	0	0	1	0	0	0	1	1	0	0	1	0	1	0	0	0	0	0.55
723	2755	12245	0	0.55	0	0	0	0	0.55	0	0	0	0	0.55	0	0	0	0	0.55	0	0	0	0	1	0	0	0	0	1	0	0	0	0	1	0	0	0	1	1	0	0	1	1	1	0	0	1	0	0.55
724	2749	12251	0	0.55	0	0	0	0	0.55	0	0	0	0	0.55	0	0	0	0	0.55	0	0	0	0	1	0	0	0	0	1	0	0	0	0	1	0	0	0	1	1	0	0	1	1	1	0	0	1	0	0.55
725	2743	12257	0	0.55	0	0	0	0	0.55	0	0	0	0	0.55	0	0	0	0	0.55	0	0	0	0	1	0	0	0	0	1	0	0	0	0	1	0	0	0	1	1	0	0	1	0	1	0	0	0	0	0.55
726	2735	12265	0	0.55	0	0	0	0	0.55	0	0	0	0	0.55	0	0	0	0	0.55	0	0	0	0	1	0	0	0	0	1	0	0	0	0	1	0	0	0	1	1	0	0	1	2	1	0	0	2	1	0.55
727	2729	12271	0	0.55	0	0	0	0	0.55	0	0	0	0	0.55	0	0	0	0	0.55	0	0	0	0	1	0	0	0	0	1	0	0	0	0	1	0	0	0	0	1	0	0	0	0	1	0	0	0	0	0.55
728	2723	12277	0	0.55	0	0	0	0	0.55	0	0	0	0	0.55	0	0	0	0	0.55	0	0	0	0	1	0	0	0	0	1	0	0	0	0	1	0	0	0	1	1	0	0	1	1	1	0	0	1	0	0.55
729	2717	12283	0	0.55	0	0	0	0	0.55	0	0	0	0	0.55	0	0	0	0	0.55	0	0	0	0	1	0	0	0	0	1	0	0	0	0	1	0	0	0	2	1	0	0	2	1	1	0	0	1	1	0.55
730	2709	12291	0	0.55	0	0	0	0	0.55	0	0	0	0	0.55	0	0	0	0	0.55	0	0	0	0	1	0	0	0	0	1	0	0	0	0	1	0	0	0	1	1	0	0	1	1	1	0	0	1	0	0.55
731	2703	12297	0	0.55	0	0	0	0	0.55	0	0	0	0	0.55	0	0	0	0	0.55	0	0	0	0	1	0	0	0	0	1	0	0	0	0	1	0	0	0	1	1	0	0	1	0	1	0	0	0	1	0.55
732	2697	12303	0	0.55	0	0	0	0	0.55	0	0	0	0	0.55	0	0	0	0	0.55	0	0	0	0	1	0	0	0	0	1	0	0	0	0	1	0	0	0	1	1	0	0	1	1	1	0	0	1	1	0.55
733	2692	12308	0	0.55	0	0	0	0	0.55	0	0	0	0	0.55	0	0	0	0	0.55	0	0	0	0	1	0	0	0	0	1	0	0	0	0	1	0	0	0	1	1	0	0	1	1	1	0	0	1	1	0.55
734	2684	12316	0	0.55	0	0	0	0	0.55	0	0	0	0	0.55	0	0	0	0	0.55	0	0	0	0	1	0	0	0	0	1	0	0	0	0	1	0	0	0	0	1	0	0	0	0	1	0	0	0	0	0.55
735	2677	12323	0	0.55	0	0	0	0	0.55	0	0	0	0	0.55	0	0	0	0	0.55	0	0	0	0	1	0	0	0	0	1	0	0	0	0	1	0	0	0	1	1	0	0	1	1	1	0	0	1	1	0.55
736	2673	12327	0	0.55	0	0	0	0	0.55	0	0	0	0	0.55	0	0	0	0	0.55	0	0	0	0	1	0	0	0	0	1	0	0	0	0	1	0	0	0	2	1	0	0	2	1	1	0	0	1	0	0.55
737	2666	12334	0	0.55	0	0	0	0	0.55	0	0	0	0	0.55	0	0	0	0	0.55	0	0	0	0	1	0	0	0	0	1	0	0	0	0	1	0	0	0	1	1	0	0	1	0	1	0	0	0	1	0.55
738	2658	12342	0	0.55	0	0	0	0	0.55	0	0	0	0	0.55	0	0	0	0	0.55	0	0	0	0	1	0	0	0	0	1	0	0	0	0	1	0	0	0	0	1	0	0	0	0	1	0	0	0	0	0.55
739	2653	12347	0	0.55	0	0	0	0	0.55	0	0	0	0	0.55	0	0	0	0	0.55	0	0	0	0	1	0	0	0	0	1	0	0	0	0	1	0	0	0	2	1	0	0	2	1	1	0	0	1	1	0.55
740	2644	12356	0	0.55	0	0	0	0	0.55	0	0	0	0	0.55	0	0	0	0	0.55	0	0	0	0	1	0	0	0	0	1	0	0	0	0	1	0	0	0	1	1	0	0	1	0	1	0	0	0	0	0.55
741	2640	12360	0	0.55	0	0	0	0	0.55	0	0	0	0	0.55	0	0	0	0	0.55	0	0	0	0	1	0	0	0	0	1	0	0	0	0	1	0	0	0	1	1	0	0	1	1	1	0	0	1	1	0.55
742	2634	12366	0	0.55	0	0	0	0	0.55	0	0	0	0	0.55	0	0	0	0	0.55	0	0	0	0	1	0	0	0	0	1	0	0	0	0	1	0	0	0	0	1	0	0	0	1	1	0	0	1	1	0.55
743	2627	12373	0	0.55	0	0	0	0	0.55	0	0	0	0	0.55	0	0	0	0	0.55	0	0	0	0	1	0	0	0	0	1	0	0	0	0	1	0	0	0	1	1	0	0	1	1	1	0	0	1	0	0.55
744	2623	12377	0	0.55	0	0	0	0	0.55	0	0	0	0	0.55	0	0	0	0	0.55	0	0	0	0	1	0	0	0	0	1	0	0	0	0	1	0	0	0	1	1	0	0	1	1	1	0	0	1	1	0.55
745	2616	12384	0	0.55	0	0	0	0	0.55	0	0	0	0	0.55	0	0	0	0	0.55	0	0	0	0	1	0	0	0	0	1	0	0	0	0	1	0	0	0	2	1	0	0	2	1	1	0	0	1	0	0.55
746	2608	12392	0	0.55	0	0	0	0	0.55	0	0	0	0	0.55	0	0	0	0	0.55	0	0	0	0	1	0	0	0	0	1	0	0	0	0	1	0	0	0	0	1	0	0	0	1	1	0	0	1	1	0.55
747	2604	12396	0	0.55	0	0	0	0	0.55	0	0	0	0	0.55	0	0	0	0	0.55	0	0	0	0	1	0	0	0	0	1	0	0	0	0	1	0	0	0	1	1	0	0	1	0	1	0	0	0	0	0.55
748	2597	12403	0	0.55	0	0	0	0	0.55	0	0	0	0	0.55	0	0	0	0	0.55	0	0	0	0	1	0	0	0	0	1	0	0	0	0	1	0	0	0	1	1	0	0	1	1	1	0	0	1	1	0.55
749	2589	12411	0	0.55	0	0	0	0	0.55	0	0	0	0	0.55	0	0	0	0	0.55	0	0	0	0	1	0	0	0	0	1	0	0	0	0	1	0	0	0	1	1	0	0	1	0	1	0	0	0	1	0.55
750	2582	12418	0	0.55	0	0	0	0	0.55	0	0	0	0	0.55	0	0	0	0	0.55	0	0	0	0	1	0	0	0	0	1	0	0	0	0	1	0	0	0	1	1	0	0	1	1	1	0	0	1	1	0.55
751	2574	12426	0	0.55	0	0	0	0	0.55	0	0	0	0	0.55	0	0	0	0	0.55	0	0	0	0	1	0	0	0	0	1	0	0	0	0	1	0	0	0	1	1	0	0	1	0	1	0	0	0	0	0.55
752	2569	12431	0	0.55	0	0	0	0	0.55	0	0	0	0	0.55	0	0	0	0	0.55	0	0	0	0	1	0	0	0	0	1	0	0	0	0	1	0	0	0	0	1	0	0	0	2	1	0	0	2	1	0.55
753	2562	12438	0	0.55	0	0	0	0	0.55	0	0	0	0	0.55	0	0	0	0	0.55	0	0	0	0	1	0	0	0	0	1	0	0	0	0	1	0	0	0	0	1	0	0	0	0	1	0	0	0	0	0.55
754	2554	12446	0	0.55	0	0	0	0	0.55	0	0	0	0	0.55	0	0	0	0	0.55	0	0	0	0	1	0	0	0	0	1	0	0	0	0	1	0	0	0	1	1	0	0	1	1	1	0	0	1	1	0.55
755	2548	12452	0	0.55	0	0	0	0	0.55	0	0	0	0	0.55	0	0	0	0	0.55	0	0	0	0	1	0	0	0	0	1	0	0	0	0	1	0	0	0	1	1	0	0	1	1	1	0	0	1	0	0.55
756	2542	12458	0	0.55	0	0	0	0	0.55	0	0	0	0	0.55	0	0	0	0	0.55	0	0	0	0	1	0	0	0	0	1	0	0	0	0	1	0	0	0	1	1	0	0	1	1	1	0	0	1	1	0.55
757	2533	12467	0	0.55	0	0	0	0	0.55	0	0	0	0	0.55	0	0	0	0	0.55	0	0	0	0	1	0	0	0	0	1	0	0	0	0	1	0	0	0	1	1	0	0	1	0	1	0	0	0	1	0.55
758	2526	12474	0	0.55	0	0	0	0	0.55	0	0	0	0	0.55	0	0	0	0	0.55	0	0	0	0	1	0	0	0	0	1	0	0	0	0	1	0	0	0	0	1	0	0	0	1	1	0	0	1	1	0.55
759	2520	12480	0	0.55	0	0	0	0	0.55	0	0	0	0	0.55	0	0	0	0	0.55	0	0	0	0	1	0	0	0	0	1	0	0	0	0	1	0	0	0	2	1	0	0	2	1	1	0	0	1	0	0.55
760	2512	12488	0	0.55	0	0	0	0	0.55	0	0	0	0	0.55	0	0	0	0	0.55	0	0	0	0	1	0	0	0	0	1	0	0	0	0	1	0	0	0	0	1	0	0	0	1	1	0	0	1	0	0.55
761	2505	12495	0	0.55	0	0	0	0	0.55	0	0	0	0	0.55	0	0	0	0	0.55	0	0	0	0	1	0	0	0	0	1	0	0	0	0	1	0	0	0	0	1	0	0	0	1	1	0	0	1	1	0.55
762	2499	12501	0	0.55	0	0	0	0	0.55	0	0	0	0	0.55	0	0	0	0	0.55	0	0	0	0	1	0	0	0	0	1	0	0	0	0	1	0	0	0	1	1	0	0	1	1	1	0	0	1	0	0.55
763	2492	12508	0	0.55	0	0	0	0	0.55	0	0	0	0	0.55	0	0	0	0	0.55	0	0	0	0	1	0	0	0	0	1	0	0	0	0	1	0	0	0	0	1	0	0	0	0	1	0	0	0	1	0.55
764	2484	12516	0	0.55	0	0	0	0	0.55	0	0	0	0	0.55	0	0	0	0	0.55	0	0	0	0	1	0	0	0	0	1	0	0	0	0	1	0	0	0	0	1	0	0	0	0	1	0	0	0	0	0.55
765	2479	12521	0	0.55	0	0	0	0	0.55	0	0	0	0	0.55	0	0	0	0	0.55	0	0	0	0	1	0	0	0	0	1	0	0	0	0	1	0	0	0	0	1	0	0	0	0	1	0	0	0	1	0.55
766	2471	12529	0	0.55	0	0	0	0	0.55	0	0	0	0	0.55	0	0	0	0	0.55	0	0	0	0	1	0	0	0	0	1	0	0	0	0	1	0	0	0	0	1	0	0	0	0	1	0	0	0	0	0.55
767	2466	12534	0	0.55	0	0	0	0	0.55	0	0	0	0	0.55	0	0	0	0	0.55	0	0	0	0	1	0	0	0	0	1	0	0	0	0	1	0	0	0	0	1	0	0	0	0	1	0	0	0	1	0.55
768	2459	12541	0	0.55	0	0	0	0	0.55	0	0	0	0	0.55	0	0	0	0	0.55	0	0	0	0	1	0	0	0	0	1	0	0	0	0	1	0	0	0	0	1	0	0	0	0	1	0	0	0	1	0.55
769	2451	12549	0	0.55	0	0	0	0	0.55	0	0	0	0	0.55	0	0	0	0	0.55	0	0	0	0	1	0	0	0	0	1	0	0	0	0	1	0	0	0	0	1	0	0	0	0	1	0	0	0	0	0.55
770	2443	12557	0	0.55	0	0	0	0	0.55	0	0	0	0	0.55	0	0	0	0	0.55	0	0	0	0	1	0	0	0	0	1	0	0	0	0	1	0	0	0	0	1	0	0	0	0	1	0	0	0	1	0.55
771	2437	12563	0	0.55	0	0	0	0	0.55	0	0	0	0	0.55	0	0	0	0	0.55	0	0	0	0	1	0	0	0	0	1	0	0	0	0	1	0	0	0	0	1	0	0	0	0	1	0	0	0	1	0.55
772	2429	12571	0	0.55	0	0	0	0	0.55	0	0	0	0	0.55	0	0	0	0	0.55	0	0	0	0	1	0	0	0	0	1	0	0	0	0	1	0	0	0	0	1	0	0	0	0	1	0	0	0	0	0.55
773	2423	12577	0	0.55	0	0	0	0	0.55	0	0	0	0	0.55	0	0	0	0	0.55	0	0	0	0	1	0	0	0	0	1	0	0	0	0	1	0	0	0	0	1	0	0	0	0	1	0	0	0	1	0.55
774	2417	12583	0	0.55	0	0	0	0	0.55	0	0	0	0	0.55	0	0	0	0	0.55	0	0	0	0	1	0	0	0	0	1	0	0	0	0	1	0	0	0	0	1	0	0	0	0	1	0	0	0	0	0.55
775	2410	12590	0	0.55	0	0	0	0	0.55	0	0	0	0	0.55	0	0	0	0	0.55	0	0	0	0	1	0	0	0	0	1	0	0	0	0	1	0	0	0	0	1	0	0	0	0	1	0	0	0	1	0.55
776	2405	12595	0	0.55	0	0	0	0	0.55	0	0	0	0	0.55	0	0	0	0	0.55	0	0	0	0	1	0	0	0	0	1	0	0	0	0	1	0	0	0	0	1	0	0	0	0	1	0	0	0	1	0.55
777	2398	12602	0	0.55	0	0	0	0	0.55	0	0	0	0	0.55	0	0	0	0	0.55	0	0	0	0	1	0	0	0	0	1	0	0	0	0	1	0	0	0	0	1	0	0	0	0	1	0	0	0	1	0.55
778	2388	12612	0	0.55	0	0	0	0	0.55	0	0	0	0	0.55	0	0	0	0	0.55	0	0	0	0	1	0	0	0	0	1	0	0	0	0	1	0	0	0	0	1	0	0	0	0	1	0	0	0	0	0.55
779	2383	12617	0	0.55	0	0	0	0	0.55	0	0	0	0	0.55	0	0	0	0	0.55	0	0	0	0	1	0	0	0	0	1	0	0	0	0	1	0	0	0	1	1	0	1	0	0	1	0	0	0	1	0.55
780	2377	12623	0	0.55	0	0	0	0	0.55	0	0	0	0	0.55	0	0	0	0	0.55	0	0	0	0	1	0	0	0	0	1	0	0	0	0	1	0	0	0	1	1	0	0	1	0	1	0	0	0	0	0.55
781	2370	12630	0	0.55	0	0	0	0	0.55	0	0	0	0	0.55	0	0	0	0	0.55	0	0	0	0	1	0	0	0	0	1	0	0	0	0	1	0	0	0	1	1	0	1	0	0	1	0	0	0	0	0.55
782	2363	12637	0	0.55	0	0	0	0	0.55	0	0	0	0	0.55	0	0	0	0	0.55	0	0	0	0	1	0	0	0	0	1	0	0	0	0	1	0	0	0	0	1	0	0	0	0	1	0	0	0	0	0.55
783	2357	12643	0	0.55	0	0	0	0	0.55	0	0	0	0	0.55	0	0	0	0	0.55	0	0	0	0	1	0	0	0	0	1	0	0	0	0	1	0	0	0	1	1	0	0	1	0	1	0	0	0	0	0.55
784	2349	12651	0	0.55	0	0	0	0	0.55	0	0	0	0	0.55	0	0	0	0	0.55	0	0	0	0	1	0	0	0	0	1	0	0	0	0	1	0	0	0	0	1	0	0	0	0	1	0	0	0	0	0.55
785	2343	12657	0	0.55	0	0	0	0	0.55	0	0	0	0	0.55	0	0	0	0	0.55	0	0	0	0	1	0	0	0	0	1	0	0	0	0	1	0	0	0	0	1	0	0	0	0	1	0	0	0	0	0.55
786	2337	12663	0	0.55	0	0	0	0	0.55	0	0	0	0	0.55	0	0	0	0	0.55	0	0	0	0	1	0	0	0	0	1	0	0	0	0	1	0	0	0	0	1	0	0	0	0	1	0	0	0	0	0.55
787	2331	12669	0	0.55	0	0	0	0	0.55	0	0	0	0	0.55	0	0	0	0	0.55	0	0	0	0	1	0	0	0	0	1	0	0	0	0	1	0	0	0	0	1	0	0	0	0	1	0	0	0	0	0.55
788	2324	12676	0	0.55	0	0	0	0	0.55	0	0	0	0	0.55	0	0	0	0	0.55	0	0	0	0	1	0	0	0	0	1	0	0	0	0	1	0	0	0	0	1	0	0	0	0	1	0	0	0	0	0.55
789	2317	12683	0	0.55	0	0	0	0	0.55	0	0	0	0	0.55	0	0	0	0	0.55	0	0	0	0	1	0	0	0	0	1	0	0	0	0	1	0	0	0	0	1	0	0	0	0	1	0	0	0	0	0.55
790	2312	12688	0	0.55	0	0	0	0	0.55	0	0	0	0	0.55	0	0	0	0	0.55	0	0	0	0	1	0	0	0	0	1	0	0	0	0	1	0	0	0	0	1	0	0	0	0	1	0	0	0	0	0.55
791	2304	12696	0	0.55	0	0	0	0	0.55	0	0	0	0	0.55	0	0	0	0	0.55	0	0	0	0	1	0	0	0	0	1	0	0	0	0	1	0	0	0	0	1	0	0	0	0	1	0	0	0	0	0.55
792	2298	12702	0	0.55	0	0	0	0	0.55	0	0	0	0	0.55	0	0	0	0	0.55	0	0	0	0	1	0	0	0	0	1	0	0	0	0	1	0	0	0	0	1	0	0	0	0	1	0	0	0	0	0.55
793	2291	12709	0	0.55	0	0	0	0	0.55	0	0	0	0	0.55	0	0	0	0	0.55	0	0	0	0	1	0	0	0	0	1	0	0	0	0	1	0	0	0	0	1	0	0	0	0	1	0	0	0	0	0.55
794	2285	12715	0	0.55	0	0	0	0	0.55	0	0	0	0	0.55	0	0	0	0	0.55	0	0	0	0	1	0	0	0	0	1	0	0	0	0	1	0	0	0	0	1	0	0	0	0	1	0	0	0	0	0.55
795	2280	12720	0	0.55	0	0	0	0	0.55	0	0	0	0	0.55	0	0	0	0	0.55	0	0	0	0	1	0	0	0	0	1	0	0	0	0	1	0	0	0	0	1	0	0	0	0	1	0	0	0	0	0.55
796	2271	12729	0	0.55	0	0	0	0	0.55	0	0	0	0	0.55	0	0	0	0	0.55	0	0	0	0	1	0	0	0	0	1	0	0	0	0	1	0	0	0	0	1	0	0	0	0	1	0	0	0	0	0.55
797	2266	12734	0	0.55	0	0	0	0	0.55	0	0	0	0	0.55	0	0	0	0	0.55	0	0	0	0	1	0	0	0	0	1	0	0	0	0	1	0	0	0	0	1	0	0	0	0	1	0	0	0	0	0.55
798	2259	12741	0	0.55	0	0	0	0	0.55	0	0	0	0	0.55	0	0	0	0	0.55	0	0	0	0	1	0	0	0	0	1	0	0	0	0	1	0	0	0	0	1	0	0	0	0	1	0	0	0	0	0.55
799	2252	12748	0	0.55	0	0	0	0	0.55	0	0	0	0	0.55	0	0	0	0	0.55	0	0	0	0	1	0	0	0	0	1	0	0	0	0	1	0	0	0	0	1	0	0	0	0	1	0	0	0	0	0.55
800	2246	12754	0	0.55	0	0	0	0	0.55	0	0	0	0	0.55	0	0	0	0	0.55	0	0	0	0	1	0	0	0	0	1	0	0	0	0	1	0	0	0	0	1	0	0	0	0	1	0	0	0	0	0.55
801	2240	12760	0	0.55	0	0	0	0	0.55	0	0	0	0	0.55	0	0	0	0	0.55	0	0	0	0	1	0	0	0	0	1	0	0	0	0	1	0	0	0	0	1	0	0	0	0	1	0	0	0	0	0.55
802	2229	12771	0	0.55	0	0	0	0	0.55	0	0	0	0	0.55	0	0	0	0	0.55	0	0	0	0	1	0	0	0	0	1	0	0	0	0	1	0	0	0	0	1	0	0	0	0	1	0	0	0	0	0.55
803	2223	12777	0	0.55	0	0	0	0	0.55	0	0	0	0	0.55	0	0	0	0	0.55	0	0	0	0	1	0	0	0	0	1	0	0	0	0	1	0	0	0	0	1	0	0	0	0	1	0	0	0	0	0.55
804	2218	12782	0	0.55	0	0	0	0	0.55	0	0	0	0	0.55	0	0	0	0	0.55	0	0	0	0	1	0	0	0	0	1	0	0	0	0	1	0	0	0	0	1	0	0	0	0	1	0	0	0	0	0.55
805	2211	12789	0	0.55	0	0	0	0	0.55	0	0	0	0	0.55	0	0	0	0	0.55	0	0	0	0	1	0	0	0	0	1	0	0	0	0	1	0	0	0	0	1	0	0	0	0	1	0	0	0	0	0.55
806	2203	12797	0	0.55	0	0	0	0	0.55	0	0	0	0	0.55	0	0	0	0	0.55	0	0	0	0	1	0	0	0	0	1	0	0	0	0	1	0	0	0	0	1	0	0	0	0	1	0	0	0	0	0.55
807	2196	12804	0	0.55	0	0	0	0	0.55	0	0	0	0	0.55	0	0	0	0	0.55	0	0	0	0	1	0	0	0	0	1	0	0	0	0	1	0	0	0	0	1	0	0	0	0	1	0	0	0	0	0.55
808	2190	12810	0	0.55	0	0	0	0	0.55	0	0	0	0	0.55	0	0	0	0	0.55	0	0	0	0	1	0	0	0	0	1	0	0	0	0	1	0	0	0	0	1	0	0	0	0	1	0	0	0	0	0.55
809	2183	12817	0	0.55	0	0	0	0	0.55	0	0	0	0	0.55	0	0	0	0	0.55	0	0	0	0	1	0	0	0	0	1	0	0	0	0	1	0	0	0	0	1	0	0	0	0	1	0	0	0	0	0.55
810	2176	12824	0	0.55	0	0	0	0	0.55	0	0	0	0	0.55	0	0	0	0	0.55	0	0	0	0	1	0	0	0	0	1	0	0	0	0	1	0	0	0	0	1	0	0	0	0	1	0	0	0	0	0.55
811	2170	12830	0	0.55	0	0	0	0	0.55	0	0	0	0	0.55	0	0	0	0	0.55	0	0	0	0	1	0	0	0	0	1	0	0	0	0	1	0	0	0	0	1	0	0	0	0	1	0	0	0	0	0.55
812	2163	12837	0	0.55	0	0	0	0	0.55	0	0	0	0	0.55	0	0	0	0	0.55	0	0	0	0	1	0	0	0	0	1	0	0	0	0	1	0	0	0	0	1	0	0	0	0	1	0	0	0	0	0.55
813	2156	12844	0	0.55	0	0	0	0	0.55	0	0	0	0	0.55	0	0	0	0	0.55	0	0	0	0	1	0	0	0	0	1	0	0	0	0	1	0	0	0	0	1	0	0	0	0	1	0	0	0	0	0.55
814	2148	12852	0	0.55	0	0	0	0	0.55	0	0	0	0	0.55	0	0	0	0	0.55	0	0	0	0	1	0	0	0	0	1	0	0	0	0	1	0	0	0	0	1	0	0	0	0	1	0	0	0	0	0.55
815	2141	12859	0	0.55	0	0	0	0	0.55	0	0	0	0	0.55	0	0	0	0	0.55	0	0	0	0	1	0	0	0	0	1	0	0	0	0	1	0	0	0	0	1	0	0	0	0	1	0	0	0	0	0.55
816	2135	12865	0	0.55	0	0	0	0	0.55	0	0	0	0	0.55	0	0	0	0	0.55	0	0	0	0	1	0	0	0	0	1	0	0	0	0	1	0	0	0	0	1	0	0	0	0	1	0	0	0	0	0.55
817	2129	12871	0	0.55	0	0	0	0	0.55	0	0	0	0	0.55	0	0	0	0	0.55	0	0	0	0	1	0	0	0	0	1	0	0	0	0	1	0	0	0	0	1	0	0	0	0	1	0	0	0	0	0.55
818	2122	12878	0	0.55	0	0	0	0	0.55	0	0	0	0	0.55	0	0	0	0	0.55	0	0	0	0	1	0	0	0	0	1	0	0	0	0	1	0	0	0	0	1	0	0	0	0	1	0	0	0	0	0.55
819	2115	12885	0	0.55	0	0	0	0	0.55	0	0	0	0	0.55	0	0	0	0	0.55	0	0	0	0	1	0	0	0	0	1	0	0	0	0	1	0	0	0	0	1	0	0	0	0	1	0	0	0	0	0.55
820	2109	12891	0	0.55	0	0	0	0	0.55	0	0	0	0	0.55	0	0	0	0	0.55	0	0	0	0	1	0	0	0	0	1	0	0	0	0	1	0	0	0	0	1	0	0	0	0	1	0	0	0	0	0.55
821	2104	12896	0	0.55	0	0	0	0	0.55	0	0	0	0	0.55	0	0	0	0	0.55	0	0	0	0	1	0	0	0	0	1	0	0	0	0	1	0	0	0	0	1	0	0	0	0	1	0	0	0	0	0.55
822	2096	12904	0	0.55	0	0	0	0	0.55	0	0	0	0	0.55	0	0	0	0	0.55	0	0	0	0	1	0	0	0	0	1	0	0	0	0	1	0	0	0	0	1	0	0	0	0	1	0	0	0	0	0.55
823	2090	12910	0	0.55	0	0	0	0	0.55	0	0	0	0	0.55	0	0	0	0	0.55	0	0	0	0	1	0	0	0	0	1	0	0	0	0	1	0	0	0	0	1	0	0	0	0	1	0	0	0	0	0.55
824	2083	12917	0	0.55	0	0	0	0	0.55	0	0	0	0	0.55	0	0	0	0	0.55	0	0	0	0	1	0	0	0	0	1	0	0	0	0	1	0	0	0	0	1	0	0	0	0	1	0	0	0	0	0.55
825	2077	12923	0	0.55	0	0	0	0	0.55	0	0	0	0	0.55	0	0	0	0	0.55	0	0	0	0	1	0	0	0	0	1	0	0	0	0	1	0	0	0	0	1	0	0	0	0	1	0	0	0	0	0.55
826	2071	12929	0	0.55	0	0	0	0	0.55	0	0	0	0	0.55	0	0	0	0	0.55	0	0	0	0	1	0	0	0	0	1	0	0	0	0	1	0	0	0	0	1	0	0	0	0	1	0	0	0	0	0.55
827	2064	12936	0	0.55	0	0	0	0	0.55	0	0	0	0	0.55	0	0	0	0	0.55	0	0	0	0	1	0	0	0	0	1	0	0	0	0	1	0	0	0	0	1	0	0	0	0	1	0	0	0	0	0.55
828	2058	12942	0	0.55	0	0	0	0	0.55	0	0	0	0	0.55	0	0	0	0	0.55	0	0	0	0	1	0	0	0	0	1	0	0	0	0	1	0	0	0	0	1	0	0	0	0	1	0	0	0	0	0.55
829	2050	12950	0	0.55	0	0	0	0	0.55	0	0	0	0	0.55	0	0	0	0	0.55	0	0	0	0	1	0	0	0	0	1	0	0	0	0	1	0	0	0	0	1	0	0	0	0	1	0	0	0	0	0.55
830	2043	12957	0	0.55	0	0	0	0	0.55	0	0	0	0	0.55	0	0	0	0	0.55	0	0	0	0	1	0	0	0	0	1	0	0	0	0	1	0	0	0	0	1	0	0	0	0	1	0	0	0	0	0.55
831	2037	12963	0	0.55	0	0	0	0	0.55	0	0	0	0	0.55	0	0	0	0	0.55	0	0	0	0	1	0	0	0	0	1	0	0	0	0	1	0	0	0	0	1	0	0	0	0	1	0	0	0	0	0.55
832	2030	12970	0	0.55	0	0	0	0	0.55	0	0	0	0	0.55	0	0	0	0	0.55	0	0	0	0	1	0	0	0	0	1	0	0	0	0	1	0	0	0	0	1	0	0	0	0	1	0	0	0	0	0.55
833	2024	12976	0	0.55	0	0	0	0	0.55	0	0	0	0	0.55	0	0	0	0	0.55	0	0	0	0	1	0	0	0	0	1	0	0	0	0	1	0	0	0	0	1	0	0	0	0	1	0	0	0	0	0.55
834	2019	12981	0	0.55	0	0	0	0	0.55	0	0	0	0	0.55	0	0	0	0	0.55	0	0	0	0	1	0	0	0	0	1	0	0	0	0	1	0	0	0	0	1	0	0	0	0	1	0	0	0	0	0.55
835	2013	12987	0	0.55	0	0	0	0	0.55	0	0	0	0	0.55	0	0	0	0	0.55	0	0	0	0	1	0	0	0	0	1	0	0	0	0	1	0	0	0	0	1	0	0	0	0	1	0	0	0	0	0.55
836	2005	12995	0	0.55	0	0	0	0	0.55	0	0	0	0	0.55	0	0	0	0	0.55	0	0	0	0	1	0	0	0	0	1	0	0	0	0	1	0	0	0	0	1	0	0	0	0	1	0	0	0	0	0.55
837	1998	13002	0	0.55	0	0	0	0	0.55	0	0	0	0	0.55	0	0	0	0	0.55	0	0	0	0	1	0	0	0	0	1	0	0	0	0	1	0	0	0	0	1	0	0	0	0	1	0	0	0	0	0.55
838	1993	13007	0	0.55	0	0	0	0	0.55	0	0	0	0	0.55	0	0	0	0	0.55	0	0	0	0	1	0	0	0	0	1	0	0	0	0	1	0	0	0	0	1	0	0	0	0	1	0	0	0	0	0.55
839	1986	13014	0	0.55	0	0	0	0	0.55	0	0	0	0	0.55	0	0	0	0	0.55	0	0	0	0	1	0	0	0	0	1	0	0	0	0	1	0	0	0	0	1	0	0	0	0	1	0	0	0	0	0.55
840	1978	13022	0	0.55	0	0	0	0	0.55	0	0	0	0	0.55	0	0	0	0	0.55	0	0	0	0	1	0	0	0	0	1	0	0	0	0	1	0	0	0	0	1	0	0	0	0	1	0	0	0	0	0.55
841	1972	13028	0	0.55	0	0	0	0	0.55	0	0	0	0	0.55	0	0	0	0	0.55	0	0	0	0	1	0	0	0	0	1	0	0	0	0	1	0	0	0	0	1	0	0	0	0	1	0	0	0	0	0.55
842	1965	13035	0	0.55	0	0	0	0	0.55	0	0	0	0	0.55	0	0	0	0	0.55	0	0	0	0	1	0	0	0	0	1	0	0	0	0	1	0	0	0	0	1	0	0	0	0	1	0	0	0	0	0.55
843	1958	13042	0	0.55	0	0	0	0	0.55	0	0	0	0	0.55	0	0	0	0	0.55	0	0	0	0	1	0	0	0	0	1	0	0	0	0	1	0	0	0	0	1	0	0	0	0	1	0	0	0	0	0.55
844	1951	13049	0	0.55	0	0	0	0	0.55	0	0	0	0	0.55	0	0	0	0	0.55	0	0	0	0	1	0	0	0	0	1	0	0	0	0	1	0	0	0	0	1	0	0	0	0	1	0	0	0	0	0.55
845	1946	13054	0	0.55	0	0	0	0	0.55	0	0	0	0	0.55	0	0	0	0	0.55	0	0	0	0	1	0	0	0	0	1	0	0	0	0	1	0	0	0	0	1	0	0	0	0	1	0	0	0	0	0.55
846	1939	13061	0	0.55	0	0	0	0	0.55	0	0	0	0	0.55	0	0	0	0	0.55	0	0	0	0	1	0	0	0	0	1	0	0	0	0	1	0	0	0	0	1	0	0	0	0	1	0	0	0	0	0.55
847	1931	13069	0	0.55	0	0	0	0	0.55	0	0	0	0	0.55	0	0	0	0	0.55	0	0	0	0	1	0	0	0	0	1	0	0	0	0	1	0	0	0	0	1	0	0	0	0	1	0	0	0	0	0.55
848	1928	13072	0	0.55	0	0	0	0	0.55	0	0	0	0	0.55	0	0	0	0	0.55	0	0	0	0	1	0	0	0	0	1	0	0	0	0	1	0	0	0	0	1	0	0	0	0	1	0	0	0	0	0.55
849	1920	13080	0	0.55	0	0	0	0	0.55	0	0	0	0	0.55	0	0	0	0	0.55	0	0	0	0	1	0	0	0	0	1	0	0	0	0	1	0	0	0	0	1	0	0	0	0	1	0	0	0	0	0.55
850	1914	13086	0	0.55	0	0	0	0	0.55	0	0	0	0	0.55	0	0	0	0	0.55	0	0	0	0	1	0	0	0	0	1	0	0	0	0	1	0	0	0	0	1	0	0	0	0	1	0	0	0	0	0.55
851	1907	13093	0	0.55	0	0	0	0	0.55	0	0	0	0	0.55	0	0	0	0	0.55	0	0	0	0	1	0	0	0	0	1	0	0	0	0	1	0	0	0	0	1	0	0	0	0	1	0	0	0	0	0.55
852	1902	13098	0	0.55	0	0	0	0	0.55	0	0	0	0	0.55	0	0	0	0	0.55	0	0	0	0	1	0	0	0	0	1	0	0	0	0	1	0	0	0	0	1	0	0	0	0	1	0	0	0	0	0.55
853	1894	13106	0	0.55	0	0	0	0	0.55	0	0	0	0	0.55	0	0	0	0	0.55	0	0	0	0	1	0	0	0	0	1	0	0	0	0	1	0	0	0	0	1	0	0	0	0	1	0	0	0	0	0.55
854	1888	13112	0	0.55	0	0	0	0	0.55	0	0	0	0	0.55	0	0	0	0	0.55	0	0	0	0	1	0	0	0	0	1	0	0	0	0	1	0	0	0	0	1	0	0	0	0	1	0	0	0	0	0.55
855	1882	13118	0	0.55	0	0	0	0	0.55	0	0	0	0	0.55	0	0	0	0	0.55	0	0	0	0	1	0	0	0	0	1	0	0	0	0	1	0	0	0	0	1	0	0	0	0	1	0	0	0	0	0.55
856	1877	13123	0	0.55	0	0	0	0	0.55	0	0	0	0	0.55	0	0	0	0	0.55	0	0	0	0	1	0	0	0	0	1	0	0	0	0	1	0	0	0	0	1	0	0	0	0	1	0	0	0	0	0.55
857	1869	13131	0	0.55	0	0	0	0	0.55	0	0	0	0	0.55	0	0	0	0	0.55	0	0	0	0	1	0	0	0	0	1	0	0	0	0	1	0	0	0	0	1	0	0	0	0	1	0	0	0	0	0.55
858	1863	13137	0	0.55	0	0	0	0	0.55	0	0	0	0	0.55	0	0	0	0	0.55	0	0	0	0	1	0	0	0	0	1	0	0	0	0	1	0	0	0	0	1	0	0	0	0	1	0	0	0	0	0.55
859	1857	13143	0	0.55	0	0	0	0	0.55	0	0	0	0	0.55	0	0	0	0	0.55	0	0	0	0	1	0	0	0	0	1	0	0	0	0	1	0	0	0	0	1	0	0	0	0	1	0	0	0	0	0.55
860	1851	13149	0	0.55	0	0	0	0	0.55	0	0	0	0	0.55	0	0	0	0	0.55	0	0	0	0	1	0	0	0	0	1	0	0	0	0	1	0	0	0	0	1	0	0	0	0	1	0	0	0	0	0.55
861	1844	13156	0	0.55	0	0	0	0	0.55	0	0	0	0	0.55	0	0	0	0	0.55	0	0	0	0	1	0	0	0	0	1	0	0	0	0	1	0	0	0	0	1	0	0	0	0	1	0	0	0	0	0.55
862	1837	13163	0	0.55	0	0	0	0	0.55	0	0	0	0	0.55	0	0	0	0	0.55	0	0	0	0	1	0	0	0	0	1	0	0	0	0	1	0	0	0	0	1	0	0	0	0	1	0	0	0	0	0.55
863	1831	13169	0	0.55	0	0	0	0	0.55	0	0	0	0	0.55	0	0	0	0	0.55	0	0	0	0	1	0	0	0	0	1	0	0	0	0	1	0	0	0	0	1	0	0	0	0	1	0	0	0	0	0.55
864	1825	13175	0	0.55	0	0	0	0	0.55	0	0	0	0	0.55	0	0	0	0	0.55	0	0	0	0	1	0	0	0	0	1	0	0	0	0	1	0	0	0	0	1	0	0	0	0	1	0	0	0	0	0.55
865	1816	13184	0	0.55	0	0	0	0	0.55	0	0	0	0	0.55	0	0	0	0	0.55	0	0	0	0	1	0	0	0	0	1	0	0	0	0	1	0	0	0	0	1	0	0	0	0	1	0	0	0	0	0.55
866	1810	13190	0	0.55	0	0	0	0	0.55	0	0	0	0	0.55	0	0	0	0	0.55	0	0	0	0	1	0	0	0	0	1	0	0	0	0	1	0	0	0	0	1	0	0	0	0	1	0	0	0	0	0.55
867	1803	13197	0	0.55	0	0	0	0	0.55	0	0	0	0	0.55	0	0	0	0	0.55	0	0	0	0	1	0	0	0	0	1	0	0	0	0	1	0	0	0	0	1	0	0	0	0	1	0	0	0	0	0.55
868	1796	13204	0	0.55	0	0	0	0	0.55	0	0	0	0	0.55	0	0	0	0	0.55	0	0	0	0	1	0	0	0	0	1	0	0	0	0	1	0	0	0	0	1	0	0	0	0	1	0	0	0	0	0.55
869	1791	13209	0	0.55	0	0	0	0	0.55	0	0	0	0	0.55	0	0	0	0	0.55	0	0	0	0	1	0	0	0	0	1	0	0	0	0	1	0	0	0	0	1	0	0	0	0	1	0	0	0	0	0.55
870	1784	13216	0	0.55	0	0	0	0	0.55	0	0	0	0	0.55	0	0	0	0	0.55	0	0	0	0	1	0	0	0	0	1	0	0	0	0	1	0	0	0	0	1	0	0	0	0	1	0	0	0	0	0.55
871	1777	13223	0	0.55	0	0	0	0	0.55	0	0	0	0	0.55	0	0	0	0	0.55	0	0	0	0	1	0	0	0	0	1	0	0	0	0	1	0	0	0	0	1	0	0	0	0	1	0	0	0	0	0.55
872	1770	13230	0	0.55	0	0	0	0	0.55	0	0	0	0	0.55	0	0	0	0	0.55	0	0	0	0	1	0	0	0	0	1	0	0	0	0	1	0	0	0	0	1	0	0	0	0	1	0	0	0	0	0.55
873	1764	13236	0	0.55	0	0	0	0	0.55	0	0	0	0	0.55	0	0	0	0	0.55	0	0	0	0	1	0	0	0	0	1	0	0	0	0	1	0	0	0	0	1	0	0	0	0	1	0	0	0	0	0.55
874	1759	13241	0	0.55	0	0	0	0	0.55	0	0	0	0	0.55	0	0	0	0	0.55	0	0	0	0	1	0	0	0	0	1	0	0	0	0	1	0	0	0	0	1	0	0	0	0	1	0	0	0	0	0.55
875	1752	13248	0	0.55	0	0	0	0	0.55	0	0	0	0	0.55	0	0	0	0	0.55	0	0	0	0	1	0	0	0	0	1	0	0	0	0	1	0	0	0	0	1	0	0	0	0	1	0	0	0	0	0.55
876	1745	13255	0	0.55	0	0	0	0	0.55	0	0	0	0	0.55	0	0	0	0	0.55	0	0	0	0	1	0	0	0	0	1	0	0	0	0	1	0	0	0	0	1	0	0	0	0	1	0	0	0	0	0.55
877	1738	13262	0	0.55	0	0	0	0	0.55	0	0	0	0	0.55	0	0	0	0	0.55	0	0	0	0	1	0	0	0	0	1	0	0	0	0	1	0	0	0	0	1	0	0	0	0	1	0	0	0	0	0.55
878	1732	13268	0	0.55	0	0	0	0	0.55	0	0	0	0	0.55	0	0	0	0	0.55	0	0	0	0	1	0	0	0	0	1	0	0	0	0	1	0	0	0	0	1	0	0	0	0	1	0	0	0	0	0.55
879	1725	13275	0	0.55	0	0	0	0	0.55	0	0	0	0	0.55	0	0	0	0	0.55	0	0	0	0	1	0	0	0	0	1	0	0	0	0	1	0	0	0	0	1	0	0	0	0	1	0	0	0	0	0.55
880	1719	13281	0	0.55	0	0	0	0	0.55	0	0	0	0	0.55	0	0	0	0	0.55	0	0	0	0	1	0	0	0	0	1	0	0	0	0	1	0	0	0	0	1	0	0	0	0	1	0	0	0	0	0.55
881	1712	13288	0	0.55	0	0	0	0	0.55	0	0	0	0	0.55	0	0	0	0	0.55	0	0	0	0	1	0	0	0	0	1	0	0	0	0	1	0	0	0	0	1	0	0	0	0	1	0	0	0	0	0.55
882	1705	13295	0	0.55	0	0	0	0	0.55	0	0	0	0	0.55	0	0	0	0	0.55	0	0	0	0	1	0	0	0	0	1	0	0	0	0	1	0	0	0	0	1	0	0	0	0	1	0	0	0	0	0.55
883	1698	13302	0	0.55	0	0	0	0	0.55	0	0	0	0	0.55	0	0	0	0	0.55	0	0	0	0	1	0	0	0	0	1	0	0	0	0	1	0	0	0	0	1	0	0	0	0	1	0	0	0	0	0.55
884	1692	13308	0	0.55	0	0	0	0	0.55	0	0	0	0	0.55	0	0	0	0	0.55	0	0	0	0	1	0	0	0	0	1	0	0	0	0	1	0	0	0	0	1	0	0	0	0	1	0	0	0	0	0.55
885	1684	13316	0	0.55	0	0	0	0	0.55	0	0	0	0	0.55	0	0	0	0	0.55	0	0	0	0	1	0	0	0	0	1	0	0	0	0	1	0	0	0	0	1	0	0	0	0	1	0	0	0	0	0.55
886	1677	13323	0	0.55	0	0	0	0	0.55	0	0	0	0	0.55	0	0	0	0	0.55	0	0	0	0	1	0	0	0	0	1	0	0	0	0	1	0	0	0	0	1	0	0	0	0	1	0	0	0	0	0.55
887	1670	13330	0	0.55	0	0	0	0	0.55	0	0	0	0	0.55	0	0	0	0	0.55	0	0	0	0	1	0	0	0	0	1	0	0	0	0	1	0	0	0	0	1	0	0	0	0	1	0	0	0	0	0.55
888	1665	13335	0	0.55	0	0	0	0	0.55	0	0	0	0	0.55	0	0	0	0	0.55	0	0	0	0	1	0	0	0	0	1	0	0	0	0	1	0	0	0	0	1	0	0	0	0	1	0	0	0	0	0.55
889	1659	13341	0	0.55	0	0	0	0	0.55	0	0	0	0	0.55	0	0	0	0	0.55	0	0	0	0	1	0	0	0	0	1	0	0	0	0	1	0	0	0	0	1	0	0	0	0	1	0	0	0	0	0.55
890	1652	13348	0	0.55	0	0	0	0	0.55	0	0	0	0	0.55	0	0	0	0	0.55	0	0	0	0	1	0	0	0	0	1	0	0	0	0	1	0	0	0	0	1	0	0	0	0	1	0	0	0	0	0.55
891	1646	13354	0	0.55	0	0	0	0	0.55	0	0	0	0	0.55	0	0	0	0	0.55	0	0	0	0	1	0	0	0	0	1	0	0	0	0	1	0	0	0	0	1	0	0	0	0	1	0	0	0	0	0.55
892	1637	13363	0	0.55	0	0	0	0	0.55	0	0	0	0	0.55	0	0	0	0	0.55	0	0	0	0	1	0	0	0	0	1	0	0	0	0	1	0	0	0	0	1	0	0	0	0	1	0	0	0	0	0.55
893	1631	13369	0	0.55	0	0	0	0	0.55	0	0	0	0	0.55	0	0	0	0	0.55	0	0	0	0	1	0	0	0	0	1	0	0	0	0	1	0	0	0	0	1	0	0	0	0	1	0	0	0	0	0.55
894	1624	13376	0	0.55	0	0	0	0	0.55	0	0	0	0	0.55	0	0	0	0	0.55	0	0	0	0	1	0	0	0	0	1	0	0	0	0	1	0	0	0	0	1	0	0	0	0	1	0	0	0	0	0.55
895	1617	13383	0	0.55	0	0	0	0	0.55	0	0	0	0	0.55	0	0	0	0	0.55	0	0	0	0	1	0	0	0	0	1	0	0	0	0	1	0	0	0	0	1	0	0	0	0	1	0	0	0	0	0.55
896	1611	13389	0	0.55	0	0	0	0	0.55	0	0	0	0	0.55	0	0	0	0	0.55	0	0	0	0	1	0	0	0	0	1	0	0	0	0	1	0	0	0	0	1	0	0	0	0	1	0	0	0	0	0.55
897	1604	13396	0	0.55	0	0	0	0	0.55	0	0	0	0	0.55	0	0	0	0	0.55	0	0	0	0	1	0	0	0	0	1	0	0	0	0	1	0	0	0	0	1	0	0	0	0	1	0	0	0	0	0.55
898	1599	13401	0	0.55	0	0	0	0	0.55	0	0	0	0	0.55	0	0	0	0	0.55	0	0	0	0	1	0	0	0	0	1	0	0	0	0	1	0	0	0	0	1	0	0	0	0	1	0	0	0	0	0.55
899	1591	13409	0	0.55	0	0	0	0	0.55	0	0	0	0	0.55	0	0	0	0	0.55	0	0	0	0	1	0	0	0	0	1	0	0	0	0	1	0	0	0	0	1	0	0	0	0	1	0	0	0	0	0.55
900	1585	13415	0	0.55	0	0	0	0	0.55	0	0	0	0	0.55	0	0	0	0	0.55	0	0	0	0	1	0	0	0	0	1	0	0	0	0	1	0	0	0	0	1	0	0	0	0	1	0	0	0	0	0.55
901	1579	13421	0	0.55	0	0	0	0	0.55	0	0	0	0	0.55	0	0	0	0	0.55	0	0	0	0	1	0	0	0	0	1	0	0	0	0	1	0	0	0	0	1	0	0	0	0	1	0	0	0	0	0.55
902	1574	13426	0	0.55	0	0	0	0	0.55	0	0	0	0	0.55	0	0	0	0	0.55	0	0	0	0	1	0	0	0	0	1	0	0	0	0	1	0	0	0	0	1	0	0	0	0	1	0	0	0	0	0.55
903	1568	13432	0	0.55	0	0	0	0	0.55	0	0	0	0	0.55	0	0	0	0	0.55	0	0	0	0	1	0	0	0	0	1	0	0	0	0	1	0	0	0	0	1	0	0	0	0	1	0	0	0	0	0.55
904	1559	13441	0	0.55	0	0	0	0	0.55	0	0	0	0	0.55	0	0	0	0	0.55	0	0	0	0	1	0	0	0	0	1	0	0	0	0	1	0	0	0	0	1	0	0	0	0	1	0	0	0	0	0.55
905	1554	13446	0	0.55	0	0	0	0	0.55	0	0	0	0	0.55	0	0	0	0	0.55	0	0	0	0	1	0	0	0	0	1	0	0	0	0	1	0	0	0	0	1	0	0	0	0	1	0	0	0	0	0.55
906	1547	13453	0	0.55	0	0	0	0	0.55	0	0	0	0	0.55	0	0	0	0	0.55	0	0	0	0	1	0	0	0	0	1	0	0	0	0	1	0	0	0	0	1	0	0	0	0	1	0	0	0	0	0.55
907	1541	13459	0	0.55	0	0	0	0	0.55	0	0	0	0	0.55	0	0	0	0	0.55	0	0	0	0	1	0	0	0	0	1	0	0	0	0	1	0	0	0	0	1	0	0	0	0	1	0	0	0	0	0.55
908	1534	13466	0	0.55	0	0	0	0	0.55	0	0	0	0	0.55	0	0	0	0	0.55	0	0	0	0	1	0	0	0	0	1	0	0	0	0	1	0	0	0	0	1	0	0	0	0	1	0	0	0	0	0.55
909	1527	13473	0	0.55	0	0	0	0	0.55	0	0	0	0	0.55	0	0	0	0	0.55	0	0	0	0	1	0	0	0	0	1	0	0	0	0	1	0	0	0	0	1	0	0	0	0	1	0	0	0	0	0.55
910	1521	13479	0	0.55	0	0	0	0	0.55	0	0	0	0	0.55	0	0	0	0	0.55	0	0	0	0	1	0	0	0	0	1	0	0	0	0	1	0	0	0	0	1	0	0	0	0	1	0	0	0	0	0.55
911	1514	13486	0	0.55	0	0	0	0	0.55	0	0	0	0	0.55	0	0	0	0	0.55	0	0	0	0	1	0	0	0	0	1	0	0	0	0	1	0	0	0	0	1	0	0	0	0	1	0	0	0	0	0.55
912	1507	13493	0	0.55	0	0	0	0	0.55	0	0	0	0	0.55	0	0	0	0	0.55	0	0	0	0	1	0	0	0	0	1	0	0	0	0	1	0	0	0	0	1	0	0	0	0	1	0	0	0	0	0.55
913	1502	13498	0	0.55	0	0	0	0	0.55	0	0	0	0	0.55	0	0	0	0	0.55	0	0	0	0	1	0	0	0	0	1	0	0	0	0	1	0	0	0	0	1	0	0	0	0	1	0	0	0	0	0.55
914	1495	13505	0	0.55	0	0	0	0	0.55	0	0	0	0	0.55	0	0	0	0	0.55	0	0	0	0	1	0	0	0	0	1	0	0	0	0	1	0	0	0	0	1	0	0	0	0	1	0	0	0	0	0.55
915	1488	13512	0	0.55	0	0	0	0	0.55	0	0	0	0	0.55	0	0	0	0	0.55	0	0	0	0	1	0	0	0	0	1	0	0	0	0	1	0	0	0	0	1	0	0	0	0	1	0	0	0	0	0.55
916	1482	13518	0	0.55	0	0	0	0	0.55	0	0	0	0	0.55	0	0	0	0	0.55	0	0	0	0	1	0	0	0	0	1	0	0	0	0	1	0	0	0	0	1	0	0	0	0	1	0	0	0	0	0.55
917	1475	13525	0	0.55	0	0	0	0	0.55	0	0	0	0	0.55	0	0	0	0	0.55	0	0	0	0	1	0	0	0	0	1	0	0	0	0	1	0	0	0	0	1	0	0	0	0	1	0	0	0	0	0.55
918	1468	13532	0	0.55	0	0	0	0	0.55	0	0	0	0	0.55	0	0	0	0	0.55	0	0	0	0	1	0	0	0	0	1	0	0	0	0	1	0	0	0	0	1	0	0	0	0	1	0	0	0	0	0.55
919	1461	13539	0	0.55	0	0	0	0	0.55	0	0	0	0	0.55	0	0	0	0	0.55	0	0	0	0	1	0	0	0	0	1	0	0	0	0	1	0	0	0	0	1	0	0	0	0	1	0	0	0	0	0.55
920	1456	13544	0	0.55	0	0	0	0	0.55	0	0	0	0	0.55	0	0	0	0	0.55	0	0	0	0	1	0	0	0	0	1	0	0	0	0	1	0	0	0	0	1	0	0	0	0	1	0	0	0	0	0.55
921	1449	13551	0	0.55	0	0	0	0	0.55	0	0	0	0	0.55	0	0	0	0	0.55	0	0	0	0	1	0	0	0	0	1	0	0	0	0	1	0	0	0	0	1	0	0	0	0	1	0	0	0	0	0.55
922	1443	13557	0	0.55	0	0	0	0	0.55	0	0	0	0	0.55	0	0	0	0	0.55	0	0	0	0	1	0	0	0	0	1	0	0	0	0	1	0	0	0	0	1	0	0	0	0	1	0	0	0	0	0.55
923	1436	13564	0	0.55	0	0	0	0	0.55	0	0	0	0	0.55	0	0	0	0	0.55	0	0	0	0	1	0	0	0	0	1	0	0	0	0	1	0	0	0	0	1	0	0	0	0	1	0	0	0	0	0.55
924	1428	13572	0	0.55	0	0	0	0	0.55	0	0	0	0	0.55	0	0	0	0	0.55	0	0	0	0	1	0	0	0	0	1	0	0	0	0	1	0	0	0	0	1	0	0	0	0	1	0	0	0	0	0.55
925	1421	13579	0	0.55	0	0	0	0	0.55	0	0	0	0	0.55	0	0	0	0	0.55	0	0	0	0	1	0	0	0	0	1	0	0	0	0	1	0	0	0	0	1	0	0	0	0	1	0	0	0	0	0.55
926	1414	13586	0	0.55	0	0	0	0	0.55	0	0	0	0	0.55	0	0	0	0	0.55	0	0	0	0	1	0	0	0	0	1	0	0	0	0	1	0	0	0	0	1	0	0	0	0	1	0	0	0	0	0.55
927	1408	13592	0	0.55	0	0	0	0	0.55	0	0	0	0	0.55	0	0	0	0	0.55	0	0	0	0	1	0	0	0	0	1	0	0	0	0	1	0	0	0	0	1	0	0	0	0	1	0	0	0	0	0.55
928	1402	13598	0	0.55	0	0	0	0	0.55	0	0	0	0	0.55	0	0	0	0	0.55	0	0	0	0	1	0	0	0	0	1	0	0	0	0	1	0	0	0	0	1	0	0	0	0	1	0	0	0	0	0.55
929	1395	13605	0	0.55	0	0	0	0	0.55	0	0	0	0	0.55	0	0	0	0	0.55	0	0	0	0	1	0	0	0	0	1	0	0	0	0	1	0	0	0	0	1	0	0	0	0	1	0	0	0	0	0.55
930	1388	13612	0	0.55	0	0	0	0	0.55	0	0	0	0	0.55	0	0	0	0	0.55	0	0	0	0	1	0	0	0	0	1	0	0	0	0	1	0	0	0	0	1	0	0	0	0	1	0	0	0	0	0.55
931	1382	13618	0	0.55	0	0	0	0	0.55	0	0	0	0	0.55	0	0	0	0	0.55	0	0	0	0	1	0	0	0	0	1	0	0	0	0	1	0	0	0	0	1	0	0	0	0	1	0	0	0	0	0.55
932	1375	13625	0	0.55	0	0	0	0	0.55	0	0	0	0	0.55	0	0	0	0	0.55	0	0	0	0	1	0	0	0	0	1	0	0	0	0	1	0	0	0	0	1	0	0	0	0	1	0	0	0	0	0.55
933	1367	13633	0	0.55	0	0	0	0	0.55	0	0	0	0	0.55	0	0	0	0	0.55	0	0	0	0	1	0	0	0	0	1	0	0	0	0	1	0	0	0	0	1	0	0	0	0	1	0	0	0	0	0.55
934	1361	13639	0	0.55	0	0	0	0	0.55	0	0	0	0	0.55	0	0	0	0	0.55	0	0	0	0	1	0	0	0	0	1	0	0	0	0	1	0	0	0	0	1	0	0	0	0	1	0	0	0	0	0.55
935	1354	13646	0	0.55	0	0	0	0	0.55	0	0	0	0	0.55	0	0	0	0	0.55	0	0	0	0	1	0	0	0	0	1	0	0	0	0	1	0	0	0	0	1	0	0	0	0	1	0	0	0	0	0.55
936	1348	13652	0	0.55	0	0	0	0	0.55	0	0	0	0	0.55	0	0	0	0	0.55	0	0	0	0	1	0	0	0	0	1	0	0	0	0	1	0	0	0	0	1	0	0	0	0	1	0	0	0	0	0.55
937	1342	13658	0	0.55	0	0	0	0	0.55	0	0	0	0	0.55	0	0	0	0	0.55	0	0	0	0	1	0	0	0	0	1	0	0	0	0	1	0	0	0	0	1	0	0	0	0	1	0	0	0	0	0.55
938	1335	13665	0	0.55	0	0	0	0	0.55	0	0	0	0	0.55	0	0	0	0	0.55	0	0	0	0	1	0	0	0	0	1	0	0	0	0	1	0	0	0	0	1	0	0	0	0	1	0	0	0	0	0.55
939	1329	13671	0	0.55	0	0	0	0	0.55	0	0	0	0	0.55	0	0	0	0	0.55	0	0	0	0	1	0	0	0	0	1	0	0	0	0	1	0	0	0	0	1	0	0	0	0	1	0	0	0	0	0.55
940	1322	13678	0	0.55	0	0	0	0	0.55	0	0	0	0	0.55	0	0	0	0	0.55	0	0	0	0	1	0	0	0	0	1	0	0	0	0	1	0	0	0	0	1	0	0	0	0	1	0	0	0	0	0.55
941	1314	13686	0	0.55	0	0	0	0	0.55	0	0	0	0	0.55	0	0	0	0	0.55	0	0	0	0	1	0	0	0	0	1	0	0	0	0	1	0	0	0	0	1	0	0	0	0	1	0	0	0	0	0.55
942	1307	13693	0	0.55	0	0	0	0	0.55	0	0	0	0	0.55	0	0	0	0	0.55	0	0	0	0	1	0	0	0	0	1	0	0	0	0	1	0	0	0	0	1	0	0	0	0	1	0	0	0	0	0.55
943	1300	13700	0	0.55	0	0	0	0	0.55	0	0	0	0	0.55	0	0	0	0	0.55	0	0	0	0	1	0	0	0	0	1	0	0	0	0	1	0	0	0	0	1	0	0	0	0	1	0	0	0	0	0.55
944	1292	13708	0	0.55	0	0	0	0	0.55	0	0	0	0	0.55	0	0	0	0	0.55	0	0	0	0	1	0	0	0	0	1	0	0	0	0	1	0	0	0	0	1	0	0	0	0	1	0	0	0	0	0.55
945	1287	13713	0	0.55	0	0	0	0	0.55	0	0	0	0	0.55	0	0	0	0	0.55	0	0	0	0	1	0	0	0	0	1	0	0	0	0	1	0	0	0	0	1	0	0	0	0	1	0	0	0	0	0.55
946	1280	13720	0	0.55	0	0	0	0	0.55	0	0	0	0	0.55	0	0	0	0	0.55	0	0	0	0	1	0	0	0	0	1	0	0	0	0	1	0	0	0	0	1	0	0	0	0	1	0	0	0	0	0.55
947	1273	13727	0	0.55	0	0	0	0	0.55	0	0	0	0	0.55	0	0	0	0	0.55	0	0	0	0	1	0	0	0	0	1	0	0	0	0	1	0	0	0	0	1	0	0	0	0	1	0	0	0	0	0.55
948	1267	13733	0	0.55	0	0	0	0	0.55	0	0	0	0	0.55	0	0	0	0	0.55	0	0	0	0	1	0	0	0	0	1	0	0	0	0	1	0	0	0	0	1	0	0	0	0	1	0	0	0	0	0.55
949	1261	13739	0	0.55	0	0	0	0	0.55	0	0	0	0	0.55	0	0	0	0	0.55	0	0	0	0	1	0	0	0	0	1	0	0	0	0	1	0	0	0	0	1	0	0	0	0	1	0	0	0	0	0.55
950	1253	13747	0	0.55	0	0	0	0	0.55	0	0	0	0	0.55	0	0	0	0	0.55	0	0	0	0	1	0	0	0	0	1	0	0	0	0	1	0	0	0	0	1	0	0	0	0	1	0	0	0	0	0.55
951	1246	13754	0	0.55	0	0	0	0	0.55	0	0	0	0	0.55	0	0	0	0	0.55	0	0	0	0	1	0	0	0	0	1	0	0	0	0	1	0	0	0	0	1	0	0	0	0	1	0	0	0	0	0.55
952	1239	13761	0	0.55	0	0	0	0	0.55	0	0	0	0	0.55	0	0	0	0	0.55	0	0	0	0	1	0	0	0	0	1	0	0	0	0	1	0	0	0	0	1	0	0	0	0	1	0	0	0	0	0.55
953	1233	13767	0	0.55	0	0	0	0	0.55	0	0	0	0	0.55	0	0	0	0	0.55	0	0	0	0	1	0	0	0	0	1	0	0	0	0	1	0	0	0	0	1	0	0	0	0	1	0	0	0	0	0.55
954	1228	13772	0	0.55	0	0	0	0	0.55	0	0	0	0	0.55	0	0	0	0	0.55	0	0	0	0	1	0	0	0	0	1	0	0	0	0	1	0	0	0	0	1	0	0	0	0	1	0	0	0	0	0.55
955	1220	13780	0	0.55	0	0	0	0	0.55	0	0	0	0	0.55	0	0	0	0	0.55	0	0	0	0	1	0	0	0	0	1	0	0	0	0	1	0	0	0	0	1	0	0	0	0	1	0	0	0	0	0.55
956	1215	13785	0	0.55	0	0	0	0	0.55	0	0	0	0	0.55	0	0	0	0	0.55	0	0	0	0	1	0	0	0	0	1	0	0	0	0	1	0	0	0	0	1	0	0	0	0	1	0	0	0	0	0.55
957	1208	13792	0	0.55	0	0	0	0	0.55	0	0	0	0	0.55	0	0	0	0	0.55	0	0	0	0	1	0	0	0	0	1	0	0	0	0	1	0	0	0	0	1	0	0	0	0	1	0	0	0	0	0.55
958	1201	13799	0	0.55	0	0	0	0	0.55	0	0	0	0	0.55	0	0	0	0	0.55	0	0	0	0	1	0	0	0	0	1	0	0	0	0	1	0	0	0	0	1	0	0	0	0	1	0	0	0	0	0.55
959	1195	13805	0	0.55	0	0	0	0	0.55	0	0	0	0	0.55	0	0	0	0	0.55	0	0	0	0	1	0	0	0	0	1	0	0	0	0	1	0	0	0	0	1	0	0	0	0	1	0	0	0	0	0.55
960	1188	13812	0	0.55	0	0	0	0	0.55	0	0	0	0	0.55	0	0	0	0	0.55	0	0	0	0	1	0	0	0	0	1	0	0	0	0	1	0	0	0	0	1	0	0	0	0	1	0	0	0	0	0.55
961	1181	13819	0	0.55	0	0	0	0	0.55	0	0	0	0	0.55	0	0	0	0	0.55	0	0	0	0	1	0	0	0	0	1	0	0	0	0	1	0	0	0	0	1	0	0	0	0	1	0	0	0	0	0.55
962	1176	13824	0	0.55	0	0	0	0	0.55	0	0	0	0	0.55	0	0	0	0	0.55	0	0	0	0	1	0	0	0	0	1	0	0	0	0	1	0	0	0	0	1	0	0	0	0	1	0	0	0	0	0.55
963	1168	13832	0	0.55	0	0	0	0	0.55	0	0	0	0	0.55	0	0	0	0	0.55	0	0	0	0	1	0	0	0	0	1	0	0	0	0	1	0	0	0	0	1	0	0	0	0	1	0	0	0	0	0.55
964	1161	13839	0	0.55	0	0	0	0	0.55	0	0	0	0	0.55	0	0	0	0	0.55	0	0	0	0	1	0	0	0	0	1	0	0	0	0	1	0	0	0	0	1	0	0	0	0	1	0	0	0	0	0.55
965	1156	13844	0	0.55	0	0	0	0	0.55	0	0	0	0	0.55	0	0	0	0	0.55	0	0	0	0	1	0	0	0	0	1	0	0	0	0	1	0	0	0	0	1	0	0	0	0	1	0	0	0	0	0.55
966	1149	13851	0	0.55	0	0	0	0	0.55	0	0	0	0	0.55	0	0	0	0	0.55	0	0	0	0	1	0	0	0	0	1	0	0	0	0	1	0	0	0	0	1	0	0	0	0	1	0	0	0	0	0.55
967	1141	13859	0	0.55	0	0	0	0	0.55	0	0	0	0	0.55	0	0	0	0	0.55	0	0	0	0	1	0	0	0	0	1	0	0	0	0	1	0	0	0	0	1	0	0	0	0	1	0	0	0	0	0.55
968	1136	13864	0	0.55	0	0	0	0	0.55	0	0	0	0	0.55	0	0	0	0	0.55	0	0	0	0	1	0	0	0	0	1	0	0	0	0	1	0	0	0	0	1	0	0	0	0	1	0	0	0	0	0.55
969	1127	13873	0	0.55	0	0	0	0	0.55	0	0	0	0	0.55	0	0	0	0	0.55	0	0	0	0	1	0	0	0	0	1	0	0	0	0	1	0	0	0	0	1	0	0	0	0	1	0	0	0	0	0.55
970	1124	13876	0	0.55	0	0	0	0	0.55	0	0	0	0	0.55	0	0	0	0	0.55	0	0	0	0	1	0	0	0	0	1	0	0	0	0	1	0	0	0	0	1	0	0	0	0	1	0	0	0	0	0.55
971	1116	13884	0	0.55	0	0	0	0	0.55	0	0	0	0	0.55	0	0	0	0	0.55	0	0	0	0	1	0	0	0	0	1	0	0	0	0	1	0	0	0	0	1	0	0	0	0	1	0	0	0	0	0.55
972	1109	13891	0	0.55	0	0	0	0	0.55	0	0	0	0	0.55	0	0	0	0	0.55	0	0	0	0	1	0	0	0	0	1	0	0	0	0	1	0	0	0	0	1	0	0	0	0	1	0	0	0	0	0.55
973	1104	13896	0	0.55	0	0	0	0	0.55	0	0	0	0	0.55	0	0	0	0	0.55	0	0	0	0	1	0	0	0	0	1	0	0	0	0	1	0	0	0	0	1	0	0	0	0	1	0	0	0	0	0.55
974	1097	13903	0	0.55	0	0	0	0	0.55	0	0	0	0	0.55	0	0	0	0	0.55	0	0	0	0	1	0	0	0	0	1	0	0	0	0	1	0	0	0	0	1	0	0	0	0	1	0	0	0	0	0.55
975	1090	13910	0	0.55	0	0	0	0	0.55	0	0	0	0	0.55	0	0	0	0	0.55	0	0	0	0	1	0	0	0	0	1	0	0	0	0	1	0	0	0	0	1	0	0	0	0	1	0	0	0	0	0.55
976	1085	13915	0	0.55	0	0	0	0	0.55	0	0	0	0	0.55	0	0	0	0	0.55	0	0	0	0	1	0	0	0	0	1	0	0	0	0	1	0	0	0	0	1	0	0	0	0	1	0	0	0	0	0.55
977	1078	13922	0	0.55	0	0	0	0	0.55	0	0	0	0	0.55	0	0	0	0	0.55	0	0	0	0	1	0	0	0	0	1	0	0	0	0	1	0	0	0	0	1	0	0	0	0	1	0	0	0	0	0.55
978	1072	13928	0	0.55	0	0	0	0	0.55	0	0	0	0	0.55	0	0	0	0	0.55	0	0	0	0	1	0	0	0	0	1	0	0	0	0	1	0	0	0	0	1	0	0	0	0	1	0	0	0	0	0.55
979	1068	13932	0	0.55	0	0	0	0	0.55	0	0	0	0	0.55	0	0	0	0	0.55	0	0	0	0	1	0	0	0	0	1	0	0	0	0	1	0	0	0	0	1	0	0	0	0	1	0	0	0	0	0.55
980	1061	13939	0	0.55	0	0	0	0	0.55	0	0	0	0	0.55	0	0	0	0	0.55	0	0	0	0	1	0	0	0	0	1	0	0	0	0	1	0	0	0	0	1	0	0	0	0	1	0	0	0	0	0.55
981	1053	13947	0	0.55	0	0	0	0	0.55	0	0	0	0	0.55	0	0	0	0	0.55	0	0	0	0	1	0	0	0	0	1	0	0	0	0	1	0	0	0	0	1	0	0	0	0	1	0	0	0	0	0.55
982	1045	13955	0	0.55	0	0	0	0	0.55	0	0	0	0	0.55	0	0	0	0	0.55	0	0	0	0	1	0	0	0	0	1	0	0	0	0	1	0	0	0	0	1	0	0	0	0	1	0	0	0	0	0.55
983	1040	13960	0	0.55	0	0	0	0	0.55	0	0	0	0	0.55	0	0	0	0	0.55	0	0	0	0	1	0	0	0	0	1	0	0	0	0	1	0	0	0	0	1	0	0	0	0	1	0	0	0	0	0.55
984	1033	13967	0	0.55	0	0	0	0	0.55	0	0	0	0	0.55	0	0	0	0	0.55	0	0	0	0	1	0	0	0	0	1	0	0	0	0	1	0	0	0	0	1	0	0	0	0	1	0	0	0	0	0.55
985	1026	13974	0	0.55	0	0	0	0	0.55	0	0	0	0	0.55	0	0	0	0	0.55	0	0	0	0	1	0	0	0	0	1	0	0	0	0	1	0	0	0	0	1	0	0	0	0	1	0	0	0	0	0.55
986	1019	13981	0	0.55	0	0	0	0	0.55	0	0	0	0	0.55	0	0	0	0	0.55	0	0	0	0	1	0	0	0	0	1	0	0	0	0	1	0	0	0	0	1	0	0	0	0	1	0	0	0	0	0.55
987	1012	13988	0	0.55	0	0	0	0	0.55	0	0	0	0	0.55	0	0	0	0	0.55	0	0	0	0	1	0	0	0	0	1	0	0	0	0	1	0	0	0	0	1	0	0	0	0	1	0	0	0	0	0.55
988	1004	13996	0	0.55	0	0	0	0	0.55	0	0	0	0	0.55	0	0	0	0	0.55	0	0	0	0	1	0	0	0	0	1	0	0	0	0	1	0	0	0	0	1	0	0	0	0	1	0	0	0	0	0.55
989	997	14003	0	0.55	0	0	0	0	0.55	0	0	0	0	0.55	0	0	0	0	0.55	0	0	0	0	1	0	0	0	0	1	0	0	0	0	1	0	0	0	0	1	0	0	0	0	1	0	0	0	0	0.55
990	993	14007	0	0.55	0	0	0	0	0.55	0	0	0	0	0.55	0	0	0	0	0.55	0	0	0	0	1	0	0	0	0	1	0	0	0	0	1	0	0	0	0	1	0	0	0	0	1	0	0	0	0	0.55
991	986	14014	0	0.55	0	0	0	0	0.55	0	0	0	0	0.55	0	0	0	0	0.55	0	0	0	0	1	0	0	0	0	1	0	0	0	0	1	0	0	0	0	1	0	0	0	0	1	0	0	0	0	0.55
992	979	14021	0	0.55	0	0	0	0	0.55	0	0	0	0	0.55	0	0	0	0	0.55	0	0	0	0	1	0	0	0	0	1	0	0	0	0	1	0	0	0	0	1	0	0	0	0	1	0	0	0	0	0.55
993	973	14027	0	0.55	0	0	0	0	0.55	0	0	0	0	0.55	0	0	0	0	0.55	0	0	0	0	1	0	0	0	0	1	0	0	0	0	1	0	0	0	0	1	0	0	0	0	1	0	0	0	0	0.55
994	967	14033	0	0.55	0	0	0	0	0.55	0	0	0	0	0.55	0	0	0	0	0.55	0	0	0	0	1	0	0	0	0	1	0	0	0	0	1	0	0	0	0	1	0	0	0	0	1	0	0	0	0	0.55
995	959	14041	0	0.55	0	0	0	0	0.55	0	0	0	0	0.55	0	0	0	0	0.55	0	0	0	0	1	0	0	0	0	1	0	0	0	0	1	0	0	0	0	1	0	0	0	0	1	0	0	0	0	0.55
996	952	14048	0	0.55	0	0	0	0	0.55	0	0	0	0	0.55	0	0	0	0	0.55	0	0	0	0	1	0	0	0	0	1	0	0	0	0	1	0	0	0	0	1	0	0	0	0	1	0	0	0	0	0.55
997	945	14055	0	0.55	0	0	0	0	0.55	0	0	0	0	0.55	0	0	0	0	0.55	0	0	0	0	1	0	0	0	0	1	0	0	0	0	1	0	0	0	0	1	0	0	0	0	1	0	0	0	0	0.55
998	939	14061	0	0.55	0	0	0	0	0.55	0	0	0	0	0.55	0	0	0	0	0.55	0	0	0	0	1	0	0	0	0	1	0	0	0	0	1	0	0	0	0	1	0	0	0	0	1	0	0	0	0	0.55
999	933	14067	0	0.55	0	0	0	0	0.55	0	0	0	0	0.55	0	0	0	0	0.55	0	0	0	0	1	0	0	0	0	1	0	0	0	0	1	0	0	0	0	1	0	0	0	0	1	0	0	0	0	0.55
1000	926	14074	0	0.55	0	0	0	0	0.55	0	0	0	0	0.55	0	0	0	0	0.55	0	0	0	0	1	0	0	0	0	1	0	0	0	0	1	0	0	0	0	1	0	0	0	0	1	0	0	0	0	0.55
1001	920	14080	0	0.55	0	0	0	0	0.55	0	0	0	0	0.55	0	0	0	0	0.55	0	0	0	0	1	0	0	0	0	1	0	0	0	0	1	0	0	0	0	1	0	0	0	0	1	0	0	0	0	0.55
1002	912	14088	0	0.55	0	0	0	0	0.55	0	0	0	0	0.55	0	0	0	0	0.55	0	0	0	0	1	0	0	0	0	1	0	0	0	0	1	0	0	0	0	1	0	0	0	0	1	0	0	0	0	0.55
1003	904	14096	0	0.55	0	0	0	0	0.55	0	0	0	0	0.55	0	0	0	0	0.55	0	0	0	0	1	0	0	0	0	1	0	0	0	0	1	0	0	0	0	1	0	0	0	0	1	0	0	0	0	0.55
1004	901	14099	0	0.55	0	0	0	0	0.55	0	0	0	0	0.55	0	0	0	0	0.55	0	0	0	0	1	0	0	0	0	1	0	0	0	0	1	0	0	0	0	1	0	0	0	0	1	0	0	0	0	0.55
1005	893	14107	0	0.55	0	0	0	0	0.55	0	0	0	0	0.55	0	0	0	0	0.55	0	0	0	0	1	0	0	0	0	1	0	0	0	0	1	0	0	0	0	1	0	0	0	0	1	0	0	0	0	0.55
1006	886	14114	0	0.55	0	0	0	0	0.55	0	0	0	0	0.55	0	0	0	0	0.55	0	0	0	0	1	0	0	0	0	1	0	0	0	0	1	0	0	0	0	1	0	0	0	0	1	0	0	0	0	0.55
1007	878	14122	0	0.55	0	0	0	0	0.55	0	0	0	0	0.55	0	0	0	0	0.55	0	0	0	0	1	0	0	0	0	1	0	0	0	0	1	0	0	0	0	1	0	0	0	0	1	0	0	0	0	0.55
1008	871	14129	0	0.55	0	0	0	0	0.55	0	0	0	0	0.55	0	0	0	0	0.55	0	0	0	0	1	0	0	0	0	1	0	0	0	0	1	0	0	0	0	1	0	0	0	0	1	0	0	0	0	0.55
1009	865	14135	0	0.55	0	0	0	0	0.55	0	0	0	0	0.55	0	0	0	0	0.55	0	0	0	0	1	0	0	0	0	1	0	0	0	0	1	0	0	0	0	1	0	0	0	0	1	0	0	0	0	0.55
1010	858	14142	0	0.55	0	0	0	0	0.55	0	0	0	0	0.55	0	0	0	0	0.55	0	0	0	0	1	0	0	0	0	1	0	0	0	0	1	0	0	0	0	1	0	0	0	0	1	0	0	0	0	0.55
1011	852	14148	0	0.55	0	0	0	0	0.55	0	0	0	0	0.55	0	0	0	0	0.55	0	0	0	0	1	0	0	0	0	1	0	0	0	0	1	0	0	0	0	1	0	0	0	0	1	0	0	0	0	0.55
1012	845	14155	0	0.55	0	0	0	0	0.55	0	0	0	0	0.55	0	0	0	0	0.55	0	0	0	0	1	0	0	0	0	1	0	0	0	0	1	0	0	0	0	1	0	0	0	0	1	0	0	0	0	0.55
1013	838	14162	0	0.55	0	0	0	0	0.55	0	0	0	0	0.55	0	0	0	0	0.55	0	0	0	0	1	0	0	0	0	1	0	0	0	0	1	0	0	0	0	1	0	0	0	0	1	0	0	0	0	0.55
1014	834	14166	0	0.55	0	0	0	0	0.55	0	0	0	0	0.55	0	0	0	0	0.55	0	0	0	0	1	0	0	0	0	1	0	0	0	0	1	0	0	0	0	1	0	0	0	0	1	0	0	0	0	0.55
1015	826	14174	0	0.55	0	0	0	0	0.55	0	0	0	0	0.55	0	0	0	0	0.55	0	0	0	0	1	0	0	0	0	1	0	0	0	0	1	0	0	0	0	1	0	0	0	0	1	0	0	0	0	0.55
1016	819	14181	0	0.55	0	0	0	0	0.55	0	0	0	0	0.55	0	0	0	0	0.55	0	0	0	0	1	0	0	0	0	1	0	0	0	0	1	0	0	0	0	1	0	0	0	0	1	0	0	0	0	0.55
1017	814	14186	0	0.55	0	0	0	0	0.55	0	0	0	0	0.55	0	0	0	0	0.55	0	0	0	0	1	0	0	0	0	1	0	0	0	0	1	0	0	0	0	1	0	0	0	0	1	0	0	0	0	0.55
1018	807	14193	0	0.55	0	0	0	0	0.55	0	0	0	0	0.55	0	0	0	0	0.55	0	0	0	0	1	0	0	0	0	1	0	0	0	0	1	0	0	0	0	1	0	0	0	0	1	0	0	0	0	0.55
1019	802	14198	0	0.55	0	0	0	0	0.55	0	0	0	0	0.55	0	0	0	0	0.55	0	0	0	0	1	0	0	0	0	1	0	0	0	0	1	0	0	0	0	1	0	0	0	0	1	0	0	0	0	0.55
1020	796	14204	0	0.55	0	0	0	0	0.55	0	0	0	0	0.55	0	0	0	0	0.55	0	0	0	0	1	0	0	0	0	1	0	0	0	0	1	0	0	0	0	1	0	0	0	0	1	0	0	0	0	0.55
1021	787	14213	0	0.55	0	0	0	0	0.55	0	0	0	0	0.55	0	0	0	0	0.55	0	0	0	0	1	0	0	0	0	1	0	0	0	0	1	0	0	0	0	1	0	0	0	0	1	0	0	0	0	0.55
1022	781	14219	0	0.55	0	0	0	0	0.55	0	0	0	0	0.55	0	0	0	0	0.55	0	0	0	0	1	0	0	0	0	1	0	0	0	0	1	0	0	0	0	1	0	0	0	0	1	0	0	0	0	0.55
1023	772	14228	0	0.55	0	0	0	0	0.55	0	0	0	0	0.55	0	0	0	0	0.55	0	0	0	0	1	0	0	0	0	1	0	0	0	0	1	0	0	0	0	1	0	0	0	0	1	0	0	0	0	0.55
1024	768	14232	0	0.55	0	0	0	0	0.55	0	0	0	0	0.55	0	0	0	0	0.55	0	0	0	0	1	0	0	0	0	1	0	0	0	0	1	0	0	0	0	1	0	0	0	0	1	0	0	0	0	0.55
1025	761	14239	0	0.55	0	0	0	0	0.55	0	0	0	0	0.55	0	0	0	0	0.55	0	0	0	0	1	0	0	0	0	1	0	0	0	0	1	0	0	0	0	1	0	0	0	0	1	0	0	0	0	0.55
1026	755	14245	0	0.55	0	0	0	0	0.55	0	0	0	0	0.55	0	0	0	0	0.55	0	0	0	0	1	0	0	0	0	1	0	0	0	0	1	0	0	0	0	1	0	0	0	0	1	0	0	0	0	0.55
1027	745	14255	0	0.55	0	0	0	0	0.55	0	0	0	0	0.55	0	0	0	0	0.55	0	0	0	0	1	0	0	0	0	1	0	0	0	0	1	0	0	0	0	1	0	0	0	0	1	0	0	0	0	0.55
1028	739	14261	0	0.55	0	0	0	0	0.55	0	0	0	0	0.55	0	0	0	0	0.55	0	0	0	0	1	0	0	0	0	1	0	0	0	0	1	0	0	0	0	1	0	0	0	0	1	0	0	0	0	0.55
1029	733	14267	0	0.55	0	0	0	0	0.55	0	0	0	0	0.55	0	0	0	0	0.55	0	0	0	0	1	0	0	0	0	1	0	0	0	0	1	0	0	0	0	1	0	0	0	0	1	0	0	0	0	0.55
1030	726	14274	0	0.55	0	0	0	0	0.55	0	0	0	0	0.55	0	0	0	0	0.55	0	0	0	0	1	0	0	0	0	1	0	0	0	0	1	0	0	0	0	1	0	0	0	0	1	0	0	0	0	0.55
1031	720	14280	0	0.55	0	0	0	0	0.55	0	0	0	0	0.55	0	0	0	0	0.55	0	0	0	0	1	0	0	0	0	1	0	0	0	0	1	0	0	0	0	1	0	0	0	0	1	0	0	0	0	0.55
1032	715	14285	0	0.55	0	0	0	0	0.55	0	0	0	0	0.55	0	0	0	0	0.55	0	0	0	0	1	0	0	0	0	1	0	0	0	0	1	0	0	0	0	1	0	0	0	0	1	0	0	0	0	0.55
1033	709	14291	0	0.55	0	0	0	0	0.55	0	0	0	0	0.55	0	0	0	0	0.55	0	0	0	0	1	0	0	0	0	1	0	0	0	0	1	0	0	0	0	1	0	0	0	0	1	0	0	0	0	0.55
1034	702	14298	0	0.55	0	0	0	0	0.55	0	0	0	0	0.55	0	0	0	0	0.55	0	0	0	0	1	0	0	0	0	1	0	0	0	0	1	0	0	0	0	1	0	0	0	0	1	0	0	0	0	0.55
1035	696	14304	0	0.55	0	0	0	0	0.55	0	0	0	0	0.55	0	0	0	0	0.55	0	0	0	0	1	0	0	0	0	1	0	0	0	0	1	0	0	0	0	1	0	0	0	0	1	0	0	0	0	0.55
1036	688	14312	0	0.55	0	0	0	0	0.55	0	0	0	0	0.55	0	0	0	0	0.55	0	0	0	0	1	0	0	0	0	1	0	0	0	0	1	0	0	0	0	1	0	0	0	0	1	0	0	0	0	0.55
1037	683	14317	0	0.55	0	0	0	0	0.55	0	0	0	0	0.55	0	0	0	0	0.55	0	0	0	0	1	0	0	0	0	1	0	0	0	0	1	0	0	0	0	1	0	0	0	0	1	0	0	0	0	0.55
1038	676	14324	0	0.55	0	0	0	0	0.55	0	0	0	0	0.55	0	0	0	0	0.55	0	0	0	0	1	0	0	0	0	1	0	0	0	0	1	0	0	0	0	1	0	0	0	0	1	0	0	0	0	0.55
1039	669	14331	0	0.55	0	0	0	0	0.55	0	0	0	0	0.55	0	0	0	0	0.55	0	0	0	0	1	0	0	0	0	1	0	0	0	0	1	0	0	0	0	1	0	0	0	0	1	0	0	0	0	0.55
1040	662	14338	0	0.55	0	0	0	0	0.55	0	0	0	0	0.55	0	0	0	0	0.55	0	0	0	0	1	0	0	0	0	1	0	0	0	0	1	0	0	0	0	1	0	0	0	0	1	0	0	0	0	0.55
1041	655	14345	0	0.55	0	0	0	0	0.55	0	0	0	0	0.55	0	0	0	0	0.55	0	0	0	0	1	0	0	0	0	1	0	0	0	0	1	0	0	0	0	1	0	0	0	0	1	0	0	0	0	0.55
1042	648	14352	0	0.55	0	0	0	0	0.55	0	0	0	0	0.55	0	0	0	0	0.55	0	0	0	0	1	0	0	0	0	1	0	0	0	0	1	0	0	0	0	1	0	0	0	0	1	0	0	0	0	0.55
1043	641	14359	0	0.55	0	0	0	0	0.55	0	0	0	0	0.55	0	0	0	0	0.55	0	0	0	0	1	0	0	0	0	1	0	0	0	0	1	0	0	0	0	1	0	0	0	0	1	0	0	0	0	0.55
1044	635	14365	0	0.55	0	0	0	0	0.55	0	0	0	0	0.55	0	0	0	0	0.55	0	0	0	0	1	0	0	0	0	1	0	0	0	0	1	0	0	0	0	1	0	0	0	0	1	0	0	0	0	0.55
1045	627	14373	0	0.55	0	0	0	0	0.55	0	0	0	0	0.55	0	0	0	0	0.55	0	0	0	0	1	0	0	0	0	1	0	0	0	0	1	0	0	0	0	1	0	0	0	0	1	0	0	0	0	0.55
1046	620	14380	0	0.55	0	0	0	0	0.55	0	0	0	0	0.55	0	0	0	0	0.55	0	0	0	0	1	0	0	0	0	1	0	0	0	0	1	0	0	0	0	1	0	0	0	0	1	0	0	0	0	0.55
1047	614	14386	0	0.55	0	0	0	0	0.55	0	0	0	0	0.55	0	0	0	0	0.55	0	0	0	0	1	0	0	0	0	1	0	0	0	0	1	0	0	0	0	1	0	0	0	0	1	0	0	0	0	0.55
1048	610	14390	0	0.55	0	0	0	0	0.55	0	0	0	0	0.55	0	0	0	0	0.55	0	0	0	0	1	0	0	0	0	1	0	0	0	0	1	0	0	0	0	1	0	0	0	0	1	0	0	0	0	0.55
1049	602	14398	0	0.55	0	0	0	0	0.55	0	0	0	0	0.55	0	0	0	0	0.55	0	0	0	0	1	0	0	0	0	1	0	0	0	0	1	0	0	0	0	1	0	0	0	0	1	0	0	0	0	0.55
1050	595	14405	0	0.55	0	0	0	0	0.55	0	0	0	0	0.55	0	0	0	0	0.55	0	0	0	0	1	0	0	0	0	1	0	0	0	0	1	0	0	0	0	1	0	0	0	0	1	0	0	0	0	0.55
1051	587	14413	0	0.55	0	0	0	0	0.55	0	0	0	0	0.55	0	0	0	0	0.55	0	0	0	0	1	0	0	0	0	1	0	0	0	0	1	0	0	0	0	1	0	0	0	0	1	0	0	0	0	0.55
1052	581	14419	0	0.55	0	0	0	0	0.55	0	0	0	0	0.55	0	0	0	0	0.55	0	0	0	0	1	0	0	0	0	1	0	0	0	0	1	0	0	0	0	1	0	0	0	0	1	0	0	0	0	0.55
1053	574	14426	0	0.55	0	0	0	0	0.55	0	0	0	0	0.55	0	0	0	0	0.55	0	0	0	0	1	0	0	0	0	1	0	0	0	0	1	0	0	0	0	1	0	0	0	0	1	0	0	0	0	0.55
1054	567	14433	0	0.55	0	0	0	0	0.55	0	0	0	0	0.55	0	0	0	0	0.55	0	0	0	0	1	0	0	0	0	1	0	0	0	0	1	0	0	0	0	1	0	0	0	0	1	0	0	0	0	0.55
1055	560	14440	0	0.55	0	0	0	0	0.55	0	0	0	0	0.55	0	0	0	0	0.55	0	0	0	0	1	0	0	0	0	1	0	0	0	0	1	0	0	0	0	1	0	0	0	0	1	0	0	0	0	0.55
1056	554	14446	0	0.55	0	0	0	0	0.55	0	0	0	0	0.55	0	0	0	0	0.55	0	0	0	0	1	0	0	0	0	1	0	0	0	0	1	0	0	0	0	1	0	0	0	0	1	0	0	0	0	0.55
1057	548	14452	0	0.55	0	0	0	0	0.55	0	0	0	0	0.55	0	0	0	0	0.55	0	0	0	0	1	0	0	0	0	1	0	0	0	0	1	0	0	0	0	1	0	0	0	0	1	0	0	0	0	0.55
1058	541	14459	0	0.55	0	0	0	0	0.55	0	0	0	0	0.55	0	0	0	0	0.55	0	0	0	0	1	0	0	0	0	1	0	0	0	0	1	0	0	0	0	1	0	0	0	0	1	0	0	0	0	0.55
1059	534	14466	0	0.55	0	0	0	0	0.55	0	0	0	0	0.55	0	0	0	0	0.55	0	0	0	0	1	0	0	0	0	1	0	0	0	0	1	0	0	0	0	1	0	0	0	0	1	0	0	0	0	0.55
1060	528	14472	0	0.55	0	0	0	0	0.55	0	0	0	0	0.55	0	0	0	0	0.55	0	0	0	0	1	0	0	0	0	1	0	0	0	0	1	0	0	0	0	1	0	0	0	0	1	0	0	0	0	0.55
1061	522	14478	0	0.55	0	0	0	0	0.55	0	0	0	0	0.55	0	0	0	0	0.55	0	0	0	0	1	0	0	0	0	1	0	0	0	0	1	0	0	0	0	1	0	0	0	0	1	0	0	0	0	0.55
1062	516	14484	0	0.55	0	0	0	0	0.55	0	0	0	0	0.55	0	0	0	0	0.55	0	0	0	0	1	0	0	0	0	1	0	0	0	0	1	0	0	0	0	1	0	0	0	0	1	0	0	0	0	0.55
1063	510	14490	0	0.55	0	0	0	0	0.55	0	0	0	0	0.55	0	0	0	0	0.55	0	0	0	0	1	0	0	0	0	1	0	0	0	0	1	0	0	0	0	1	0	0	0	0	1	0	0	0	0	0.55
1064	503	14497	0	0.55	0	0	0	0	0.55	0	0	0	0	0.55	0	0	0	0	0.55	0	0	0	0	1	0	0	0	0	1	0	0	0	0	1	0	0	0	0	1	0	0	0	0	1	0	0	0	0	0.55
1065	498	14502	0	0.55	0	0	0	0	0.55	0	0	0	0	0.55	0	0	0	0	0.55	0	0	0	0	1	0	0	0	0	1	0	0	0	0	1	0	0	0	0	1	0	0	0	0	1	0	0	0	0	0.55
1066	489	14511	0	0.55	0	0	0	0	0.55	0	0	0	0	0.55	0	0	0	0	0.55	0	0	0	0	1	0	0	0	0	1	0	0	0	0	1	0	0	0	0	1	0	0	0	0	1	0	0	0	0	0.55
1067	482	14518	0	0.55	0	0	0	0	0.55	0	0	0	0	0.55	0	0	0	0	0.55	0	0	0	0	1	0	0	0	0	1	0	0	0	0	1	0	0	0	0	1	0	0	0	0	1	0	0	0	0	0.55
1068	474	14526	0	0.55	0	0	0	0	0.55	0	0	0	0	0.55	0	0	0	0	0.55	0	0	0	0	1	0	0	0	0	1	0	0	0	0	1	0	0	0	0	1	0	0	0	0	1	0	0	0	0	0.55
1069	467	14533	0	0.55	0	0	0	0	0.55	0	0	0	0	0.55	0	0	0	0	0.55	0	0	0	0	1	0	0	0	0	1	0	0	0	0	1	0	0	0	0	1	0	0	0	0	1	0	0	0	0	0.55
1070	461	14539	0	0.55	0	0	0	0	0.55	0	0	0	0	0.55	0	0	0	0	0.55	0	0	0	0	1	0	0	0	0	1	0	0	0	0	1	0	0	0	0	1	0	0	0	0	1	0	0	0	0	0.55
1071	455	14545	0	0.55	0	0	0	0	0.55	0	0	0	0	0.55	0	0	0	0	0.55	0	0	0	0	1	0	0	0	0	1	0	0	0	0	1	0	0	0	0	1	0	0	0	0	1	0	0	0	0	0.55
1072	447	14553	0	0.55	0	0	0	0	0.55	0	0	0	0	0.55	0	0	0	0	0.55	0	0	0	0	1	0	0	0	0	1	0	0	0	0	1	0	0	0	0	1	0	0	0	0	1	0	0	0	0	0.55
1073	441	14559	0	0.55	0	0	0	0	0.55	0	0	0	0	0.55	0	0	0	0	0.55	0	0	0	0	1	0	0	0	0	1	0	0	0	0	1	0	0	0	0	1	0	0	0	0	1	0	0	0	0	0.55
1074	436	14564	0	0.55	0	0	0	0	0.55	0	0	0	0	0.55	0	0	0	0	0.55	0	0	0	0	1	0	0	0	0	1	0	0	0	0	1	0	0	0	0	1	0	0	0	0	1	0	0	0	0	0.55
1075	429	14571	0	0.55	0	0	0	0	0.55	0	0	0	0	0.55	0	0	0	0	0.55	0	0	0	0	1	0	0	0	0	1	0	0	0	0	1	0	0	0	0	1	0	0	0	0	1	0	0	0	0	0.55
1076	421	14579	0	0.55	0	0	0	0	0.55	0	0	0	0	0.55	0	0	0	0	0.55	0	0	0	0	1	0	0	0	0	1	0	0	0	0	1	0	0	0	0	1	0	0	0	0	1	0	0	0	0	0.55
1077	414	14586	0	0.55	0	0	0	0	0.55	0	0	0	0	0.55	0	0	0	0	0.55	0	0	0	0	1	0	0	0	0	1	0	0	0	0	1	0	0	0	0	1	0	0	0	0	1	0	0	0	0	0.55
1078	409	14591	0	0.55	0	0	0	0	0.55	0	0	0	0	0.55	0	0	0	0	0.55	0	0	0	0	1	0	0	0	0	1	0	0	0	0	1	0	0	0	0	1	0	0	0	0	1	0	0	0	0	0.55
1079	401	14599	0	0.55	0	0	0	0	0.55	0	0	0	0	0.55	0	0	0	0	0.55	0	0	0	0	1	0	0	0	0	1	0	0	0	0	1	0	0	0	0	1	0	0	0	0	1	0	0	0	0	0.55
1080	395	14605	0	0.55	0	0	0	0	0.55	0	0	0	0	0.55	0	0	0	0	0.55	0	0	0	0	1	0	0	0	0	1	0	0	0	0	1	0	0	0	0	1	0	0	0	0	1	0	0	0	0	0.55
1081	387	14613	0	0.55	0	0	0	0	0.55	0	0	0	0	0.55	0	0	0	0	0.55	0	0	0	0	1	0	0	0	0	1	0	0	0	0	1	0	0	0	0	1	0	0	0	0	1	0	0	0	0	0.55
1082	381	14619	0	0.55	0	0	0	0	0.55	0	0	0	0	0.55	0	0	0	0	0.55	0	0	0	0	1	0	0	0	0	1	0	0	0	0	1	0	0	0	0	1	0	0	0	0	1	0	0	0	0	0.55
1083	375	14625	0	0.55	0	0	0	0	0.55	0	0	0	0	0.55	0	0	0	0	0.55	0	0	0	0	1	0	0	0	0	1	0	0	0	0	1	0	0	0	0	1	0	0	0	0	1	0	0	0	0	0.55
1084	369	14631	0	0.55	0	0	0	0	0.55	0	0	0	0	0.55	0	0	0	0	0.55	0	0	0	0	1	0	0	0	0	1	0	0	0	0	1	0	0	0	0	1	0	0	0	0	1	0	0	0	0	0.55
1085	362	14638	0	0.55	0	0	0	0	0.55	0	0	0	0	0.55	0	0	0	0	0.55	0	0	0	0	1	0	0	0	0	1	0	0	0	0	1	0	0	0	0	1	0	0	0	0	1	0	0	0	0	0.55
1086	355	14645	0	0.55	0	0	0	0	0.55	0	0	0	0	0.55	0	0	0	0	0.55	0	0	0	0	1	0	0	0	0	1	0	0	0	0	1	0	0	0	0	1	0	0	0	0	1	0	0	0	0	0.55
1087	345	14655	0	0.55	0	0	0	0	0.55	0	0	0	0	0.55	0	0	0	0	0.55	0	0	0	0	1	0	0	0	0	1	0	0	0	0	1	0	0	0	0	1	0	0	0	0	1	0	0	0	0	0.55
1088	339	14661	0	0.55	0	0	0	0	0.55	0	0	0	0	0.55	0	0	0	0	0.55	0	0	0	0	1	0	0	0	0	1	0	0	0	0	1	0	0	0	0	1	0	0	0	0	1	0	0	0	0	0.55
1089	335	14665	0	0.55	0	0	0	0	0.55	0	0	0	0	0.55	0	0	0	0	0.55	0	0	0	0	1	0	0	0	0	1	0	0	0	0	1	0	0	0	0	1	0	0	0	0	1	0	0	0	0	0.55
1090	326	14674	0	0.55	0	0	0	0	0.55	0	0	0	0	0.55	0	0	0	0	0.55	0	0	0	0	1	0	0	0	0	1	0	0	0	0	1	0	0	0	0	1	0	0	0	0	1	0	0	0	0	0.55
1091	321	14679	0	0.55	0	0	0	0	0.55	0	0	0	0	0.55	0	0	0	0	0.55	0	0	0	0	1	0	0	0	0	1	0	0	0	0	1	0	0	0	0	1	0	0	0	0	1	0	0	0	0	0.55
1092	314	14686	0	0.55	0	0	0	0	0.55	0	0	0	0	0.55	0	0	0	0	0.55	0	0	0	0	1	0	0	0	0	1	0	0	0	0	1	0	0	0	0	1	0	0	0	0	1	0	0	0	0	0.55
1093	307	14693	0	0.55	0	0	0	0	0.55	0	0	0	0	0.55	0	0	0	0	0.55	0	0	0	0	1	0	0	0	0	1	0	0	0	0	1	0	0	0	0	1	0	0	0	0	1	0	0	0	0	0.55
1094	301	14699	0	0.55	0	0	0	0	0.55	0	0	0	0	0.55	0	0	0	0	0.55	0	0	0	0	1	0	0	0	0	1	0	0	0	0	1	0	0	0	0	1	0	0	0	0	1	0	0	0	0	0.55
1095	294	14706	0	0.55	0	0	0	0	0.55	0	0	0	0	0.55	0	0	0	0	0.55	0	0	0	0	1	0	0	0	0	1	0	0	0	0	1	0	0	0	0	1	0	0	0	0	1	0	0	0	0	0.55
1096	288	14712	0	0.55	0	0	0	0	0.55	0	0	0	0	0.55	0	0	0	0	0.55	0	0	0	0	1	0	0	0	0	1	0	0	0	0	1	0	0	0	0	1	0	0	0	0	1	0	0	0	0	0.55
1097	284	14716	0	0.55	0	0	0	0	0.55	0	0	0	0	0.55	0	0	0	0	0.55	0	0	0	0	1	0	0	0	0	1	0	0	0	0	1	0	0	0	0	1	0	0	0	0	1	0	0	0	0	0.55
1098	277	14723	0	0.55	0	0	0	0	0.55	0	0	0	0	0.55	0	0	0	0	0.55	0	0	0	0	1	0	0	0	0	1	0	0	0	0	1	0	0	0	0	1	0	0	0	0	1	0	0	0	0	0.55
1099	270	14730	0	0.55	0	0	0	0	0.55	0	0	0	0	0.55	0	0	0	0	0.55	0	0	0	0	1	0	0	0	0	1	0	0	0	0	1	0	0	0	0	1	0	0	0	0	1	0	0	0	0	0.55
1100	264	14736	0	0.55	0	0	0	0	0.55	0	0	0	0	0.55	0	0	0	0	0.55	0	0	0	0	1	0	0	0	0	1	0	0	0	0	1	0	0	0	0	1	0	0	0	0	1	0	0	0	0	0.55
1101	255	14745	0	0.55	0	0	0	0	0.55	0	0	0	0	0.55	0	0	0	0	0.55	0	0	0	0	1	0	0	0	0	1	0	0	0	0	1	0	0	0	0	1	0	0	0	0	1	0	0	0	0	0.55
1102	251	14749	0	0.55	0	0	0	0	0.55	0	0	0	0	0.55	0	0	0	0	0.55	0	0	0	0	1	0	0	0	0	1	0	0	0	0	1	0	0	0	0	1	0	0	0	0	1	0	0	0	0	0.55
1103	244	14756	0	0.55	0	0	0	0	0.55	0	0	0	0	0.55	0	0	0	0	0.55	0	0	0	0	1	0	0	0	0	1	0	0	0	0	1	0	0	0	0	1	0	0	0	0	1	0	0	0	0	0.55
1104	237	14763	0	0.55	0	0	0	0	0.55	0	0	0	0	0.55	0	0	0	0	0.55	0	0	0	0	1	0	0	0	0	1	0	0	0	0	1	0	0	0	0	1	0	0	0	0	1	0	0	0	0	0.55
1105	230	14770	0	0.55	0	0	0	0	0.55	0	0	0	0	0.55	0	0	0	0	0.55	0	0	0	0	1	0	0	0	0	1	0	0	0	0	1	0	0	0	0	1	0	0	0	0	1	0	0	0	0	0.55
1106	224	14776	0	0.55	0	0	0	0	0.55	0	0	0	0	0.55	0	0	0	0	0.55	0	0	0	0	1	0	0	0	0	1	0	0	0	0	1	0	0	0	0	1	0	0	0	0	1	0	0	0	0	0.55
1107	219	14781	0	0.55	0	0	0	0	0.55	0	0	0	0	0.55	0	0	0	0	0.55	0	0	0	0	1	0	0	0	0	1	0	0	0	0	1	0	0	0	0	1	0	0	0	0	1	0	0	0	0	0.55
1108	212	14788	0	0.55	0	0	0	0	0.55	0	0	0	0	0.55	0	0	0	0	0.55	0	0	0	0	1	0	0	0	0	1	0	0	0	0	1	0	0	0	0	1	0	0	0	0	1	0	0	0	0	0.55
1109	204	14796	0	0.55	0	0	0	0	0.55	0	0	0	0	0.55	0	0	0	0	0.55	0	0	0	0	1	0	0	0	0	1	0	0	0	0	1	0	0	0	0	1	0	0	0	0	1	0	0	0	0	0.55
1110	197	14803	0	0.55	0	0	0	0	0.55	0	0	0	0	0.55	0	0	0	0	0.55	0	0	0	0	1	0	0	0	0	1	0	0	0	0	1	0	0	0	0	1	0	0	0	0	1	0	0	0	0	0.55
1111	189	14811	0	0.55	0	0	0	0	0.55	0	0	0	0	0.55	0	0	0	0	0.55	0	0	0	0	1	0	0	0	0	1	0	0	0	0	1	0	0	0	0	1	0	0	0	0	1	0	0	0	0	0.55
1112	184	14816	0	0.55	0	0	0	0	0.55	0	0	0	0	0.55	0	0	0	0	0.55	0	0	0	0	1	0	0	0	0	1	0	0	0	0	1	0	0	0	0	1	0	0	0	0	1	0	0	0	0	0.55
1113	178	14822	0	0.55	0	0	0	0	0.55	0	0	0	0	0.55	0	0	0	0	0.55	0	0	0	0	1	0	0	0	0	1	0	0	0	0	1	0	0	0	0	1	0	0	0	0	1	0	0	0	0	0.55
1114	171	14829	0	0.55	0	0	0	0	0.55	0	0	0	0	0.55	0	0	0	0	0.55	0	0	0	0	1	0	0	0	0	1	0	0	0	0	1	0	0	0	0	1	0	0	0	0	1	0	0	0	0	0.55
1115	165	14835	0	0.55	0	0	0	0	0.55	0	0	0	0	0.55	0	0	0	0	0.55	0	0	0	0	1	0	0	0	0	1	0	0	0	0	1	0	0	0	0	1	0	0	0	0	1	0	0	0	0	0.55
1116	159	14841	0	0.55	0	0	0	0	0.55	0	0	0	0	0.55	0	0	0	0	0.55	0	0	0	0	1	0	0	0	0	1	0	0	0	0	1	0	0	0	0	1	0	0	0	0	1	0	0	0	0	0.55
1117	153	14847	0	0.55	0	0	0	0	0.55	0	0	0	0	0.55	0	0	0	0	0.55	0	0	0	0	1	0	0	0	0	1	0	0	0	0	1	0	0	0	0	1	0	0	0	0	1	0	0	0	0	0.55
1118	146	14854	0	0.55	0	0	0	0	0.55	0	0	0	0	0.55	0	0	0	0	0.55	0	0	0	0	1	0	0	0	0	1	0	0	0	0	1	0	0	0	0	1	0	0	0	0	1	0	0	0	0	0.55
1119	140	14860	0	0.55	0	0	0	0	0.55	0	0	0	0	0.55	0	0	0	0	0.55	0	0	0	0	1	0	0	0	0	1	0	0	0	0	1	0	0	0	0	1	0	0	0	0	1	0	0	0	0	0.55
1120	133	14867	0	0.55	0	0	0	0	0.55	0	0	0	0	0.55	0	0	0	0	0.55	0	0	0	0	1	0	0	0	0	1	0	0	0	0	1	0	0	0	0	1	0	0	0	0	1	0	0	0	0	0.55
1121	125	14875	0	0.55	0	0	0	0	0.55	0	0	0	0	0.55	0	0	0	0	0.55	0	0	0	0	1	0	0	0	0	1	0	0	0	0	1	0	0	0	0	1	0	0	0	0	1	0	0	0	0	0.55
1122	118	14882	0	0.55	0	0	0	0	0.55	0	0	0	0	0.55	0	0	0	0	0.55	0	0	0	0	1	0	0	0	0	1	0	0	0	0	1	0	0	0	0	1	0	0	0	0	1	0	0	0	0	0.55
1123	111	14889	0	0.55	0	0	0	0	0.55	0	0	0	0	0.55	0	0	0	0	0.55	0	0	0	0	1	0	0	0	0	1	0	0	0	0	1	0	0	0	0	1	0	0	0	0	1	0	0	0	0	0.55
1124	106	14894	0	0.55	0	0	0	0	0.55	0	0	0	0	0.55	0	0	0	0	0.55	0	0	0	0	1	0	0	0	0	1	0	0	0	0	1	0	0	0	0	1	0	0	0	0	1	0	0	0	0	0.55
1125	98	14902	0	0.55	0	0	0	0	0.55	0	0	0	0	0.55	0	0	0	0	0.55	0	0	0	0	1	0	0	0	0	1	0	0	0	0	1	0	0	0	0	1	0	0	0	0	1	0	0	0	0	0.55
1126	93	14907	0	0.55	0	0	0	0	0.55	0	0	0	0	0.55	0	0	0	0	0.55	0	0	0	0	1	0	0	0	0	1	0	0	0	0	1	0	0	0	0	1	0	0	0	0	1	0	0	0	0	0.55
1127	87	14913	0	0.55	0	0	0	0	0.55	0	0	0	0	0.55	0	0	0	0	0.55	0	0	0	0	1	0	0	0	0	1	0	0	0	0	1	0	0	0	0	1	0	0	0	0	1	0	0	0	0	0.55
1128	81	14919	0	0.55	0	0	0	0	0.55	0	0	0	0	0.55	0	0	0	0	0.55	0	0	0	0	1	0	0	0	0	1	0	0	0	0	1	0	0	0	0	1	0	0	0	0	1	0	0	0	0	0.55
1129	78	14922	0	0.55	0	0	0	0	0.55	0	0	0	0	0.55	0	0	0	0	0.55	0	0	0	0	1	0	0	0	0	1	0	0	0	0	1	0	0	0	0	1	0	0	0	0	1	0	0	0	0	0.55
1130	75	14925	0	0.55	0	0	0	0	0.55	0	0	0	0	0.55	0	0	0	0	0.55	0	0	0	0	1	0	0	0	0	1	0	0	0	0	1	0	0	0	0	1	0	0	0	0	1	0	0	0	0	0.55
1131	73	14927	0	0.55	0	0	0	0	0.55	0	0	0	0	0.55	0	0	0	0	0.55	0	0	0	0	1	0	0	0	0	1	0	0	0	0	1	0	0	0	0	1	0	0	0	0	1	0	0	0	0	0.55
1132	70	14930	0	0.55	0	0	0	0	0.55	0	0	0	0	0.55	0	0	0	0	0.55	0	0	0	0	1	0	0	0	0	1	0	0	0	0	1	0	0	0	0	1	0	0	0	0	1	0	0	0	0	0.55
1133	67	14933	0	0.55	0	0	0	0	0.55	0	0	0	0	0.55	0	0	0	0	0.55	0	0	0	0	1	0	0	0	0	1	0	0	0	0	1	0	0	0	0	1	0	0	0	0	1	0	0	0	0	0.55
1134	63	14937	0	0.55	0	0	0	0	0.55	0	0	0	0	0.55	0	0	0	0	0.55	0	0	0	0	1	0	0	0	0	1	0	0	0	0	1	0	0	0	0	1	0	0	0	0	1	0	0	0	0	0.55
1135	59	14941	0	0.55	0	0	0	0	0.55	0	0	0	0	0.55	0	0	0	0	0.55	0	0	0	0	1	0	0	0	0	1	0	0	0	0	1	0	0	0	0	1	0	0	0	0	1	0	0	0	0	0.55
1136	56	14944	0	0.55	0	0	0	0	0.55	0	0	0	0	0.55	0	0	0	0	0.55	0	0	0	0	1	0	0	0	0	1	0	0	0	0	1	0	0	0	0	1	0	0	0	0	1	0	0	0	0	0.55
1137	54	14946	0	0.55	0	0	0	0	0.55	0	0	0	0	0.55	0	0	0	0	0.55	0	0	0	0	1	0	0	0	0	1	0	0	0	0	1	0	0	0	0	1	0	0	0	0	1	0	0	0	0	0.55
1138	49	14951	0	0.55	0	0	0	0	0.55	0	0	0	0	0.55	0	0	0	0	0.55	0	0	0	0	1	0	0	0	0	1	0	0	0	0	1	0	0	0	0	1	0	0	0	0	1	0	0	0	0	0.55
1139	46	14954	0	0.55	0	0	0	0	0.55	0	0	0	0	0.55	0	0	0	0	0.55	0	0	0	0	1	0	0	0	0	1	0	0	0	0	1	0	0	0	0	1	0	0	0	0	1	0	0	0	0	0.55
1140	44	14956	0	0.55	0	0	0	0	0.55	0	0	0	0	0.55	0	0	0	0	0.55	0	0	0	0	1	0	0	0	0	1	0	0	0	0	1	0	0	0	0	1	0	0	0	0	1	0	0	0	0	0.55
1141	40	14960	0	0.55	0	0	0	0	0.55	0	0	0	0	0.55	0	0	0	0	0.55	0	0	0	0	1	0	0	0	0	1	0	0	0	0	1	0	0	0	0	1	0	0	0	0	1	0	0	0	0	0.55
1142	37	14963	0	0.55	0	0	0	0	0.55	0	0	0	0	0.55	0	0	0	0	0.55	0	0	0	0	1	0	0	0	0	1	0	0	0	0	1	0	0	0	0	1	0	0	0	0	1	0	0	0	0	0.55
1143	33	14967	0	0.55	0	0	0	0	0.55	0	0	0	0	0.55	0	0	0	0	0.55	0	0	0	0	1	0	0	0	0	1	0	0	0	0	1	0	0	0	0	1	0	0	0	0	1	0	0	0	0	0.55
1144	30	14970	0	0.55	0	0	0	0	0.55	0	0	0	0	0.55	0	0	0	0	0.55	0	0	0	0	1	0	0	0	0	1	0	0	0	0	1	0	0	0	0	1	0	0	0	0	1	0	0	0	0	0.55
1145	27	14973	0	0.55	0	0	0	0	0.55	0	0	0	0	0.55	0	0	0	0	0.55	0	0	0	0	1	0	0	0	0	1	0	0	0	0	1	0	0	0	0	1	0	0	0	0	1	0	0	0	0	0.55
1146	23	14977	0	0.55	0	0	0	0	0.55	0	0	0	0	0.55	0	0	0	0	0.55	0	0	0	0	1	0	0	0	0	1	0	0	0	0	1	0	0	0	0	1	0	0	0	0	1	0	0	0	0	0.55
1147	20	14980	0	0.55	0	0	0	0	0.55	0	0	0	0	0.55	0	0	0	0	0.55	0	0	0	0	1	0	0	0	0	1	0	0	0	0	1	0	0	0	0	1	0	0	0	0	1	0	0	0	0	0.55
1148	16	14984	0	0.55	0	0	0	0	0.55	0	0	0	0	0.55	0	0	0	0	0.55	0	0	0	0	1	0	0	0	0	1	0	0	0	0	1	0	0	0	0	1	0	0	0	0	1	0	0	0	0	0.55
1149	12	14988	0	0.55	0	0	0	0	0.55	0	0	0	0	0.55	0	0	0	0	0.55	0	0	0	0	1	0	0	0	0	1	0	0	0	0	1	0	0	0	0	1	0	0	0	0	1	0	0	0	0	0.55
1150	10	14990	0	0.55	0	0	0	0	0.55	0	0	0	0	0.55	0	0	0	0	0.55	0	0	0	0	1	0	0	0	0	1	0	0	0	0	1	0	0	0	0	1	0	0	0	0	1	0	0	0	0	0.55
1151	6	14994	0	0.55	0	0	0	0	0.55	0	0	0	0	0.55	0	0	0	0	0.55	0	0	0	0	1	0	0	0	0	1	0	0	0	0	1	0	0	0	0	1	0	0	0	0	1	0	0	0	0	0.55
1152	3	14997	0	0.55	0	0	0	0	0.55	0	0	0	0	0.55	0	0	0	0	0.55	0	0	0	0	1	0	0	0	0	1	0	0	0	0	1	0	0	0	0	1	0	0	0	0	1	0	0	0	0	0.55
1153	0	15000	0	0.55	0	0	0	0	0.55	0	0	0	0	0.55	0	0	0	0	0.55	0	0	0	0	1	0	0	0	0	1	0	0	0	0	1	0	0	0	0	1	0	0	0	0	1	0	0	0	0	0.55
1153.025	0	15000	0	0.55	0	0	0	0	0.55	0	0	0	0	0.55	0	0	0	0	0.55	0	0	0	0	1	0	0	0	0	1	0	0	0	0	1	0	0	0	0	1	0	0	0	0	1	0	0	0	0	0.55
[truncated: 609 more columns]
