# Supplementary material for: Study on emergency evacuation in underground urban complexes
Source: PLoS One. 2022 Dec 30;17(12):e0278521. doi: 10.1371/journal.pone.0278521 (PMC9803195; doi:10.1371/journal.pone.0278521)
Supplement: S4 Dataset — (CSV) [file pone.0278521.s004.csv]

time(s)	"Remaining (Total)"	"Exited (Total)"	"Floor -10.0 m->Door215"	"Floor -10.0 m->Door215 width(m)"	"Floor -10.0 m->Door215 total boundary(m)"	"Floor -10.0 m->Door215 [+Y]"	"Floor -10.0 m->Door215 [-Y]"	"Floor 0.0 m->Door01"	"Floor 0.0 m->Door01 width(m)"	"Floor 0.0 m->Door01 total boundary(m)"	"Floor 0.0 m->Door01 [+X]"	"Floor 0.0 m->Door01 [-X]"	"Floor 0.0 m->Door02"	"Floor 0.0 m->Door02 width(m)"	"Floor 0.0 m->Door02 total boundary(m)"	"Floor 0.0 m->Door02 [+X]"	"Floor 0.0 m->Door02 [-X]"	"Floor 0.0 m->Door05"	"Floor 0.0 m->Door05 width(m)"	"Floor 0.0 m->Door05 total boundary(m)"	"Floor 0.0 m->Door05 [+X]"	"Floor 0.0 m->Door05 [-X]"	"Floor 0.0 m->Door06"	"Floor 0.0 m->Door06 width(m)"	"Floor 0.0 m->Door06 total boundary(m)"	"Floor 0.0 m->Door06 [+X]"	"Floor 0.0 m->Door06 [-X]"	"Floor 0.0 m->Door08"	"Floor 0.0 m->Door08 width(m)"	"Floor 0.0 m->Door08 total boundary(m)"	"Floor 0.0 m->Door08 [+X]"	"Floor 0.0 m->Door08 [-X]"	"Floor 0.0 m->Door09"	"Floor 0.0 m->Door09 width(m)"	"Floor 0.0 m->Door09 total boundary(m)"	"Floor 0.0 m->Door09 [+X]"	"Floor 0.0 m->Door09 [-X]"	"Floor 0.0 m->Door10"	"Floor 0.0 m->Door10 width(m)"	"Floor 0.0 m->Door10 total boundary(m)"	"Floor 0.0 m->Door10 [+X]"	"Floor 0.0 m->Door10 [-X]"	"Floor 0.0 m->Door11"	"Floor 0.0 m->Door11 width(m)"	"Floor 0.0 m->Door11 total boundary(m)"	"Floor 0.0 m->Door11 [+X]"	"Floor 0.0 m->Door11 [-X]"	"Floor 0.0 m->Door12"	"Floor 0.0 m->Door12 width(m)"
0	15000	0	0	75.978	0	0	0	0	0.55	0	0	0	0	0.55	0	0	0	0	0.55	0	0	0	0	0.55	0	0	0	0	1	0	0	0	0	1	0	0	0	0	1	0	0	0	0	1	0	0	0	0	1
1	14997	3	5	75.978	0	5	0	0	0.55	0	0	0	0	0.55	0	0	0	0	0.55	0	0	0	0	0.55	0	0	0	0	1	0	0	0	0	1	0	0	0	1	1	0	0	1	0	1	0	0	0	1	1
2	14972	28	29	75.978	0	29	0	0	0.55	0	0	0	0	0.55	0	0	0	0	0.55	0	0	0	0	0.55	0	0	0	0	1	0	0	0	0	1	0	0	0	1	1	0	0	1	1	1	0	0	1	0	1
3	14947	53	18	75.978	0	18	0	1	0.55	0	0	1	0	0.55	0	0	0	0	0.55	0	0	0	0	0.55	0	0	0	0	1	0	0	0	1	1	0	0	1	1	1	0	0	1	1	1	0	0	1	1	1
4	14910	90	27	75.978	0	27	0	0	0.55	0	0	0	0	0.55	0	0	0	0	0.55	0	0	0	1	0.55	0	0	1	1	1	0	0	1	1	1	0	0	1	0	1	0	0	0	2	1	0	0	2	1	1
5	14872	128	12	75.978	0	12	0	0	0.55	0	0	0	0	0.55	0	0	0	0	0.55	0	0	0	1	0.55	0	0	1	1	1	0	0	1	1	1	0	0	1	2	1	0	0	2	1	1	0	0	1	0	1
6	14833	167	19	75.978	0	19	0	0	0.55	0	0	0	1	0.55	0	0	1	1	0.55	0	0	1	1	0.55	0	0	1	2	1	0	0	2	2	1	0	0	2	1	1	0	0	1	1	1	0	0	1	1	1
7	14795	205	19	75.978	0	19	0	0	0.55	0	0	0	0	0.55	0	0	0	1	0.55	0	0	1	1	0.55	0	0	1	1	1	0	0	1	1	1	0	0	1	2	1	0	0	2	1	1	0	0	1	2	1
8	14753	247	18	75.978	0	18	0	1	0.55	0	0	1	1	0.55	0	0	1	0	0.55	0	0	0	0	0.55	0	0	0	1	1	0	0	1	1	1	0	0	1	1	1	0	0	1	2	1	0	0	2	0	1
9	14708	292	22	75.978	0	22	0	1	0.55	0	0	1	0	0.55	0	0	0	1	0.55	0	0	1	1	0.55	0	0	1	0	1	0	0	0	1	1	0	0	1	1	1	0	0	1	1	1	0	0	1	1	1
10	14666	334	22	75.978	0	22	0	0	0.55	0	0	0	1	0.55	0	0	1	1	0.55	0	0	1	0	0.55	0	0	0	2	1	0	0	2	1	1	0	0	1	0	1	0	0	0	1	1	0	0	1	1	1
11	14623	377	20	75.978	0	20	0	1	0.55	0	0	1	1	0.55	0	0	1	1	0.55	0	0	1	1	0.55	0	0	1	0	1	0	0	0	1	1	0	0	1	1	1	0	0	1	1	1	0	0	1	1	1
12	14574	426	26	75.978	0	26	0	0	0.55	0	0	0	1	0.55	0	0	1	0	0.55	0	0	0	0	0.55	0	0	0	1	1	0	0	1	0	1	0	0	0	1	1	0	0	1	1	1	0	0	1	0	1
13	14524	476	22	75.978	0	22	0	0	0.55	0	0	0	0	0.55	0	0	0	1	0.55	0	0	1	1	0.55	0	0	1	1	1	0	0	1	1	1	0	0	1	0	1	0	0	0	1	1	0	0	1	1	1
14	14482	518	19	75.978	0	19	0	1	0.55	0	0	1	1	0.55	0	0	1	1	0.55	0	0	1	0	0.55	0	0	0	1	1	0	0	1	1	1	0	0	1	1	1	0	0	1	0	1	0	0	0	1	1
15	14426	574	24	75.978	0	24	0	0	0.55	0	0	0	0	0.55	0	0	0	0	0.55	0	0	0	0	0.55	0	0	0	1	1	0	0	1	1	1	0	0	1	2	1	0	0	2	1	1	0	0	1	1	1
16	14373	627	25	75.978	0	25	0	0	0.55	0	0	0	1	0.55	0	0	1	1	0.55	0	0	1	1	0.55	0	0	1	0	1	0	0	0	1	1	0	0	1	0	1	0	0	0	1	1	0	0	1	1	1
17	14324	676	26	75.978	0	26	0	1	0.55	0	0	1	0	0.55	0	0	0	1	0.55	0	0	1	0	0.55	0	0	0	1	1	0	0	1	0	1	0	0	0	1	1	0	0	1	1	1	0	0	1	2	1
18	14267	733	18	75.978	0	18	0	1	0.55	0	0	1	1	0.55	0	0	1	0	0.55	0	0	0	0	0.55	0	0	0	0	1	0	0	0	0	1	0	0	0	1	1	0	0	1	1	1	0	0	1	0	1
19	14215	785	19	75.978	0	19	0	0	0.55	0	0	0	1	0.55	0	0	1	0	0.55	0	0	0	1	0.55	0	0	1	1	1	0	0	1	1	1	0	0	1	1	1	0	0	1	1	1	0	0	1	0	1
20	14160	840	21	75.978	0	21	0	1	0.55	0	0	1	0	0.55	0	0	0	1	0.55	0	0	1	1	0.55	0	0	1	0	1	0	0	0	0	1	0	0	0	1	1	0	0	1	0	1	0	0	0	1	1
21	14105	895	20	75.978	0	20	0	1	0.55	0	0	1	0	0.55	0	0	0	0	0.55	0	0	0	0	0.55	0	0	0	1	1	0	0	1	1	1	0	0	1	0	1	0	0	0	1	1	0	0	1	1	1
22	14055	945	23	75.978	0	23	0	0	0.55	0	0	0	1	0.55	0	0	1	1	0.55	0	0	1	1	0.55	0	0	1	1	1	0	0	1	1	1	0	0	1	2	1	0	0	2	1	1	0	0	1	0	1
23	13998	1002	27	75.978	0	27	0	1	0.55	0	0	1	0	0.55	0	0	0	0	0.55	0	0	0	1	0.55	0	0	1	1	1	0	0	1	1	1	0	0	1	1	1	0	0	1	2	1	0	0	2	1	1
24	13944	1056	19	75.978	0	19	0	0	0.55	0	0	0	0	0.55	0	0	0	1	0.55	0	0	1	0	0.55	0	0	0	0	1	0	0	0	1	1	0	0	1	1	1	0	0	1	0	1	0	0	0	1	1
25	13893	1107	19	75.978	0	19	0	1	0.55	0	0	1	0	0.55	0	0	0	0	0.55	0	0	0	1	0.55	0	0	1	1	1	0	0	1	1	1	0	0	1	0	1	0	0	0	1	1	0	0	1	1	1
26	13845	1155	23	75.978	0	23	0	1	0.55	0	0	1	1	0.55	0	0	1	1	0.55	0	0	1	0	0.55	0	0	0	1	1	0	0	1	1	1	0	0	1	1	1	0	0	1	1	1	0	0	1	0	1
27	13800	1200	16	75.978	0	16	0	0	0.55	0	0	0	1	0.55	0	0	1	0	0.55	0	0	0	0	0.55	0	0	0	0	1	0	0	0	0	1	0	0	0	0	1	0	0	0	2	1	0	0	2	1	1
28	13759	1241	23	75.978	0	23	0	1	0.55	0	0	1	1	0.55	0	0	1	0	0.55	0	0	0	1	0.55	0	0	1	0	1	0	0	0	1	1	0	0	1	1	1	0	0	1	1	1	0	0	1	1	1
29	13709	1291	22	75.978	0	22	0	0	0.55	0	0	0	0	0.55	0	0	0	1	0.55	0	0	1	1	0.55	0	0	1	1	1	0	0	1	1	1	0	0	1	1	1	0	0	1	1	1	0	0	1	0	1
30	13664	1336	30	75.978	0	30	0	1	0.55	0	0	1	1	0.55	0	0	1	0	0.55	0	0	0	1	0.55	0	0	1	0	1	0	0	0	0	1	0	0	0	0	1	0	0	0	0	1	0	0	0	1	1
31	13612	1388	19	75.978	0	19	0	0	0.55	0	0	0	0	0.55	0	0	0	0	0.55	0	0	0	0	0.55	0	0	0	1	1	0	0	1	1	1	0	0	1	1	1	0	0	1	1	1	0	0	1	1	1
32	13557	1443	33	75.978	0	33	0	1	0.55	0	0	1	0	0.55	0	0	0	1	0.55	0	0	1	1	0.55	0	0	1	0	1	0	0	0	0	1	0	0	0	1	1	0	0	1	0	1	0	0	0	0	1
33	13504	1496	1	75.978	0	1	0	0	0.55	0	0	0	1	0.55	0	0	1	1	0.55	0	0	1	1	0.55	0	0	1	1	1	0	0	1	1	1	0	0	1	0	1	0	0	0	1	1	0	0	1	1	1
34	13448	1552	0	75.978	0	0	0	1	0.55	0	0	1	0	0.55	0	0	0	0	0.55	0	0	0	0	0.55	0	0	0	0	1	0	0	0	1	1	0	0	1	2	1	0	0	2	1	1	0	0	1	1	1
35	13390	1610	0	75.978	0	0	0	0	0.55	0	0	0	0	0.55	0	0	0	0	0.55	0	0	0	1	0.55	0	0	1	1	1	0	0	1	1	1	0	0	1	1	1	0	0	1	1	1	0	0	1	1	1
36	13333	1667	0	75.978	0	0	0	1	0.55	0	0	1	1	0.55	0	0	1	1	0.55	0	0	1	0	0.55	0	0	0	1	1	0	0	1	1	1	0	0	1	2	1	0	0	2	1	1	0	0	1	0	1
37	13273	1727	0	75.978	0	0	0	1	0.55	0	0	1	0	0.55	0	0	0	1	0.55	0	0	1	0	0.55	0	0	0	1	1	0	0	1	0	1	0	0	0	0	1	0	0	0	0	1	0	0	0	1	1
38	13220	1780	0	75.978	0	0	0	1	0.55	0	0	1	1	0.55	0	0	1	1	0.55	0	0	1	0	0.55	0	0	0	1	1	0	0	1	1	1	0	0	1	1	1	0	0	1	2	1	0	0	2	1	1
39	13166	1834	0	75.978	0	0	0	0	0.55	0	0	0	0	0.55	0	0	0	1	0.55	0	0	1	1	0.55	0	0	1	0	1	0	0	0	0	1	0	0	0	1	1	0	0	1	0	1	0	0	0	1	1
40	13114	1886	0	75.978	0	0	0	1	0.55	0	0	1	1	0.55	0	0	1	1	0.55	0	0	1	0	0.55	0	0	0	1	1	0	0	1	1	1	0	0	1	1	1	0	0	1	0	1	0	0	0	1	1
41	13058	1942	0	75.978	0	0	0	1	0.55	0	0	1	1	0.55	0	0	1	0	0.55	0	0	0	0	0.55	0	0	0	1	1	0	0	1	0	1	0	0	0	1	1	0	0	1	1	1	0	0	1	1	1
42	13011	1989	0	75.978	0	0	0	1	0.55	0	0	1	0	0.55	0	0	0	1	0.55	0	0	1	1	0.55	0	0	1	1	1	0	0	1	1	1	0	0	1	1	1	0	0	1	1	1	0	0	1	1	1
43	12958	2042	0	75.978	0	0	0	0	0.55	0	0	0	1	0.55	0	0	1	0	0.55	0	0	0	0	0.55	0	0	0	0	1	0	0	0	0	1	0	0	0	1	1	0	0	1	1	1	0	0	1	0	1
44	12901	2099	0	75.978	0	0	0	1	0.55	0	0	1	1	0.55	0	0	1	0	0.55	0	0	0	1	0.55	0	0	1	2	1	0	0	2	1	1	0	0	1	0	1	0	0	0	0	1	0	0	0	1	1
45	12861	2139	0	75.978	0	0	0	1	0.55	0	0	1	1	0.55	0	0	1	1	0.55	0	0	1	1	0.55	0	0	1	0	1	0	0	0	1	1	0	0	1	1	1	0	0	1	1	1	0	0	1	1	1
46	12818	2182	0	75.978	0	0	0	1	0.55	0	0	1	0	0.55	0	0	0	1	0.55	0	0	1	0	0.55	0	0	0	0	1	0	0	0	0	1	0	0	0	0	1	0	0	0	1	1	0	0	1	0	1
47	12767	2233	0	75.978	0	0	0	0	0.55	0	0	0	1	0.55	0	0	1	0	0.55	0	0	0	0	0.55	0	0	0	1	1	0	0	1	2	1	0	0	2	1	1	0	0	1	0	1	0	0	0	1	1
48	12728	2272	0	75.978	0	0	0	1	0.55	0	0	1	1	0.55	0	0	1	1	0.55	0	0	1	0	0.55	0	0	0	1	1	0	0	1	0	1	0	0	0	1	1	0	0	1	1	1	0	0	1	0	1
49	12681	2319	0	75.978	0	0	0	1	0.55	0	0	1	1	0.55	0	0	1	0	0.55	0	0	0	0	0.55	0	0	0	1	1	0	0	1	0	1	0	0	0	1	1	0	0	1	2	1	0	0	2	1	1
50	12641	2359	0	75.978	0	0	0	1	0.55	0	0	1	1	0.55	0	0	1	1	0.55	0	0	1	1	0.55	0	0	1	1	1	0	0	1	0	1	0	0	0	0	1	0	0	0	0	1	0	0	0	1	1
51	12605	2395	0	75.978	0	0	0	0	0.55	0	0	0	0	0.55	0	0	0	1	0.55	0	0	1	0	0.55	0	0	0	1	1	0	0	1	2	1	0	0	2	1	1	0	0	1	1	1	0	0	1	0	1
52	12568	2432	0	75.978	0	0	0	1	0.55	0	0	1	0	0.55	0	0	0	0	0.55	0	0	0	0	0.55	0	0	0	0	1	0	0	0	0	1	0	0	0	1	1	0	0	1	0	1	0	0	0	1	1
53	12528	2472	0	75.978	0	0	0	0	0.55	0	0	0	1	0.55	0	0	1	1	0.55	0	0	1	1	0.55	0	0	1	2	1	0	0	2	0	1	0	0	0	0	1	0	0	0	1	1	0	0	1	0	1
54	12490	2510	0	75.978	0	0	0	1	0.55	0	0	1	1	0.55	0	0	1	1	0.55	0	0	1	0	0.55	0	0	0	0	1	0	0	0	1	1	0	0	1	1	1	0	0	1	0	1	0	0	0	0	1
55	12449	2551	0	75.978	0	0	0	0	0.55	0	0	0	0	0.55	0	0	0	0	0.55	0	0	0	1	0.55	0	0	1	1	1	0	0	1	1	1	0	0	1	0	1	0	0	0	1	1	0	0	1	1	1
56	12423	2577	0	75.978	0	0	0	1	0.55	0	0	1	1	0.55	0	0	1	1	0.55	0	0	1	0	0.55	0	0	0	1	1	0	0	1	1	1	0	0	1	1	1	0	0	1	1	1	0	0	1	1	1
57	12396	2604	0	75.978	0	0	0	0	0.55	0	0	0	1	0.55	0	0	1	0	0.55	0	0	0	1	0.55	0	0	1	1	1	0	0	1	1	1	0	0	1	0	1	0	0	0	0	1	0	0	0	1	1
58	12370	2630	0	75.978	0	0	0	1	0.55	0	0	1	0	0.55	0	0	0	0	0.55	0	0	0	1	0.55	0	0	1	1	1	0	0	1	1	1	0	0	1	1	1	0	0	1	1	1	0	0	1	0	1
59	12337	2663	0	75.978	0	0	0	0	0.55	0	0	0	1	0.55	0	0	1	1	0.55	0	0	1	1	0.55	0	0	1	0	1	0	0	0	1	1	0	0	1	0	1	0	0	0	0	1	0	0	0	1	1
60	12306	2694	0	75.978	0	0	0	1	0.55	0	0	1	0	0.55	0	0	0	0	0.55	0	0	0	0	0.55	0	0	0	1	1	0	0	1	0	1	0	0	0	1	1	0	0	1	0	1	0	0	0	0	1
61	12280	2720	0	75.978	0	0	0	1	0.55	0	0	1	1	0.55	0	0	1	0	0.55	0	0	0	1	0.55	0	0	1	1	1	0	0	1	1	1	0	0	1	1	1	0	0	1	1	1	0	0	1	1	1
62	12257	2743	0	75.978	0	0	0	0	0.55	0	0	0	0	0.55	0	0	0	1	0.55	0	0	1	0	0.55	0	0	0	1	1	0	0	1	1	1	0	0	1	0	1	0	0	0	0	1	0	0	0	2	1
63	12230	2770	0	75.978	0	0	0	1	0.55	0	0	1	1	0.55	0	0	1	1	0.55	0	0	1	0	0.55	0	0	0	1	1	0	0	1	1	1	0	0	1	2	1	0	0	2	1	1	0	0	1	0	1
64	12202	2798	0	75.978	0	0	0	0	0.55	0	0	0	0	0.55	0	0	0	0	0.55	0	0	0	1	0.55	0	0	1	0	1	0	0	0	1	1	0	0	1	1	1	0	0	1	1	1	0	0	1	0	1
65	12180	2820	0	75.978	0	0	0	1	0.55	0	0	1	0	0.55	0	0	0	1	0.55	0	0	1	1	0.55	0	0	1	0	1	0	0	0	1	1	0	0	1	1	1	0	0	1	1	1	0	0	1	0	1
66	12155	2845	0	75.978	0	0	0	0	0.55	0	0	0	0	0.55	0	0	0	1	0.55	0	0	1	0	0.55	0	0	0	0	1	0	0	0	1	1	0	0	1	1	1	0	0	1	2	1	0	0	2	1	1
67	12126	2874	0	75.978	0	0	0	0	0.55	0	0	0	1	0.55	0	0	1	1	0.55	0	0	1	1	0.55	0	0	1	1	1	0	0	1	1	1	0	0	1	1	1	0	0	1	1	1	0	0	1	0	1
68	12102	2898	0	75.978	0	0	0	0	0.55	0	0	0	1	0.55	0	0	1	0	0.55	0	0	0	1	0.55	0	0	1	0	1	0	0	0	1	1	0	0	1	1	1	0	0	1	0	1	0	0	0	2	1
69	12075	2925	0	75.978	0	0	0	1	0.55	0	0	1	1	0.55	0	0	1	0	0.55	0	0	0	0	0.55	0	0	0	1	1	0	0	1	1	1	0	0	1	1	1	0	0	1	1	1	0	0	1	0	1
70	12048	2952	0	75.978	0	0	0	0	0.55	0	0	0	0	0.55	0	0	0	1	0.55	0	0	1	1	0.55	0	0	1	1	1	0	0	1	1	1	0	0	1	1	1	0	0	1	1	1	0	0	1	0	1
71	12017	2983	0	75.978	0	0	0	0	0.55	0	0	0	0	0.55	0	0	0	0	0.55	0	0	0	1	0.55	0	0	1	1	1	0	0	1	1	1	0	0	1	0	1	0	0	0	1	1	0	0	1	1	1
72	11991	3009	0	75.978	0	0	0	1	0.55	0	0	1	0	0.55	0	0	0	1	0.55	0	0	1	0	0.55	0	0	0	1	1	0	0	1	1	1	0	0	1	1	1	0	0	1	1	1	0	0	1	0	1
73	11966	3034	0	75.978	0	0	0	0	0.55	0	0	0	1	0.55	0	0	1	1	0.55	0	0	1	2	0.55	0	0	2	1	1	0	0	1	0	1	0	0	0	2	1	0	0	2	0	1	0	0	0	1	1
74	11938	3062	0	75.978	0	0	0	0	0.55	0	0	0	0	0.55	0	0	0	1	0.55	0	0	1	0	0.55	0	0	0	1	1	0	0	1	0	1	0	0	0	1	1	0	0	1	1	1	0	0	1	1	1
75	11911	3089	0	75.978	0	0	0	1	0.55	0	0	1	1	0.55	0	0	1	0	0.55	0	0	0	0	0.55	0	0	0	0	1	0	0	0	1	1	0	0	1	0	1	0	0	0	1	1	0	0	1	1	1
76	11883	3117	0	75.978	0	0	0	0	0.55	0	0	0	0	0.55	0	0	0	1	0.55	0	0	1	1	0.55	0	0	1	1	1	0	0	1	1	1	0	0	1	0	1	0	0	0	1	1	0	0	1	1	1
77	11861	3139	0	75.978	0	0	0	1	0.55	0	0	1	1	0.55	0	0	1	1	0.55	0	0	1	0	0.55	0	0	0	1	1	0	0	1	1	1	0	0	1	1	1	0	0	1	1	1	0	0	1	1	1
78	11840	3160	0	75.978	0	0	0	0	0.55	0	0	0	0	0.55	0	0	0	1	0.55	0	0	1	1	0.55	0	0	1	1	1	0	0	1	2	1	0	0	2	2	1	0	0	2	1	1	0	0	1	1	1
79	11814	3186	0	75.978	0	0	0	0	0.55	0	0	0	1	0.55	0	0	1	0	0.55	0	0	0	0	0.55	0	0	0	1	1	0	0	1	0	1	0	0	0	1	1	0	0	1	1	1	0	0	1	1	1
80	11788	3212	0	75.978	0	0	0	1	0.55	0	0	1	0	0.55	0	0	0	0	0.55	0	0	0	0	0.55	0	0	0	0	1	0	0	0	1	1	0	0	1	1	1	0	0	1	1	1	0	0	1	0	1
81	11762	3238	0	75.978	0	0	0	1	0.55	0	0	1	1	0.55	0	0	1	1	0.55	0	0	1	1	0.55	0	0	1	1	1	0	0	1	1	1	0	0	1	1	1	0	0	1	0	1	0	0	0	1	1
82	11735	3265	0	75.978	0	0	0	0	0.55	0	0	0	0	0.55	0	0	0	0	0.55	0	0	0	1	0.55	0	0	1	1	1	0	0	1	2	1	0	0	2	1	1	0	0	1	2	1	0	0	2	0	1
83	11709	3291	0	75.978	0	0	0	1	0.55	0	0	1	1	0.55	0	0	1	0	0.55	0	0	0	0	0.55	0	0	0	1	1	0	0	1	1	1	0	0	1	1	1	0	0	1	1	1	0	0	1	1	1
84	11684	3316	0	75.978	0	0	0	1	0.55	0	0	1	0	0.55	0	0	0	1	0.55	0	0	1	0	0.55	0	0	0	1	1	0	0	1	1	1	0	0	1	1	1	0	0	1	1	1	0	0	1	1	1
85	11659	3341	0	75.978	0	0	0	0	0.55	0	0	0	1	0.55	0	0	1	1	0.55	0	0	1	1	0.55	0	0	1	0	1	0	0	0	1	1	0	0	1	0	1	0	0	0	1	1	0	0	1	1	1
86	11626	3374	0	75.978	0	0	0	1	0.55	0	0	1	0	0.55	0	0	0	0	0.55	0	0	0	0	0.55	0	0	0	2	1	0	0	2	1	1	0	0	1	1	1	0	0	1	1	1	0	0	1	1	1
87	11597	3403	0	75.978	0	0	0	0	0.55	0	0	0	0	0.55	0	0	0	1	0.55	0	0	1	1	0.55	0	0	1	1	1	0	0	1	0	1	0	0	0	1	1	0	0	1	0	1	0	0	0	1	1
88	11575	3425	0	75.978	0	0	0	1	0.55	0	0	1	1	0.55	0	0	1	0	0.55	0	0	0	0	0.55	0	0	0	0	1	0	0	0	1	1	0	0	1	1	1	0	0	1	1	1	0	0	1	1	1
89	11549	3451	0	75.978	0	0	0	0	0.55	0	0	0	0	0.55	0	0	0	1	0.55	0	0	1	1	0.55	0	0	1	1	1	0	0	1	2	1	0	0	2	2	1	0	0	2	1	1	0	0	1	0	1
90	11527	3473	0	75.978	0	0	0	1	0.55	0	0	1	1	0.55	0	0	1	0	0.55	0	0	0	1	0.55	0	0	1	1	1	0	0	1	0	1	0	0	0	1	1	0	0	1	1	1	0	0	1	1	1
91	11502	3498	0	75.978	0	0	0	0	0.55	0	0	0	0	0.55	0	0	0	1	0.55	0	0	1	0	0.55	0	0	0	1	1	0	0	1	1	1	0	0	1	1	1	0	0	1	1	1	0	0	1	1	1
92	11477	3523	0	75.978	0	0	0	1	0.55	0	0	1	0	0.55	0	0	0	0	0.55	0	0	0	1	0.55	0	0	1	1	1	0	0	1	1	1	0	0	1	0	1	0	0	0	1	1	0	0	1	0	1
93	11448	3552	0	75.978	0	0	0	1	0.55	0	0	1	1	0.55	0	0	1	1	0.55	0	0	1	1	0.55	0	0	1	0	1	0	0	0	1	1	0	0	1	2	1	0	0	2	0	1	0	0	0	1	1
94	11423	3577	0	75.978	0	0	0	1	0.55	0	0	1	1	0.55	0	0	1	1	0.55	0	0	1	0	0.55	0	0	0	1	1	0	0	1	1	1	0	0	1	1	1	0	0	1	1	1	0	0	1	1	1
95	11393	3607	0	75.978	0	0	0	0	0.55	0	0	0	0	0.55	0	0	0	0	0.55	0	0	0	1	0.55	0	0	1	1	1	0	0	1	1	1	0	0	1	1	1	0	0	1	0	1	0	0	0	1	1
96	11365	3635	0	75.978	0	0	0	0	0.55	0	0	0	1	0.55	0	0	1	1	0.55	0	0	1	1	0.55	0	0	1	0	1	0	0	0	1	1	0	0	1	1	1	0	0	1	0	1	0	0	0	0	1
97	11341	3659	0	75.978	0	0	0	1	0.55	0	0	1	0	0.55	0	0	0	1	0.55	0	0	1	1	0.55	0	0	1	1	1	0	0	1	1	1	0	0	1	1	1	0	0	1	1	1	0	0	1	1	1
98	11317	3683	0	75.978	0	0	0	0	0.55	0	0	0	1	0.55	0	0	1	0	0.55	0	0	0	0	0.55	0	0	0	1	1	0	0	1	1	1	0	0	1	1	1	0	0	1	1	1	0	0	1	0	1
99	11295	3705	0	75.978	0	0	0	1	0.55	0	0	1	1	0.55	0	0	1	1	0.55	0	0	1	1	0.55	0	0	1	0	1	0	0	0	2	1	0	0	2	1	1	0	0	1	0	1	0	0	0	0	1
100	11265	3735	0	75.978	0	0	0	0	0.55	0	0	0	0	0.55	0	0	0	0	0.55	0	0	0	1	0.55	0	0	1	2	1	0	0	2	0	1	0	0	0	1	1	0	0	1	1	1	0	0	1	1	1
101	11237	3763	0	75.978	0	0	0	1	0.55	0	0	1	1	0.55	0	0	1	1	0.55	0	0	1	1	0.55	0	0	1	0	1	0	0	0	1	1	0	0	1	1	1	0	0	1	1	1	0	0	1	0	1
102	11206	3794	0	75.978	0	0	0	0	0.55	0	0	0	1	0.55	0	0	1	1	0.55	0	0	1	0	0.55	0	0	0	2	1	0	0	2	1	1	0	0	1	0	1	0	0	0	1	1	0	0	1	0	1
103	11180	3820	0	75.978	0	0	0	1	0.55	0	0	1	1	0.55	0	0	1	1	0.55	0	0	1	1	0.55	0	0	1	0	1	0	0	0	1	1	0	0	1	2	1	0	0	2	1	1	0	0	1	2	1
104	11152	3848	0	75.978	0	0	0	1	0.55	0	0	1	0	0.55	0	0	0	0	0.55	0	0	0	0	0.55	0	0	0	2	1	0	0	2	1	1	0	0	1	0	1	0	0	0	1	1	0	0	1	0	1
105	11128	3872	0	75.978	0	0	0	1	0.55	0	0	1	0	0.55	0	0	0	1	0.55	0	0	1	1	0.55	0	0	1	0	1	0	0	0	2	1	0	0	2	1	1	0	0	1	1	1	0	0	1	1	1
106	11092	3908	0	75.978	0	0	0	0	0.55	0	0	0	0	0.55	0	0	0	0	0.55	0	0	0	0	0.55	0	0	0	0	1	0	0	0	1	1	0	0	1	1	1	0	0	1	1	1	0	0	1	1	1
107	11063	3937	0	75.978	0	0	0	1	0.55	0	0	1	0	0.55	0	0	0	1	0.55	0	0	1	1	0.55	0	0	1	1	1	0	0	1	1	1	0	0	1	1	1	0	0	1	1	1	0	0	1	1	1
108	11039	3961	0	75.978	0	0	0	0	0.55	0	0	0	0	0.55	0	0	0	1	0.55	0	0	1	1	0.55	0	0	1	1	1	0	0	1	1	1	0	0	1	1	1	0	0	1	0	1	0	0	0	0	1
109	11009	3991	0	75.978	0	0	0	1	0.55	0	0	1	0	0.55	0	0	0	0	0.55	0	0	0	0	0.55	0	0	0	0	1	0	0	0	0	1	0	0	0	1	1	0	0	1	1	1	0	0	1	1	1
110	10984	4016	0	75.978	0	0	0	0	0.55	0	0	0	1	0.55	0	0	1	1	0.55	0	0	1	1	0.55	0	0	1	2	1	0	0	2	1	1	0	0	1	1	1	0	0	1	0	1	0	0	0	1	1
111	10954	4046	0	75.978	0	0	0	1	0.55	0	0	1	0	0.55	0	0	0	0	0.55	0	0	0	0	0.55	0	0	0	1	1	0	0	1	1	1	0	0	1	1	1	0	0	1	1	1	0	0	1	1	1
112	10930	4070	0	75.978	0	0	0	0	0.55	0	0	0	1	0.55	0	0	1	1	0.55	0	0	1	1	0.55	0	0	1	1	1	0	0	1	1	1	0	0	1	0	1	0	0	0	1	1	0	0	1	1	1
113	10901	4099	0	75.978	0	0	0	1	0.55	0	0	1	0	0.55	0	0	0	0	0.55	0	0	0	1	0.55	0	0	1	1	1	0	0	1	1	1	0	0	1	2	1	0	0	2	1	1	0	0	1	1	1
114	10874	4126	0	75.978	0	0	0	0	0.55	0	0	0	0	0.55	0	0	0	1	0.55	0	0	1	0	0.55	0	0	0	1	1	0	0	1	1	1	0	0	1	1	1	0	0	1	1	1	0	0	1	1	1
115	10845	4155	0	75.978	0	0	0	1	0.55	0	0	1	1	0.55	0	0	1	0	0.55	0	0	0	1	0.55	0	0	1	0	1	0	0	0	1	1	0	0	1	1	1	0	0	1	1	1	0	0	1	0	1
116	10816	4184	0	75.978	0	0	0	1	0.55	0	0	1	0	0.55	0	0	0	1	0.55	0	0	1	1	0.55	0	0	1	1	1	0	0	1	1	1	0	0	1	1	1	0	0	1	0	1	0	0	0	2	1
117	10789	4211	0	75.978	0	0	0	0	0.55	0	0	0	0	0.55	0	0	0	1	0.55	0	0	1	0	0.55	0	0	0	0	1	0	0	0	1	1	0	0	1	1	1	0	0	1	1	1	0	0	1	1	1
118	10762	4238	0	75.978	0	0	0	1	0.55	0	0	1	1	0.55	0	0	1	0	0.55	0	0	0	0	0.55	0	0	0	1	1	0	0	1	1	1	0	0	1	1	1	0	0	1	1	1	0	0	1	0	1
119	10734	4266	0	75.978	0	0	0	1	0.55	0	0	1	0	0.55	0	0	0	1	0.55	0	0	1	1	0.55	0	0	1	1	1	0	0	1	1	1	0	0	1	1	1	0	0	1	1	1	0	0	1	1	1
120	10704	4296	0	75.978	0	0	0	0	0.55	0	0	0	1	0.55	0	0	1	0	0.55	0	0	0	0	0.55	0	0	0	1	1	0	0	1	0	1	0	0	0	1	1	0	0	1	0	1	0	0	0	1	1
121	10677	4323	0	75.978	0	0	0	1	0.55	0	0	1	0	0.55	0	0	0	1	0.55	0	0	1	0	0.55	0	0	0	0	1	0	0	0	1	1	0	0	1	1	1	0	0	1	1	1	0	0	1	0	1
122	10650	4350	0	75.978	0	0	0	1	0.55	0	0	1	0	0.55	0	0	0	1	0.55	0	0	1	1	0.55	0	0	1	1	1	0	0	1	1	1	0	0	1	1	1	0	0	1	1	1	0	0	1	1	1
123	10621	4379	0	75.978	0	0	0	0	0.55	0	0	0	1	0.55	0	0	1	0	0.55	0	0	0	0	0.55	0	0	0	0	1	0	0	0	1	1	0	0	1	1	1	0	0	1	0	1	0	0	0	1	1
124	10592	4408	0	75.978	0	0	0	1	0.55	0	0	1	0	0.55	0	0	0	1	0.55	0	0	1	0	0.55	0	0	0	1	1	0	0	1	1	1	0	0	1	0	1	0	0	0	2	1	0	0	2	1	1
125	10566	4434	0	75.978	0	0	0	0	0.55	0	0	0	1	0.55	0	0	1	1	0.55	0	0	1	1	0.55	0	0	1	0	1	0	0	0	1	1	0	0	1	1	1	0	0	1	0	1	0	0	0	0	1
126	10537	4463	0	75.978	0	0	0	1	0.55	0	0	1	1	0.55	0	0	1	1	0.55	0	0	1	1	0.55	0	0	1	1	1	0	0	1	1	1	0	0	1	1	1	0	0	1	1	1	0	0	1	1	1
127	10508	4492	0	75.978	0	0	0	1	0.55	0	0	1	0	0.55	0	0	0	0	0.55	0	0	0	0	0.55	0	0	0	2	1	0	0	2	2	1	0	0	2	1	1	0	0	1	1	1	0	0	1	1	1
128	10478	4522	0	75.978	0	0	0	1	0.55	0	0	1	0	0.55	0	0	0	1	0.55	0	0	1	1	0.55	0	0	1	0	1	0	0	0	1	1	0	0	1	1	1	0	0	1	1	1	0	0	1	1	1
129	10449	4551	0	75.978	0	0	0	0	0.55	0	0	0	1	0.55	0	0	1	0	0.55	0	0	0	1	0.55	0	0	1	1	1	0	0	1	0	1	0	0	0	1	1	0	0	1	2	1	0	0	2	1	1
130	10421	4579	0	75.978	0	0	0	1	0.55	0	0	1	0	0.55	0	0	0	1	0.55	0	0	1	0	0.55	0	0	0	0	1	0	0	0	1	1	0	0	1	1	1	0	0	1	0	1	0	0	0	1	1
131	10398	4602	0	75.978	0	0	0	0	0.55	0	0	0	1	0.55	0	0	1	0	0.55	0	0	0	1	0.55	0	0	1	1	1	0	0	1	0	1	0	0	0	2	1	0	0	2	1	1	0	0	1	0	1
132	10371	4629	0	75.978	0	0	0	1	0.55	0	0	1	1	0.55	0	0	1	0	0.55	0	0	0	1	0.55	0	0	1	1	1	0	0	1	1	1	0	0	1	0	1	0	0	0	1	1	0	0	1	1	1
133	10344	4656	0	75.978	0	0	0	1	0.55	0	0	1	0	0.55	0	0	0	0	0.55	0	0	0	1	0.55	0	0	1	1	1	0	0	1	0	1	0	0	0	1	1	0	0	1	1	1	0	0	1	1	1
134	10315	4685	0	75.978	0	0	0	1	0.55	0	0	1	1	0.55	0	0	1	1	0.55	0	0	1	1	0.55	0	0	1	1	1	0	0	1	1	1	0	0	1	1	1	0	0	1	0	1	0	0	0	1	1
135	10288	4712	0	75.978	0	0	0	0	0.55	0	0	0	0	0.55	0	0	0	1	0.55	0	0	1	0	0.55	0	0	0	0	1	0	0	0	1	1	0	0	1	0	1	0	0	0	1	1	0	0	1	1	1
136	10261	4739	0	75.978	0	0	0	0	0.55	0	0	0	0	0.55	0	0	0	1	0.55	0	0	1	1	0.55	0	0	1	1	1	0	0	1	1	1	0	0	1	1	1	0	0	1	0	1	0	0	0	1	1
137	10234	4766	0	75.978	0	0	0	1	0.55	0	0	1	1	0.55	0	0	1	1	0.55	0	0	1	0	0.55	0	0	0	0	1	0	0	0	1	1	0	0	1	1	1	0	0	1	2	1	0	0	2	1	1
138	10203	4797	0	75.978	0	0	0	1	0.55	0	0	1	1	0.55	0	0	1	1	0.55	0	0	1	1	0.55	0	0	1	1	1	0	0	1	0	1	0	0	0	1	1	0	0	1	1	1	0	0	1	1	1
139	10178	4822	0	75.978	0	0	0	0	0.55	0	0	0	0	0.55	0	0	0	0	0.55	0	0	0	1	0.55	0	0	1	0	1	0	0	0	1	1	0	0	1	0	1	0	0	0	1	1	0	0	1	1	1
140	10151	4849	0	75.978	0	0	0	1	0.55	0	0	1	1	0.55	0	0	1	0	0.55	0	0	0	0	0.55	0	0	0	0	1	0	0	0	1	1	0	0	1	0	1	0	0	0	0	1	0	0	0	1	1
141	10123	4877	0	75.978	0	0	0	0	0.55	0	0	0	1	0.55	0	0	1	1	0.55	0	0	1	1	0.55	0	0	1	1	1	0	0	1	1	1	0	0	1	1	1	0	0	1	0	1	0	0	0	0	1
142	10099	4901	0	75.978	0	0	0	1	0.55	0	0	1	0	0.55	0	0	0	0	0.55	0	0	0	1	0.55	0	0	1	1	1	0	0	1	1	1	0	0	1	1	1	0	0	1	1	1	0	0	1	1	1
143	10073	4927	0	75.978	0	0	0	0	0.55	0	0	0	0	0.55	0	0	0	0	0.55	0	0	0	1	0.55	0	0	1	0	1	0	0	0	1	1	0	0	1	0	1	0	0	0	1	1	0	0	1	1	1
144	10049	4951	0	75.978	0	0	0	1	0.55	0	0	1	1	0.55	0	0	1	1	0.55	0	0	1	1	0.55	0	0	1	1	1	0	0	1	1	1	0	0	1	1	1	0	0	1	1	1	0	0	1	0	1
145	10023	4977	0	75.978	0	0	0	1	0.55	0	0	1	0	0.55	0	0	0	0	0.55	0	0	0	0	0.55	0	0	0	1	1	0	0	1	1	1	0	0	1	0	1	0	0	0	0	1	0	0	0	0	1
146	9998	5002	0	75.978	0	0	0	0	0.55	0	0	0	1	0.55	0	0	1	1	0.55	0	0	1	1	0.55	0	0	1	1	1	0	0	1	1	1	0	0	1	1	1	0	0	1	1	1	0	0	1	1	1
147	9978	5022	0	75.978	0	0	0	0	0.55	0	0	0	0	0.55	0	0	0	1	0.55	0	0	1	0	0.55	0	0	0	1	1	0	0	1	1	1	0	0	1	1	1	0	0	1	2	1	0	0	2	1	1
148	9950	5050	0	75.978	0	0	0	0	0.55	0	0	0	0	0.55	0	0	0	0	0.55	0	0	0	1	0.55	0	0	1	1	1	0	0	1	1	1	0	0	1	0	1	0	0	0	1	1	0	0	1	1	1
149	9924	5076	0	75.978	0	0	0	1	0.55	0	0	1	0	0.55	0	0	0	1	0.55	0	0	1	0	0.55	0	0	0	1	1	0	0	1	1	1	0	0	1	1	1	0	0	1	0	1	0	0	0	1	1
150	9899	5101	0	75.978	0	0	0	0	0.55	0	0	0	0	0.55	0	0	0	0	0.55	0	0	0	0	0.55	0	0	0	0	1	0	0	0	0	1	0	0	0	0	1	0	0	0	1	1	0	0	1	1	1
151	9875	5125	0	75.978	0	0	0	0	0.55	0	0	0	0	0.55	0	0	0	1	0.55	0	0	1	0	0.55	0	0	0	1	1	0	0	1	0	1	0	0	0	1	1	0	0	1	1	1	0	0	1	0	1
152	9852	5148	0	75.978	0	0	0	1	0.55	0	0	1	1	0.55	0	0	1	1	0.55	0	0	1	1	0.55	0	0	1	0	1	0	0	0	1	1	0	0	1	0	1	0	0	0	1	1	0	0	1	1	1
153	9826	5174	0	75.978	0	0	0	1	0.55	0	0	1	1	0.55	0	0	1	1	0.55	0	0	1	1	0.55	0	0	1	1	1	0	0	1	2	1	0	0	2	1	1	0	0	1	1	1	0	0	1	1	1
154	9800	5200	0	75.978	0	0	0	0	0.55	0	0	0	0	0.55	0	0	0	0	0.55	0	0	0	0	0.55	0	0	0	1	1	0	0	1	1	1	0	0	1	0	1	0	0	0	0	1	0	0	0	0	1
155	9777	5223	0	75.978	0	0	0	1	0.55	0	0	1	0	0.55	0	0	0	1	0.55	0	0	1	1	0.55	0	0	1	0	1	0	0	0	1	1	0	0	1	0	1	0	0	0	0	1	0	0	0	1	1
156	9752	5248	0	75.978	0	0	0	0	0.55	0	0	0	1	0.55	0	0	1	0	0.55	0	0	0	1	0.55	0	0	1	1	1	0	0	1	0	1	0	0	0	1	1	0	0	1	1	1	0	0	1	1	1
157	9730	5270	0	75.978	0	0	0	1	0.55	0	0	1	0	0.55	0	0	0	1	0.55	0	0	1	0	0.55	0	0	0	1	1	0	0	1	1	1	0	0	1	0	1	0	0	0	0	1	0	0	0	0	1
158	9709	5291	0	75.978	0	0	0	0	0.55	0	0	0	0	0.55	0	0	0	1	0.55	0	0	1	0	0.55	0	0	0	1	1	0	0	1	1	1	0	0	1	1	1	0	0	1	1	1	0	0	1	1	1
159	9683	5317	0	75.978	0	0	0	0	0.55	0	0	0	1	0.55	0	0	1	0	0.55	0	0	0	1	0.55	0	0	1	1	1	0	0	1	1	1	0	0	1	0	1	0	0	0	1	1	0	0	1	1	1
160	9665	5335	0	75.978	0	0	0	1	0.55	0	0	1	1	0.55	0	0	1	1	0.55	0	0	1	0	0.55	0	0	0	1	1	0	0	1	0	1	0	0	0	1	1	0	0	1	0	1	0	0	0	0	1
161	9642	5358	0	75.978	0	0	0	0	0.55	0	0	0	0	0.55	0	0	0	1	0.55	0	0	1	1	0.55	0	0	1	0	1	0	0	0	1	1	0	0	1	1	1	0	0	1	1	1	0	0	1	1	1
162	9620	5380	0	75.978	0	0	0	1	0.55	0	0	1	1	0.55	0	0	1	0	0.55	0	0	0	0	0.55	0	0	0	1	1	0	0	1	1	1	0	0	1	0	1	0	0	0	1	1	0	0	1	0	1
163	9598	5402	0	75.978	0	0	0	1	0.55	0	0	1	1	0.55	0	0	1	1	0.55	0	0	1	1	0.55	0	0	1	0	1	0	0	0	1	1	0	0	1	1	1	0	0	1	1	1	0	0	1	1	1
164	9579	5421	0	75.978	0	0	0	0	0.55	0	0	0	1	0.55	0	0	1	0	0.55	0	0	0	0	0.55	0	0	0	0	1	0	0	0	0	1	0	0	0	1	1	0	0	1	1	1	0	0	1	0	1
165	9558	5442	0	75.978	0	0	0	1	0.55	0	0	1	0	0.55	0	0	0	1	0.55	0	0	1	1	0.55	0	0	1	1	1	0	0	1	0	1	0	0	0	0	1	0	0	0	1	1	0	0	1	1	1
166	9534	5466	0	75.978	0	0	0	1	0.55	0	0	1	1	0.55	0	0	1	0	0.55	0	0	0	1	0.55	0	0	1	0	1	0	0	0	1	1	0	0	1	1	1	0	0	1	0	1	0	0	0	0	1
167	9512	5488	0	75.978	0	0	0	1	0.55	0	0	1	0	0.55	0	0	0	1	0.55	0	0	1	1	0.55	0	0	1	1	1	0	0	1	0	1	0	0	0	1	1	0	0	1	1	1	0	0	1	1	1
168	9488	5512	0	75.978	0	0	0	0	0.55	0	0	0	1	0.55	0	0	1	0	0.55	0	0	0	0	0.55	0	0	0	1	1	0	0	1	1	1	0	0	1	0	1	0	0	0	1	1	0	0	1	1	1
169	9465	5535	0	75.978	0	0	0	0	0.55	0	0	0	1	0.55	0	0	1	0	0.55	0	0	0	1	0.55	0	0	1	1	1	0	0	1	1	1	0	0	1	0	1	0	0	0	1	1	0	0	1	1	1
170	9441	5559	0	75.978	0	0	0	1	0.55	0	0	1	1	0.55	0	0	1	1	0.55	0	0	1	0	0.55	0	0	0	1	1	0	0	1	1	1	0	0	1	1	1	0	0	1	0	1	0	0	0	1	1
171	9421	5579	0	75.978	0	0	0	1	0.55	0	0	1	1	0.55	0	0	1	0	0.55	0	0	0	1	0.55	0	0	1	1	1	0	0	1	1	1	0	0	1	1	1	0	0	1	0	1	0	0	0	1	1
172	9400	5600	0	75.978	0	0	0	0	0.55	0	0	0	1	0.55	0	0	1	0	0.55	0	0	0	1	0.55	0	0	1	0	1	0	0	0	1	1	0	0	1	1	1	0	0	1	1	1	0	0	1	0	1
173	9381	5619	0	75.978	0	0	0	1	0.55	0	0	1	0	0.55	0	0	0	1	0.55	0	0	1	0	0.55	0	0	0	1	1	0	0	1	1	1	0	0	1	1	1	0	0	1	1	1	0	0	1	1	1
174	9357	5643	0	75.978	0	0	0	0	0.55	0	0	0	1	0.55	0	0	1	0	0.55	0	0	0	1	0.55	0	0	1	1	1	0	0	1	0	1	0	0	0	1	1	0	0	1	1	1	0	0	1	1	1
175	9339	5661	0	75.978	0	0	0	1	0.55	0	0	1	0	0.55	0	0	0	1	0.55	0	0	1	1	0.55	0	0	1	1	1	0	0	1	1	1	0	0	1	0	1	0	0	0	0	1	0	0	0	1	1
176	9318	5682	0	75.978	0	0	0	1	0.55	0	0	1	1	0.55	0	0	1	0	0.55	0	0	0	0	0.55	0	0	0	1	1	0	0	1	0	1	0	0	0	2	1	0	0	2	1	1	0	0	1	0	1
177	9300	5700	0	75.978	0	0	0	1	0.55	0	0	1	0	0.55	0	0	0	0	0.55	0	0	0	1	0.55	0	0	1	1	1	0	0	1	0	1	0	0	0	0	1	0	0	0	1	1	0	0	1	2	1
178	9281	5719	0	75.978	0	0	0	2	0.55	0	0	2	1	0.55	0	0	1	0	0.55	0	0	0	1	0.55	0	0	1	2	1	0	0	2	1	1	0	0	1	1	1	0	0	1	0	1	0	0	0	0	1
179	9261	5739	0	75.978	0	0	0	1	0.55	0	0	1	1	0.55	0	0	1	1	0.55	0	0	1	1	0.55	0	0	1	1	1	0	0	1	0	1	0	0	0	1	1	0	0	1	1	1	0	0	1	0	1
180	9238	5762	0	75.978	0	0	0	0	0.55	0	0	0	0	0.55	0	0	0	1	0.55	0	0	1	0	0.55	0	0	0	0	1	0	0	0	1	1	0	0	1	0	1	0	0	0	1	1	0	0	1	1	1
181	9221	5779	0	75.978	0	0	0	0	0.55	0	0	0	1	0.55	0	0	1	0	0.55	0	0	0	1	0.55	0	0	1	1	1	0	0	1	0	1	0	0	0	1	1	0	0	1	0	1	0	0	0	0	1
182	9199	5801	0	75.978	0	0	0	1	0.55	0	0	1	0	0.55	0	0	0	1	0.55	0	0	1	0	0.55	0	0	0	1	1	0	0	1	1	1	0	0	1	1	1	0	0	1	1	1	0	0	1	1	1
183	9180	5820	0	75.978	0	0	0	1	0.55	0	0	1	1	0.55	0	0	1	0	0.55	0	0	0	1	0.55	0	0	1	0	1	0	0	0	1	1	0	0	1	1	1	0	0	1	1	1	0	0	1	1	1
184	9159	5841	0	75.978	0	0	0	0	0.55	0	0	0	0	0.55	0	0	0	0	0.55	0	0	0	0	0.55	0	0	0	1	1	0	0	1	1	1	0	0	1	0	1	0	0	0	0	1	0	0	0	1	1
185	9141	5859	0	75.978	0	0	0	1	0.55	0	0	1	1	0.55	0	0	1	0	0.55	0	0	0	1	0.55	0	0	1	2	1	0	0	2	1	1	0	0	1	1	1	0	0	1	1	1	0	0	1	0	1
186	9119	5881	0	75.978	0	0	0	1	0.55	0	0	1	1	0.55	0	0	1	0	0.55	0	0	0	1	0.55	0	0	1	1	1	0	0	1	1	1	0	0	1	0	1	0	0	0	0	1	0	0	0	1	1
187	9103	5897	0	75.978	0	0	0	1	0.55	0	0	1	0	0.55	0	0	0	0	0.55	0	0	0	1	0.55	0	0	1	1	1	0	0	1	1	1	0	0	1	1	1	0	0	1	1	1	0	0	1	1	1
188	9084	5916	0	75.978	0	0	0	0	0.55	0	0	0	1	0.55	0	0	1	0	0.55	0	0	0	0	0.55	0	0	0	1	1	0	0	1	0	1	0	0	0	1	1	0	0	1	0	1	0	0	0	0	1
189	9060	5940	0	75.978	0	0	0	1	0.55	0	0	1	0	0.55	0	0	0	1	0.55	0	0	1	1	0.55	0	0	1	1	1	0	0	1	1	1	0	0	1	0	1	0	0	0	0	1	0	0	0	1	1
190	9040	5960	0	75.978	0	0	0	0	0.55	0	0	0	1	0.55	0	0	1	0	0.55	0	0	0	0	0.55	0	0	0	1	1	0	0	1	1	1	0	0	1	1	1	0	0	1	1	1	0	0	1	0	1
191	9019	5981	0	75.978	0	0	0	0	0.55	0	0	0	1	0.55	0	0	1	1	0.55	0	0	1	1	0.55	0	0	1	0	1	0	0	0	0	1	0	0	0	1	1	0	0	1	1	1	0	0	1	1	1
192	8997	6003	0	75.978	0	0	0	1	0.55	0	0	1	1	0.55	0	0	1	0	0.55	0	0	0	0	0.55	0	0	0	0	1	0	0	0	1	1	0	0	1	1	1	0	0	1	1	1	0	0	1	1	1
193	8983	6017	0	75.978	0	0	0	0	0.55	0	0	0	0	0.55	0	0	0	1	0.55	0	0	1	0	0.55	0	0	0	1	1	0	0	1	1	1	0	0	1	1	1	0	0	1	0	1	0	0	0	0	1
194	8961	6039	0	75.978	0	0	0	1	0.55	0	0	1	1	0.55	0	0	1	0	0.55	0	0	0	1	0.55	0	0	1	1	1	0	0	1	1	1	0	0	1	1	1	0	0	1	1	1	0	0	1	1	1
195	8941	6059	0	75.978	0	0	0	1	0.55	0	0	1	0	0.55	0	0	0	1	0.55	0	0	1	1	0.55	0	0	1	0	1	0	0	0	1	1	0	0	1	1	1	0	0	1	1	1	0	0	1	1	1
196	8922	6078	0	75.978	0	0	0	0	0.55	0	0	0	1	0.55	0	0	1	1	0.55	0	0	1	0	0.55	0	0	0	1	1	0	0	1	0	1	0	0	0	1	1	0	0	1	1	1	0	0	1	0	1
197	8906	6094	0	75.978	0	0	0	1	0.55	0	0	1	1	0.55	0	0	1	0	0.55	0	0	0	1	0.55	0	0	1	1	1	0	0	1	0	1	0	0	0	0	1	0	0	0	1	1	0	0	1	1	1
198	8884	6116	0	75.978	0	0	0	1	0.55	0	0	1	1	0.55	0	0	1	0	0.55	0	0	0	1	0.55	0	0	1	1	1	0	0	1	1	1	0	0	1	1	1	0	0	1	1	1	0	0	1	1	1
199	8864	6136	0	75.978	0	0	0	0	0.55	0	0	0	1	0.55	0	0	1	1	0.55	0	0	1	0	0.55	0	0	0	1	1	0	0	1	1	1	0	0	1	1	1	0	0	1	1	1	0	0	1	1	1
200	8844	6156	0	75.978	0	0	0	1	0.55	0	0	1	0	0.55	0	0	0	1	0.55	0	0	1	0	0.55	0	0	0	1	1	0	0	1	0	1	0	0	0	0	1	0	0	0	1	1	0	0	1	1	1
201	8820	6180	0	75.978	0	0	0	0	0.55	0	0	0	0	0.55	0	0	0	1	0.55	0	0	1	1	0.55	0	0	1	0	1	0	0	0	0	1	0	0	0	2	1	0	0	2	0	1	0	0	0	1	1
202	8800	6200	0	75.978	0	0	0	0	0.55	0	0	0	1	0.55	0	0	1	1	0.55	0	0	1	1	0.55	0	0	1	1	1	0	0	1	0	1	0	0	0	0	1	0	0	0	0	1	0	0	0	0	1
203	8777	6223	0	75.978	0	0	0	1	0.55	0	0	1	1	0.55	0	0	1	0	0.55	0	0	0	1	0.55	0	0	1	1	1	0	0	1	0	1	0	0	0	1	1	0	0	1	1	1	0	0	1	1	1
204	8759	6241	0	75.978	0	0	0	1	0.55	0	0	1	0	0.55	0	0	0	0	0.55	0	0	0	0	0.55	0	0	0	0	1	0	0	0	1	1	0	0	1	1	1	0	0	1	1	1	0	0	1	0	1
205	8735	6265	0	75.978	0	0	0	0	0.55	0	0	0	0	0.55	0	0	0	0	0.55	0	0	0	0	0.55	0	0	0	0	1	0	0	0	0	1	0	0	0	1	1	0	0	1	0	1	0	0	0	1	1
206	8715	6285	0	75.978	0	0	0	1	0.55	0	0	1	0	0.55	0	0	0	0	0.55	0	0	0	0	0.55	0	0	0	0	1	0	0	0	1	1	0	0	1	1	1	0	0	1	1	1	0	0	1	1	1
207	8693	6307	0	75.978	0	0	0	1	0.55	0	0	1	0	0.55	0	0	0	0	0.55	0	0	0	0	0.55	0	0	0	0	1	0	0	0	1	1	0	0	1	1	1	0	0	1	1	1	0	0	1	0	1
208	8668	6332	0	75.978	0	0	0	0	0.55	0	0	0	1	0.55	0	0	1	1	0.55	0	0	1	1	0.55	0	0	1	0	1	0	0	0	1	1	0	0	1	1	1	0	0	1	0	1	0	0	0	1	1
209	8650	6350	0	75.978	0	0	0	1	0.55	0	0	1	1	0.55	0	0	1	1	0.55	0	0	1	1	0.55	0	0	1	1	1	0	0	1	1	1	0	0	1	0	1	0	0	0	1	1	0	0	1	1	1
210	8626	6374	0	75.978	0	0	0	0	0.55	0	0	0	0	0.55	0	0	0	0	0.55	0	0	0	1	0.55	0	0	1	1	1	0	0	1	0	1	0	0	0	1	1	0	0	1	0	1	0	0	0	1	1
211	8603	6397	0	75.978	0	0	0	0	0.55	0	0	0	1	0.55	0	0	1	0	0.55	0	0	0	1	0.55	0	0	1	1	1	0	0	1	1	1	0	0	1	1	1	0	0	1	1	1	0	0	1	0	1
212	8586	6414	0	75.978	0	0	0	1	0.55	0	0	1	0	0.55	0	0	0	0	0.55	0	0	0	1	0.55	0	0	1	1	1	0	0	1	0	1	0	0	0	1	1	0	0	1	1	1	0	0	1	0	1
213	8567	6433	0	75.978	0	0	0	1	0.55	0	0	1	1	0.55	0	0	1	0	0.55	0	0	0	0	0.55	0	0	0	1	1	0	0	1	1	1	0	0	1	1	1	0	0	1	1	1	0	0	1	1	1
214	8546	6454	0	75.978	0	0	0	0	0.55	0	0	0	1	0.55	0	0	1	1	0.55	0	0	1	0	0.55	0	0	0	0	1	0	0	0	1	1	0	0	1	0	1	0	0	0	0	1	0	0	0	0	1
215	8521	6479	0	75.978	0	0	0	1	0.55	0	0	1	1	0.55	0	0	1	0	0.55	0	0	0	1	0.55	0	0	1	1	1	0	0	1	1	1	0	0	1	1	1	0	0	1	1	1	0	0	1	1	1
216	8499	6501	0	75.978	0	0	0	1	0.55	0	0	1	0	0.55	0	0	0	0	0.55	0	0	0	0	0.55	0	0	0	2	1	0	0	2	1	1	0	0	1	1	1	0	0	1	1	1	0	0	1	0	1
217	8478	6522	0	75.978	0	0	0	0	0.55	0	0	0	1	0.55	0	0	1	1	0.55	0	0	1	0	0.55	0	0	0	0	1	0	0	0	1	1	0	0	1	0	1	0	0	0	0	1	0	0	0	0	1
218	8455	6545	0	75.978	0	0	0	0	0.55	0	0	0	1	0.55	0	0	1	1	0.55	0	0	1	1	0.55	0	0	1	0	1	0	0	0	1	1	0	0	1	1	1	0	0	1	0	1	0	0	0	1	1
219	8435	6565	0	75.978	0	0	0	1	0.55	0	0	1	0	0.55	0	0	0	1	0.55	0	0	1	0	0.55	0	0	0	1	1	0	0	1	0	1	0	0	0	1	1	0	0	1	1	1	0	0	1	1	1
220	8415	6585	0	75.978	0	0	0	1	0.55	0	0	1	0	0.55	0	0	0	0	0.55	0	0	0	1	0.55	0	0	1	1	1	0	0	1	1	1	0	0	1	1	1	0	0	1	1	1	0	0	1	0	1
221	8392	6608	0	75.978	0	0	0	0	0.55	0	0	0	1	0.55	0	0	1	0	0.55	0	0	0	1	0.55	0	0	1	1	1	0	0	1	1	1	0	0	1	1	1	0	0	1	0	1	0	0	0	0	1
222	8372	6628	0	75.978	0	0	0	1	0.55	0	0	1	1	0.55	0	0	1	1	0.55	0	0	1	0	0.55	0	0	0	0	1	0	0	0	1	1	0	0	1	1	1	0	0	1	1	1	0	0	1	1	1
223	8355	6645	0	75.978	0	0	0	1	0.55	0	0	1	0	0.55	0	0	0	0	0.55	0	0	0	1	0.55	0	0	1	0	1	0	0	0	1	1	0	0	1	1	1	0	0	1	1	1	0	0	1	1	1
224	8335	6665	0	75.978	0	0	0	1	0.55	0	0	1	1	0.55	0	0	1	1	0.55	0	0	1	0	0.55	0	0	0	1	1	0	0	1	1	1	0	0	1	0	1	0	0	0	0	1	0	0	0	1	1
225	8315	6685	0	75.978	0	0	0	0	0.55	0	0	0	1	0.55	0	0	1	0	0.55	0	0	0	1	0.55	0	0	1	1	1	0	0	1	1	1	0	0	1	1	1	0	0	1	2	1	0	0	2	1	1
226	8298	6702	0	75.978	0	0	0	1	0.55	0	0	1	0	0.55	0	0	0	1	0.55	0	0	1	0	0.55	0	0	0	1	1	0	0	1	1	1	0	0	1	1	1	0	0	1	0	1	0	0	0	1	1
227	8274	6726	0	75.978	0	0	0	1	0.55	0	0	1	1	0.55	0	0	1	0	0.55	0	0	0	0	0.55	0	0	0	1	1	0	0	1	1	1	0	0	1	1	1	0	0	1	0	1	0	0	0	0	1
228	8257	6743	0	75.978	0	0	0	0	0.55	0	0	0	0	0.55	0	0	0	1	0.55	0	0	1	1	0.55	0	0	1	1	1	0	0	1	1	1	0	0	1	1	1	0	0	1	1	1	0	0	1	2	1
229	8235	6765	0	75.978	0	0	0	1	0.55	0	0	1	1	0.55	0	0	1	0	0.55	0	0	0	0	0.55	0	0	0	0	1	0	0	0	1	1	0	0	1	1	1	0	0	1	1	1	0	0	1	0	1
230	8217	6783	0	75.978	0	0	0	0	0.55	0	0	0	1	0.55	0	0	1	1	0.55	0	0	1	1	0.55	0	0	1	0	1	0	0	0	1	1	0	0	1	1	1	0	0	1	0	1	0	0	0	1	1
231	8190	6810	0	75.978	0	0	0	1	0.55	0	0	1	1	0.55	0	0	1	0	0.55	0	0	0	1	0.55	0	0	1	0	1	0	0	0	1	1	0	0	1	1	1	0	0	1	1	1	0	0	1	1	1
232	8173	6827	0	75.978	0	0	0	1	0.55	0	0	1	0	0.55	0	0	0	1	0.55	0	0	1	1	0.55	0	0	1	1	1	0	0	1	1	1	0	0	1	1	1	0	0	1	1	1	0	0	1	0	1
233	8150	6850	0	75.978	0	0	0	0	0.55	0	0	0	0	0.55	0	0	0	0	0.55	0	0	0	0	0.55	0	0	0	0	1	0	0	0	1	1	0	0	1	1	1	0	0	1	1	1	0	0	1	1	1
234	8126	6874	0	75.978	0	0	0	0	0.55	0	0	0	1	0.55	0	0	1	1	0.55	0	0	1	1	0.55	0	0	1	1	1	0	0	1	0	1	0	0	0	0	1	0	0	0	0	1	0	0	0	1	1
235	8101	6899	0	75.978	0	0	0	1	0.55	0	0	1	0	0.55	0	0	0	1	0.55	0	0	1	0	0.55	0	0	0	1	1	0	0	1	0	1	0	0	0	1	1	0	0	1	1	1	0	0	1	0	1
236	8081	6919	0	75.978	0	0	0	0	0.55	0	0	0	0	0.55	0	0	0	0	0.55	0	0	0	0	0.55	0	0	0	1	1	0	0	1	1	1	0	0	1	1	1	0	0	1	0	1	0	0	0	1	1
237	8062	6938	0	75.978	0	0	0	0	0.55	0	0	0	0	0.55	0	0	0	1	0.55	0	0	1	1	0.55	0	0	1	1	1	0	0	1	1	1	0	0	1	1	1	0	0	1	1	1	0	0	1	1	1
238	8038	6962	0	75.978	0	0	0	0	0.55	0	0	0	0	0.55	0	0	0	0	0.55	0	0	0	0	0.55	0	0	0	1	1	0	0	1	1	1	0	0	1	1	1	0	0	1	0	1	0	0	0	0	1
239	8018	6982	0	75.978	0	0	0	1	0.55	0	0	1	0	0.55	0	0	0	1	0.55	0	0	1	0	0.55	0	0	0	1	1	0	0	1	0	1	0	0	0	1	1	0	0	1	1	1	0	0	1	1	1
240	7999	7001	0	75.978	0	0	0	0	0.55	0	0	0	1	0.55	0	0	1	0	0.55	0	0	0	1	0.55	0	0	1	1	1	0	0	1	1	1	0	0	1	1	1	0	0	1	0	1	0	0	0	1	1
241	7979	7021	0	75.978	0	0	0	1	0.55	0	0	1	0	0.55	0	0	0	1	0.55	0	0	1	0	0.55	0	0	0	1	1	0	0	1	1	1	0	0	1	1	1	0	0	1	1	1	0	0	1	1	1
242	7963	7037	0	75.978	0	0	0	1	0.55	0	0	1	0	0.55	0	0	0	1	0.55	0	0	1	0	0.55	0	0	0	1	1	0	0	1	1	1	0	0	1	1	1	0	0	1	1	1	0	0	1	0	1
243	7944	7056	0	75.978	0	0	0	0	0.55	0	0	0	1	0.55	0	0	1	1	0.55	0	0	1	1	0.55	0	0	1	1	1	0	0	1	1	1	0	0	1	1	1	0	0	1	1	1	0	0	1	1	1
244	7928	7072	0	75.978	0	0	0	1	0.55	0	0	1	0	0.55	0	0	0	1	0.55	0	0	1	0	0.55	0	0	0	1	1	0	0	1	0	1	0	0	0	0	1	0	0	0	1	1	0	0	1	1	1
245	7909	7091	0	75.978	0	0	0	1	0.55	0	0	1	1	0.55	0	0	1	0	0.55	0	0	0	1	0.55	0	0	1	1	1	0	0	1	1	1	0	0	1	1	1	0	0	1	0	1	0	0	0	0	1
246	7888	7112	0	75.978	0	0	0	0	0.55	0	0	0	1	0.55	0	0	1	1	0.55	0	0	1	0	0.55	0	0	0	0	1	0	0	0	1	1	0	0	1	1	1	0	0	1	1	1	0	0	1	1	1
247	7872	7128	0	75.978	0	0	0	1	0.55	0	0	1	1	0.55	0	0	1	1	0.55	0	0	1	1	0.55	0	0	1	0	1	0	0	0	0	1	0	0	0	1	1	0	0	1	1	1	0	0	1	1	1
248	7855	7145	0	75.978	0	0	0	1	0.55	0	0	1	1	0.55	0	0	1	1	0.55	0	0	1	1	0.55	0	0	1	1	1	0	0	1	1	1	0	0	1	0	1	0	0	0	0	1	0	0	0	2	1
249	7839	7161	0	75.978	0	0	0	0	0.55	0	0	0	0	0.55	0	0	0	0	0.55	0	0	0	0	0.55	0	0	0	0	1	0	0	0	0	1	0	0	0	1	1	0	0	1	2	1	0	0	2	0	1
250	7820	7180	0	75.978	0	0	0	1	0.55	0	0	1	1	0.55	0	0	1	1	0.55	0	0	1	1	0.55	0	0	1	1	1	0	0	1	1	1	0	0	1	1	1	0	0	1	0	1	0	0	0	1	1
251	7805	7195	0	75.978	0	0	0	0	0.55	0	0	0	1	0.55	0	0	1	1	0.55	0	0	1	0	0.55	0	0	0	1	1	0	0	1	1	1	0	0	1	1	1	0	0	1	1	1	0	0	1	1	1
252	7790	7210	0	75.978	0	0	0	0	0.55	0	0	0	0	0.55	0	0	0	1	0.55	0	0	1	0	0.55	0	0	0	1	1	0	0	1	1	1	0	0	1	1	1	0	0	1	1	1	0	0	1	0	1
253	7775	7225	0	75.978	0	0	0	0	0.55	0	0	0	0	0.55	0	0	0	0	0.55	0	0	0	1	0.55	0	0	1	0	1	0	0	0	1	1	0	0	1	1	1	0	0	1	0	1	0	0	0	1	1
254	7758	7242	0	75.978	0	0	0	1	0.55	0	0	1	1	0.55	0	0	1	1	0.55	0	0	1	1	0.55	0	0	1	1	1	0	0	1	0	1	0	0	0	1	1	0	0	1	1	1	0	0	1	0	1
255	7742	7258	0	75.978	0	0	0	1	0.55	0	0	1	1	0.55	0	0	1	0	0.55	0	0	0	0	0.55	0	0	0	1	1	0	0	1	1	1	0	0	1	2	1	0	0	2	0	1	0	0	0	1	1
256	7726	7274	0	75.978	0	0	0	0	0.55	0	0	0	0	0.55	0	0	0	1	0.55	0	0	1	0	0.55	0	0	0	0	1	0	0	0	1	1	0	0	1	0	1	0	0	0	1	1	0	0	1	1	1
257	7706	7294	0	75.978	0	0	0	1	0.55	0	0	1	1	0.55	0	0	1	0	0.55	0	0	0	1	0.55	0	0	1	1	1	0	0	1	0	1	0	0	0	1	1	0	0	1	0	1	0	0	0	0	1
258	7695	7305	0	75.978	0	0	0	1	0.55	0	0	1	0	0.55	0	0	0	1	0.55	0	0	1	0	0.55	0	0	0	1	1	0	0	1	1	1	0	0	1	0	1	0	0	0	1	1	0	0	1	1	1
259	7681	7319	0	75.978	0	0	0	1	0.55	0	0	1	1	0.55	0	0	1	0	0.55	0	0	0	1	0.55	0	0	1	1	1	0	0	1	1	1	0	0	1	1	1	0	0	1	1	1	0	0	1	0	1
260	7662	7338	0	75.978	0	0	0	1	0.55	0	0	1	0	0.55	0	0	0	0	0.55	0	0	0	0	0.55	0	0	0	1	1	0	0	1	0	1	0	0	0	1	1	0	0	1	0	1	0	0	0	1	1
261	7647	7353	0	75.978	0	0	0	0	0.55	0	0	0	0	0.55	0	0	0	1	0.55	0	0	1	1	0.55	0	0	1	1	1	0	0	1	1	1	0	0	1	1	1	0	0	1	1	1	0	0	1	1	1
262	7628	7372	0	75.978	0	0	0	0	0.55	0	0	0	1	0.55	0	0	1	1	0.55	0	0	1	0	0.55	0	0	0	1	1	0	0	1	1	1	0	0	1	1	1	0	0	1	0	1	0	0	0	1	1
263	7616	7384	0	75.978	0	0	0	1	0.55	0	0	1	0	0.55	0	0	0	1	0.55	0	0	1	1	0.55	0	0	1	1	1	0	0	1	1	1	0	0	1	1	1	0	0	1	1	1	0	0	1	1	1
264	7599	7401	0	75.978	0	0	0	0	0.55	0	0	0	0	0.55	0	0	0	0	0.55	0	0	0	0	0.55	0	0	0	0	1	0	0	0	0	1	0	0	0	0	1	0	0	0	1	1	0	0	1	1	1
265	7584	7416	0	75.978	0	0	0	1	0.55	0	0	1	1	0.55	0	0	1	1	0.55	0	0	1	1	0.55	0	0	1	1	1	0	0	1	2	1	0	0	2	1	1	0	0	1	0	1	0	0	0	0	1
266	7565	7435	0	75.978	0	0	0	0	0.55	0	0	0	0	0.55	0	0	0	1	0.55	0	0	1	0	0.55	0	0	0	1	1	0	0	1	0	1	0	0	0	1	1	0	0	1	1	1	0	0	1	1	1
267	7550	7450	0	75.978	0	0	0	1	0.55	0	0	1	0	0.55	0	0	0	1	0.55	0	0	1	0	0.55	0	0	0	1	1	0	0	1	0	1	0	0	0	1	1	0	0	1	1	1	0	0	1	0	1
268	7533	7467	0	75.978	0	0	0	0	0.55	0	0	0	0	0.55	0	0	0	1	0.55	0	0	1	1	0.55	0	0	1	1	1	0	0	1	1	1	0	0	1	1	1	0	0	1	0	1	0	0	0	1	1
269	7516	7484	0	75.978	0	0	0	1	0.55	0	0	1	0	0.55	0	0	0	0	0.55	0	0	0	0	0.55	0	0	0	1	1	0	0	1	1	1	0	0	1	0	1	0	0	0	1	1	0	0	1	1	1
270	7500	7500	0	75.978	0	0	0	1	0.55	0	0	1	1	0.55	0	0	1	1	0.55	0	0	1	0	0.55	0	0	0	0	1	0	0	0	1	1	0	0	1	1	1	0	0	1	0	1	0	0	0	0	1
271	7485	7515	0	75.978	0	0	0	0	0.55	0	0	0	0	0.55	0	0	0	1	0.55	0	0	1	1	0.55	0	0	1	0	1	0	0	0	1	1	0	0	1	1	1	0	0	1	0	1	0	0	0	1	1
272	7467	7533	0	75.978	0	0	0	0	0.55	0	0	0	1	0.55	0	0	1	0	0.55	0	0	0	0	0.55	0	0	0	1	1	0	0	1	1	1	0	0	1	1	1	0	0	1	1	1	0	0	1	1	1
273	7452	7548	0	75.978	0	0	0	1	0.55	0	0	1	1	0.55	0	0	1	1	0.55	0	0	1	1	0.55	0	0	1	0	1	0	0	0	0	1	0	0	0	1	1	0	0	1	0	1	0	0	0	1	1
274	7438	7562	0	75.978	0	0	0	0	0.55	0	0	0	1	0.55	0	0	1	0	0.55	0	0	0	0	0.55	0	0	0	1	1	0	0	1	0	1	0	0	0	0	1	0	0	0	1	1	0	0	1	0	1
275	7420	7580	0	75.978	0	0	0	1	0.55	0	0	1	0	0.55	0	0	0	0	0.55	0	0	0	1	0.55	0	0	1	0	1	0	0	0	1	1	0	0	1	1	1	0	0	1	1	1	0	0	1	0	1
276	7406	7594	0	75.978	0	0	0	1	0.55	0	0	1	1	0.55	0	0	1	1	0.55	0	0	1	1	0.55	0	0	1	1	1	0	0	1	1	1	0	0	1	1	1	0	0	1	1	1	0	0	1	1	1
277	7389	7611	0	75.978	0	0	0	0	0.55	0	0	0	1	0.55	0	0	1	0	0.55	0	0	0	0	0.55	0	0	0	0	1	0	0	0	1	1	0	0	1	1	1	0	0	1	0	1	0	0	0	1	1
278	7369	7631	0	75.978	0	0	0	1	0.55	0	0	1	1	0.55	0	0	1	0	0.55	0	0	0	1	0.55	0	0	1	1	1	0	0	1	1	1	0	0	1	1	1	0	0	1	1	1	0	0	1	1	1
279	7353	7647	0	75.978	0	0	0	1	0.55	0	0	1	0	0.55	0	0	0	1	0.55	0	0	1	1	0.55	0	0	1	1	1	0	0	1	1	1	0	0	1	1	1	0	0	1	1	1	0	0	1	1	1
280	7334	7666	0	75.978	0	0	0	0	0.55	0	0	0	1	0.55	0	0	1	1	0.55	0	0	1	0	0.55	0	0	0	1	1	0	0	1	0	1	0	0	0	0	1	0	0	0	1	1	0	0	1	0	1
281	7317	7683	0	75.978	0	0	0	0	0.55	0	0	0	0	0.55	0	0	0	0	0.55	0	0	0	1	0.55	0	0	1	0	1	0	0	0	1	1	0	0	1	1	1	0	0	1	1	1	0	0	1	0	1
282	7300	7700	0	75.978	0	0	0	1	0.55	0	0	1	0	0.55	0	0	0	1	0.55	0	0	1	0	0.55	0	0	0	1	1	0	0	1	1	1	0	0	1	1	1	0	0	1	0	1	0	0	0	1	1
283	7283	7717	0	75.978	0	0	0	0	0.55	0	0	0	0	0.55	0	0	0	0	0.55	0	0	0	1	0.55	0	0	1	1	1	0	0	1	1	1	0	0	1	0	1	0	0	0	1	1	0	0	1	1	1
284	7266	7734	0	75.978	0	0	0	1	0.55	0	0	1	1	0.55	0	0	1	0	0.55	0	0	0	0	0.55	0	0	0	0	1	0	0	0	1	1	0	0	1	2	1	0	0	2	0	1	0	0	0	2	1
285	7247	7753	0	75.978	0	0	0	0	0.55	0	0	0	0	0.55	0	0	0	1	0.55	0	0	1	1	0.55	0	0	1	1	1	0	0	1	1	1	0	0	1	0	1	0	0	0	0	1	0	0	0	0	1
286	7230	7770	0	75.978	0	0	0	0	0.55	0	0	0	0	0.55	0	0	0	1	0.55	0	0	1	0	0.55	0	0	0	1	1	0	0	1	1	1	0	0	1	0	1	0	0	0	1	1	0	0	1	1	1
287	7213	7787	0	75.978	0	0	0	1	0.55	0	0	1	0	0.55	0	0	0	0	0.55	0	0	0	1	0.55	0	0	1	0	1	0	0	0	1	1	0	0	1	1	1	0	0	1	1	1	0	0	1	1	1
288	7194	7806	0	75.978	0	0	0	0	0.55	0	0	0	0	0.55	0	0	0	1	0.55	0	0	1	1	0.55	0	0	1	1	1	0	0	1	0	1	0	0	0	0	1	0	0	0	1	1	0	0	1	0	1
289	7177	7823	0	75.978	0	0	0	0	0.55	0	0	0	0	0.55	0	0	0	0	0.55	0	0	0	0	0.55	0	0	0	0	1	0	0	0	0	1	0	0	0	1	1	0	0	1	1	1	0	0	1	1	1
290	7159	7841	0	75.978	0	0	0	1	0.55	0	0	1	1	0.55	0	0	1	1	0.55	0	0	1	1	0.55	0	0	1	1	1	0	0	1	0	1	0	0	0	1	1	0	0	1	0	1	0	0	0	2	1
291	7142	7858	0	75.978	0	0	0	1	0.55	0	0	1	0	0.55	0	0	0	0	0.55	0	0	0	1	0.55	0	0	1	1	1	0	0	1	1	1	0	0	1	1	1	0	0	1	2	1	0	0	2	0	1
292	7125	7875	0	75.978	0	0	0	0	0.55	0	0	0	0	0.55	0	0	0	0	0.55	0	0	0	1	0.55	0	0	1	1	1	0	0	1	1	1	0	0	1	0	1	0	0	0	0	1	0	0	0	1	1
293	7108	7892	0	75.978	0	0	0	0	0.55	0	0	0	0	0.55	0	0	0	1	0.55	0	0	1	0	0.55	0	0	0	0	1	0	0	0	1	1	0	0	1	1	1	0	0	1	1	1	0	0	1	0	1
294	7091	7909	0	75.978	0	0	0	1	0.55	0	0	1	0	0.55	0	0	0	0	0.55	0	0	0	0	0.55	0	0	0	2	1	0	0	2	1	1	0	0	1	1	1	0	0	1	1	1	0	0	1	1	1
295	7070	7930	0	75.978	0	0	0	0	0.55	0	0	0	0	0.55	0	0	0	1	0.55	0	0	1	1	0.55	0	0	1	0	1	0	0	0	0	1	0	0	0	1	1	0	0	1	0	1	0	0	0	1	1
296	7055	7945	0	75.978	0	0	0	1	0.55	0	0	1	1	0.55	0	0	1	1	0.55	0	0	1	0	0.55	0	0	0	1	1	0	0	1	1	1	0	0	1	1	1	0	0	1	1	1	0	0	1	1	1
297	7041	7959	0	75.978	0	0	0	0	0.55	0	0	0	0	0.55	0	0	0	0	0.55	0	0	0	0	0.55	0	0	0	2	1	0	0	2	1	1	0	0	1	0	1	0	0	0	1	1	0	0	1	0	1
298	7023	7977	0	75.978	0	0	0	0	0.55	0	0	0	1	0.55	0	0	1	1	0.55	0	0	1	1	0.55	0	0	1	1	1	0	0	1	0	1	0	0	0	1	1	0	0	1	1	1	0	0	1	2	1
299	7007	7993	0	75.978	0	0	0	0	0.55	0	0	0	0	0.55	0	0	0	1	0.55	0	0	1	0	0.55	0	0	0	1	1	0	0	1	1	1	0	0	1	2	1	0	0	2	1	1	0	0	1	0	1
300	6991	8009	0	75.978	0	0	0	0	0.55	0	0	0	0	0.55	0	0	0	0	0.55	0	0	0	1	0.55	0	0	1	0	1	0	0	0	0	1	0	0	0	0	1	0	0	0	0	1	0	0	0	1	1
301	6972	8028	0	75.978	0	0	0	0	0.55	0	0	0	0	0.55	0	0	0	1	0.55	0	0	1	1	0.55	0	0	1	1	1	0	0	1	1	1	0	0	1	1	1	0	0	1	1	1	0	0	1	1	1
302	6955	8045	0	75.978	0	0	0	1	0.55	0	0	1	0	0.55	0	0	0	0	0.55	0	0	0	1	0.55	0	0	1	1	1	0	0	1	1	1	0	0	1	1	1	0	0	1	1	1	0	0	1	0	1
303	6936	8064	0	75.978	0	0	0	0	0.55	0	0	0	0	0.55	0	0	0	1	0.55	0	0	1	0	0.55	0	0	0	1	1	0	0	1	0	1	0	0	0	1	1	0	0	1	1	1	0	0	1	1	1
304	6918	8082	0	75.978	0	0	0	0	0.55	0	0	0	0	0.55	0	0	0	0	0.55	0	0	0	1	0.55	0	0	1	1	1	0	0	1	1	1	0	0	1	0	1	0	0	0	1	1	0	0	1	0	1
305	6899	8101	0	75.978	0	0	0	0	0.55	0	0	0	1	0.55	0	0	1	0	0.55	0	0	0	0	0.55	0	0	0	1	1	0	0	1	0	1	0	0	0	1	1	0	0	1	0	1	0	0	0	2	1
306	6882	8118	0	75.978	0	0	0	1	0.55	0	0	1	1	0.55	0	0	1	1	0.55	0	0	1	0	0.55	0	0	0	1	1	0	0	1	1	1	0	0	1	1	1	0	0	1	0	1	0	0	0	0	1
307	6865	8135	0	75.978	0	0	0	1	0.55	0	0	1	0	0.55	0	0	0	1	0.55	0	0	1	1	0.55	0	0	1	0	1	0	0	0	0	1	0	0	0	1	1	0	0	1	1	1	0	0	1	1	1
308	6849	8151	0	75.978	0	0	0	1	0.55	0	0	1	1	0.55	0	0	1	1	0.55	0	0	1	0	0.55	0	0	0	1	1	0	0	1	1	1	0	0	1	1	1	0	0	1	1	1	0	0	1	1	1
309	6832	8168	0	75.978	0	0	0	0	0.55	0	0	0	0	0.55	0	0	0	0	0.55	0	0	0	1	0.55	0	0	1	1	1	0	0	1	1	1	0	0	1	0	1	0	0	0	2	1	0	0	2	1	1
310	6812	8188	0	75.978	0	0	0	1	0.55	0	0	1	1	0.55	0	0	1	1	0.55	0	0	1	1	0.55	0	0	1	2	1	0	0	2	1	1	0	0	1	1	1	0	0	1	1	1	0	0	1	1	1
311	6796	8204	0	75.978	0	0	0	1	0.55	0	0	1	0	0.55	0	0	0	0	0.55	0	0	0	0	0.55	0	0	0	0	1	0	0	0	1	1	0	0	1	0	1	0	0	0	0	1	0	0	0	0	1
312	6775	8225	0	75.978	0	0	0	0	0.55	0	0	0	1	0.55	0	0	1	1	0.55	0	0	1	1	0.55	0	0	1	2	1	0	0	2	1	1	0	0	1	1	1	0	0	1	1	1	0	0	1	1	1
313	6757	8243	0	75.978	0	0	0	1	0.55	0	0	1	0	0.55	0	0	0	0	0.55	0	0	0	1	0.55	0	0	1	0	1	0	0	0	1	1	0	0	1	1	1	0	0	1	0	1	0	0	0	1	1
314	6736	8264	0	75.978	0	0	0	0	0.55	0	0	0	1	0.55	0	0	1	1	0.55	0	0	1	0	0.55	0	0	0	1	1	0	0	1	0	1	0	0	0	1	1	0	0	1	2	1	0	0	2	0	1
315	6723	8277	0	75.978	0	0	0	1	0.55	0	0	1	0	0.55	0	0	0	1	0.55	0	0	1	1	0.55	0	0	1	1	1	0	0	1	1	1	0	0	1	1	1	0	0	1	0	1	0	0	0	1	1
316	6704	8296	0	75.978	0	0	0	0	0.55	0	0	0	1	0.55	0	0	1	0	0.55	0	0	0	1	0.55	0	0	1	0	1	0	0	0	1	1	0	0	1	1	1	0	0	1	1	1	0	0	1	1	1
317	6690	8310	0	75.978	0	0	0	0	0.55	0	0	0	0	0.55	0	0	0	1	0.55	0	0	1	1	0.55	0	0	1	1	1	0	0	1	1	1	0	0	1	1	1	0	0	1	0	1	0	0	0	1	1
318	6675	8325	0	75.978	0	0	0	0	0.55	0	0	0	1	0.55	0	0	1	1	0.55	0	0	1	1	0.55	0	0	1	1	1	0	0	1	1	1	0	0	1	0	1	0	0	0	1	1	0	0	1	1	1
319	6656	8344	0	75.978	0	0	0	1	0.55	0	0	1	1	0.55	0	0	1	1	0.55	0	0	1	0	0.55	0	0	0	0	1	0	0	0	1	1	0	0	1	1	1	0	0	1	0	1	0	0	0	1	1
320	6642	8358	0	75.978	0	0	0	0	0.55	0	0	0	1	0.55	0	0	1	0	0.55	0	0	0	0	0.55	0	0	0	0	1	0	0	0	1	1	0	0	1	1	1	0	0	1	1	1	0	0	1	0	1
321	6630	8370	0	75.978	0	0	0	1	0.55	0	0	1	0	0.55	0	0	0	1	0.55	0	0	1	1	0.55	0	0	1	1	1	0	0	1	1	1	0	0	1	0	1	0	0	0	0	1	0	0	0	1	1
322	6618	8382	0	75.978	0	0	0	0	0.55	0	0	0	1	0.55	0	0	1	0	0.55	0	0	0	1	0.55	0	0	1	0	1	0	0	0	1	1	0	0	1	1	1	0	0	1	1	1	0	0	1	0	1
323	6604	8396	0	75.978	0	0	0	0	0.55	0	0	0	0	0.55	0	0	0	0	0.55	0	0	0	1	0.55	0	0	1	1	1	0	0	1	1	1	0	0	1	1	1	0	0	1	1	1	0	0	1	1	1
324	6591	8409	0	75.978	0	0	0	1	0.55	0	0	1	1	0.55	0	0	1	1	0.55	0	0	1	0	0.55	0	0	0	1	1	0	0	1	0	1	0	0	0	1	1	0	0	1	1	1	0	0	1	0	1
325	6576	8424	0	75.978	0	0	0	1	0.55	0	0	1	0	0.55	0	0	0	0	0.55	0	0	0	0	0.55	0	0	0	1	1	0	0	1	1	1	0	0	1	1	1	0	0	1	0	1	0	0	0	2	1
326	6560	8440	0	75.978	0	0	0	1	0.55	0	0	1	1	0.55	0	0	1	0	0.55	0	0	0	1	0.55	0	0	1	2	1	0	0	2	1	1	0	0	1	0	1	0	0	0	1	1	0	0	1	0	1
327	6546	8454	0	75.978	0	0	0	0	0.55	0	0	0	1	0.55	0	0	1	1	0.55	0	0	1	0	0.55	0	0	0	1	1	0	0	1	1	1	0	0	1	1	1	0	0	1	0	1	0	0	0	1	1
328	6532	8468	0	75.978	0	0	0	1	0.55	0	0	1	0	0.55	0	0	0	0	0.55	0	0	0	1	0.55	0	0	1	2	1	0	0	2	1	1	0	0	1	1	1	0	0	1	1	1	0	0	1	2	1
329	6520	8480	0	75.978	0	0	0	0	0.55	0	0	0	0	0.55	0	0	0	1	0.55	0	0	1	0	0.55	0	0	0	0	1	0	0	0	1	1	0	0	1	0	1	0	0	0	0	1	0	0	0	1	1
330	6504	8496	0	75.978	0	0	0	0	0.55	0	0	0	1	0.55	0	0	1	1	0.55	0	0	1	0	0.55	0	0	0	1	1	0	0	1	1	1	0	0	1	1	1	0	0	1	1	1	0	0	1	0	1
331	6488	8512	0	75.978	0	0	0	0	0.55	0	0	0	0	0.55	0	0	0	1	0.55	0	0	1	0	0.55	0	0	0	1	1	0	0	1	1	1	0	0	1	1	1	0	0	1	0	1	0	0	0	1	1
332	6474	8526	0	75.978	0	0	0	1	0.55	0	0	1	1	0.55	0	0	1	1	0.55	0	0	1	1	0.55	0	0	1	0	1	0	0	0	1	1	0	0	1	1	1	0	0	1	1	1	0	0	1	1	1
333	6462	8538	0	75.978	0	0	0	1	0.55	0	0	1	0	0.55	0	0	0	0	0.55	0	0	0	0	0.55	0	0	0	0	1	0	0	0	1	1	0	0	1	1	1	0	0	1	0	1	0	0	0	1	1
334	6447	8553	0	75.978	0	0	0	0	0.55	0	0	0	1	0.55	0	0	1	0	0.55	0	0	0	1	0.55	0	0	1	1	1	0	0	1	1	1	0	0	1	1	1	0	0	1	2	1	0	0	2	0	1
335	6435	8565	0	75.978	0	0	0	1	0.55	0	0	1	1	0.55	0	0	1	0	0.55	0	0	0	0	0.55	0	0	0	1	1	0	0	1	2	1	0	0	2	1	1	0	0	1	0	1	0	0	0	1	1
336	6423	8577	0	75.978	0	0	0	1	0.55	0	0	1	0	0.55	0	0	0	1	0.55	0	0	1	0	0.55	0	0	0	0	1	0	0	0	1	1	0	0	1	1	1	0	0	1	2	1	0	0	2	0	1
337	6411	8589	0	75.978	0	0	0	0	0.55	0	0	0	1	0.55	0	0	1	0	0.55	0	0	0	1	0.55	0	0	1	1	1	0	0	1	1	1	0	0	1	0	1	0	0	0	0	1	0	0	0	0	1
338	6402	8598	0	75.978	0	0	0	1	0.55	0	0	1	1	0.55	0	0	1	1	0.55	0	0	1	1	0.55	0	0	1	1	1	0	0	1	0	1	0	0	0	1	1	0	0	1	1	1	0	0	1	1	1
339	6387	8613	0	75.978	0	0	0	1	0.55	0	0	1	0	0.55	0	0	0	0	0.55	0	0	0	1	0.55	0	0	1	2	1	0	0	2	1	1	0	0	1	1	1	0	0	1	1	1	0	0	1	1	1
340	6376	8624	0	75.978	0	0	0	0	0.55	0	0	0	1	0.55	0	0	1	0	0.55	0	0	0	0	0.55	0	0	0	0	1	0	0	0	1	1	0	0	1	1	1	0	0	1	0	1	0	0	0	1	1
341	6362	8638	0	75.978	0	0	0	0	0.55	0	0	0	1	0.55	0	0	1	0	0.55	0	0	0	1	0.55	0	0	1	1	1	0	0	1	0	1	0	0	0	0	1	0	0	0	1	1	0	0	1	0	1
342	6350	8650	0	75.978	0	0	0	1	0.55	0	0	1	0	0.55	0	0	0	1	0.55	0	0	1	0	0.55	0	0	0	0	1	0	0	0	2	1	0	0	2	2	1	0	0	2	1	1	0	0	1	1	1
343	6338	8662	0	75.978	0	0	0	1	0.55	0	0	1	1	0.55	0	0	1	1	0.55	0	0	1	1	0.55	0	0	1	2	1	0	0	2	0	1	0	0	0	0	1	0	0	0	1	1	0	0	1	0	1
344	6323	8677	0	75.978	0	0	0	0	0.55	0	0	0	0	0.55	0	0	0	0	0.55	0	0	0	0	0.55	0	0	0	0	1	0	0	0	1	1	0	0	1	1	1	0	0	1	1	1	0	0	1	2	1
345	6309	8691	0	75.978	0	0	0	0	0.55	0	0	0	0	0.55	0	0	0	1	0.55	0	0	1	1	0.55	0	0	1	0	1	0	0	0	1	1	0	0	1	1	1	0	0	1	0	1	0	0	0	0	1
346	6294	8706	0	75.978	0	0	0	1	0.55	0	0	1	1	0.55	0	0	1	0	0.55	0	0	0	1	0.55	0	0	1	2	1	0	0	2	1	1	0	0	1	1	1	0	0	1	1	1	0	0	1	1	1
347	6279	8721	0	75.978	0	0	0	1	0.55	0	0	1	0	0.55	0	0	0	0	0.55	0	0	0	0	0.55	0	0	0	0	1	0	0	0	1	1	0	0	1	1	1	0	0	1	0	1	0	0	0	1	1
348	6270	8730	0	75.978	0	0	0	0	0.55	0	0	0	1	0.55	0	0	1	0	0.55	0	0	0	0	0.55	0	0	0	0	1	0	0	0	0	1	0	0	0	1	1	0	0	1	1	1	0	0	1	0	1
349	6258	8742	0	75.978	0	0	0	1	0.55	0	0	1	0	0.55	0	0	0	1	0.55	0	0	1	1	0.55	0	0	1	1	1	0	0	1	1	1	0	0	1	1	1	0	0	1	0	1	0	0	0	1	1
350	6244	8756	0	75.978	0	0	0	0	0.55	0	0	0	0	0.55	0	0	0	1	0.55	0	0	1	1	0.55	0	0	1	0	1	0	0	0	1	1	0	0	1	1	1	0	0	1	0	1	0	0	0	0	1
351	6231	8769	0	75.978	0	0	0	1	0.55	0	0	1	0	0.55	0	0	0	1	0.55	0	0	1	0	0.55	0	0	0	1	1	0	0	1	1	1	0	0	1	1	1	0	0	1	1	1	0	0	1	1	1
352	6218	8782	0	75.978	0	0	0	0	0.55	0	0	0	0	0.55	0	0	0	0	0.55	0	0	0	1	0.55	0	0	1	0	1	0	0	0	1	1	0	0	1	2	1	0	0	2	0	1	0	0	0	0	1
353	6201	8799	0	75.978	0	0	0	0	0.55	0	0	0	0	0.55	0	0	0	1	0.55	0	0	1	0	0.55	0	0	0	0	1	0	0	0	1	1	0	0	1	0	1	0	0	0	1	1	0	0	1	1	1
354	6184	8816	0	75.978	0	0	0	1	0.55	0	0	1	0	0.55	0	0	0	1	0.55	0	0	1	1	0.55	0	0	1	1	1	0	0	1	1	1	0	0	1	1	1	0	0	1	1	1	0	0	1	0	1
355	6171	8829	0	75.978	0	0	0	1	0.55	0	0	1	1	0.55	0	0	1	0	0.55	0	0	0	0	0.55	0	0	0	1	1	0	0	1	1	1	0	0	1	1	1	0	0	1	0	1	0	0	0	1	1
356	6156	8844	0	75.978	0	0	0	0	0.55	0	0	0	0	0.55	0	0	0	1	0.55	0	0	1	1	0.55	0	0	1	1	1	0	0	1	1	1	0	0	1	2	1	0	0	2	1	1	0	0	1	1	1
357	6142	8858	0	75.978	0	0	0	0	0.55	0	0	0	1	0.55	0	0	1	1	0.55	0	0	1	0	0.55	0	0	0	1	1	0	0	1	2	1	0	0	2	1	1	0	0	1	1	1	0	0	1	0	1
358	6126	8874	0	75.978	0	0	0	1	0.55	0	0	1	0	0.55	0	0	0	0	0.55	0	0	0	1	0.55	0	0	1	1	1	0	0	1	0	1	0	0	0	1	1	0	0	1	0	1	0	0	0	2	1
359	6108	8892	0	75.978	0	0	0	0	0.55	0	0	0	1	0.55	0	0	1	1	0.55	0	0	1	1	0.55	0	0	1	2	1	0	0	2	1	1	0	0	1	1	1	0	0	1	1	1	0	0	1	0	1
360	6095	8905	0	75.978	0	0	0	1	0.55	0	0	1	1	0.55	0	0	1	0	0.55	0	0	0	0	0.55	0	0	0	1	1	0	0	1	0	1	0	0	0	1	1	0	0	1	1	1	0	0	1	1	1
361	6079	8921	0	75.978	0	0	0	0	0.55	0	0	0	1	0.55	0	0	1	0	0.55	0	0	0	0	0.55	0	0	0	1	1	0	0	1	1	1	0	0	1	1	1	0	0	1	0	1	0	0	0	0	1
362	6065	8935	0	75.978	0	0	0	1	0.55	0	0	1	1	0.55	0	0	1	1	0.55	0	0	1	1	0.55	0	0	1	1	1	0	0	1	2	1	0	0	2	1	1	0	0	1	1	1	0	0	1	1	1
363	6051	8949	0	75.978	0	0	0	1	0.55	0	0	1	0	0.55	0	0	0	0	0.55	0	0	0	1	0.55	0	0	1	0	1	0	0	0	1	1	0	0	1	2	1	0	0	2	0	1	0	0	0	1	1
364	6038	8962	0	75.978	0	0	0	0	0.55	0	0	0	1	0.55	0	0	1	1	0.55	0	0	1	1	0.55	0	0	1	1	1	0	0	1	1	1	0	0	1	0	1	0	0	0	1	1	0	0	1	0	1
365	6026	8974	0	75.978	0	0	0	1	0.55	0	0	1	0	0.55	0	0	0	1	0.55	0	0	1	0	0.55	0	0	0	1	1	0	0	1	1	1	0	0	1	0	1	0	0	0	1	1	0	0	1	1	1
366	6013	8987	0	75.978	0	0	0	0	0.55	0	0	0	1	0.55	0	0	1	0	0.55	0	0	0	2	0.55	0	0	2	1	1	0	0	1	1	1	0	0	1	1	1	0	0	1	1	1	0	0	1	1	1
367	5998	9002	0	75.978	0	0	0	0	0.55	0	0	0	1	0.55	0	0	1	0	0.55	0	0	0	0	0.55	0	0	0	1	1	0	0	1	1	1	0	0	1	1	1	0	0	1	0	1	0	0	0	0	1
368	5988	9012	0	75.978	0	0	0	0	0.55	0	0	0	0	0.55	0	0	0	1	0.55	0	0	1	1	0.55	0	0	1	1	1	0	0	1	2	1	0	0	2	1	1	0	0	1	1	1	0	0	1	1	1
369	5979	9021	0	75.978	0	0	0	0	0.55	0	0	0	0	0.55	0	0	0	0	0.55	0	0	0	0	0.55	0	0	0	1	1	0	0	1	0	1	0	0	0	1	1	0	0	1	1	1	0	0	1	1	1
370	5969	9031	0	75.978	0	0	0	0	0.55	0	0	0	0	0.55	0	0	0	1	0.55	0	0	1	0	0.55	0	0	0	0	1	0	0	0	1	1	0	0	1	0	1	0	0	0	0	1	0	0	0	1	1
371	5954	9046	0	75.978	0	0	0	0	0.55	0	0	0	0	0.55	0	0	0	1	0.55	0	0	1	0	0.55	0	0	0	1	1	0	0	1	1	1	0	0	1	1	1	0	0	1	1	1	0	0	1	1	1
372	5943	9057	0	75.978	0	0	0	0	0.55	0	0	0	0	0.55	0	0	0	0	0.55	0	0	0	1	0.55	0	0	1	1	1	0	0	1	1	1	0	0	1	1	1	0	0	1	1	1	0	0	1	1	1
373	5932	9068	0	75.978	0	0	0	0	0.55	0	0	0	1	0.55	0	0	1	1	0.55	0	0	1	0	0.55	0	0	0	1	1	0	0	1	1	1	0	0	1	1	1	0	0	1	1	1	0	0	1	2	1
374	5920	9080	0	75.978	0	0	0	0	0.55	0	0	0	0	0.55	0	0	0	1	0.55	0	0	1	1	0.55	0	0	1	0	1	0	0	0	1	1	0	0	1	1	1	0	0	1	1	1	0	0	1	0	1
375	5909	9091	0	75.978	0	0	0	0	0.55	0	0	0	0	0.55	0	0	0	0	0.55	0	0	0	1	0.55	0	0	1	0	1	0	0	0	0	1	0	0	0	1	1	0	0	1	1	1	0	0	1	1	1
376	5898	9102	0	75.978	0	0	0	0	0.55	0	0	0	0	0.55	0	0	0	1	0.55	0	0	1	1	0.55	0	0	1	0	1	0	0	0	1	1	0	0	1	0	1	0	0	0	0	1	0	0	0	1	1
377	5887	9113	0	75.978	0	0	0	0	0.55	0	0	0	0	0.55	0	0	0	0	0.55	0	0	0	1	0.55	0	0	1	0	1	0	0	0	1	1	0	0	1	1	1	0	0	1	1	1	0	0	1	1	1
378	5875	9125	0	75.978	0	0	0	0	0.55	0	0	0	0	0.55	0	0	0	0	0.55	0	0	0	1	0.55	0	0	1	1	1	0	0	1	1	1	0	0	1	1	1	0	0	1	1	1	0	0	1	0	1
379	5862	9138	0	75.978	0	0	0	0	0.55	0	0	0	0	0.55	0	0	0	0	0.55	0	0	0	0	0.55	0	0	0	0	1	0	0	0	1	1	0	0	1	1	1	0	0	1	1	1	0	0	1	1	1
380	5852	9148	0	75.978	0	0	0	0	0.55	0	0	0	0	0.55	0	0	0	0	0.55	0	0	0	1	0.55	0	0	1	1	1	0	0	1	0	1	0	0	0	1	1	0	0	1	1	1	0	0	1	1	1
381	5840	9160	0	75.978	0	0	0	0	0.55	0	0	0	0	0.55	0	0	0	1	0.55	0	0	1	0	0.55	0	0	0	1	1	0	0	1	1	1	0	0	1	0	1	0	0	0	0	1	0	0	0	0	1
382	5828	9172	0	75.978	0	0	0	0	0.55	0	0	0	0	0.55	0	0	0	1	0.55	0	0	1	1	0.55	0	0	1	1	1	0	0	1	1	1	0	0	1	2	1	0	0	2	1	1	0	0	1	1	1
383	5816	9184	0	75.978	0	0	0	0	0.55	0	0	0	0	0.55	0	0	0	0	0.55	0	0	0	0	0.55	0	0	0	1	1	0	0	1	2	1	0	0	2	1	1	0	0	1	1	1	0	0	1	0	1
384	5803	9197	0	75.978	0	0	0	0	0.55	0	0	0	0	0.55	0	0	0	1	0.55	0	0	1	1	0.55	0	0	1	0	1	0	0	0	0	1	0	0	0	1	1	0	0	1	1	1	0	0	1	2	1
385	5787	9213	0	75.978	0	0	0	0	0.55	0	0	0	0	0.55	0	0	0	0	0.55	0	0	0	0	0.55	0	0	0	2	1	0	0	2	1	1	0	0	1	1	1	0	0	1	0	1	0	0	0	0	1
386	5774	9226	0	75.978	0	0	0	0	0.55	0	0	0	0	0.55	0	0	0	1	0.55	0	0	1	1	0.55	0	0	1	0	1	0	0	0	0	1	0	0	0	1	1	0	0	1	1	1	0	0	1	0	1
387	5759	9241	0	75.978	0	0	0	0	0.55	0	0	0	0	0.55	0	0	0	0	0.55	0	0	0	0	0.55	0	0	0	0	1	0	0	0	1	1	0	0	1	1	1	0	0	1	0	1	0	0	0	1	1
388	5746	9254	0	75.978	0	0	0	0	0.55	0	0	0	0	0.55	0	0	0	1	0.55	0	0	1	1	0.55	0	0	1	0	1	0	0	0	1	1	0	0	1	1	1	0	0	1	2	1	0	0	2	1	1
389	5732	9268	0	75.978	0	0	0	0	0.55	0	0	0	0	0.55	0	0	0	0	0.55	0	0	0	0	0.55	0	0	0	1	1	0	0	1	0	1	0	0	0	0	1	0	0	0	0	1	0	0	0	0	1
390	5717	9283	0	75.978	0	0	0	0	0.55	0	0	0	0	0.55	0	0	0	1	0.55	0	0	1	1	0.55	0	0	1	1	1	0	0	1	1	1	0	0	1	2	1	0	0	2	1	1	0	0	1	2	1
391	5701	9299	0	75.978	0	0	0	0	0.55	0	0	0	0	0.55	0	0	0	1	0.55	0	0	1	0	0.55	0	0	0	0	1	0	0	0	1	1	0	0	1	0	1	0	0	0	0	1	0	0	0	0	1
392	5687	9313	0	75.978	0	0	0	0	0.55	0	0	0	0	0.55	0	0	0	0	0.55	0	0	0	1	0.55	0	0	1	1	1	0	0	1	1	1	0	0	1	1	1	0	0	1	1	1	0	0	1	1	1
393	5678	9322	0	75.978	0	0	0	0	0.55	0	0	0	0	0.55	0	0	0	0	0.55	0	0	0	1	0.55	0	0	1	1	1	0	0	1	1	1	0	0	1	0	1	0	0	0	1	1	0	0	1	0	1
394	5665	9335	0	75.978	0	0	0	0	0.55	0	0	0	0	0.55	0	0	0	1	0.55	0	0	1	0	0.55	0	0	0	0	1	0	0	0	0	1	0	0	0	2	1	0	0	2	1	1	0	0	1	1	1
395	5651	9349	0	75.978	0	0	0	0	0.55	0	0	0	0	0.55	0	0	0	1	0.55	0	0	1	1	0.55	0	0	1	1	1	0	0	1	1	1	0	0	1	0	1	0	0	0	2	1	0	0	2	1	1
396	5639	9361	0	75.978	0	0	0	0	0.55	0	0	0	0	0.55	0	0	0	0	0.55	0	0	0	1	0.55	0	0	1	1	1	0	0	1	0	1	0	0	0	1	1	0	0	1	1	1	0	0	1	0	1
397	5625	9375	0	75.978	0	0	0	0	0.55	0	0	0	0	0.55	0	0	0	1	0.55	0	0	1	0	0.55	0	0	0	0	1	0	0	0	2	1	0	0	2	1	1	0	0	1	1	1	0	0	1	1	1
398	5611	9389	0	75.978	0	0	0	0	0.55	0	0	0	0	0.55	0	0	0	0	0.55	0	0	0	1	0.55	0	0	1	1	1	0	0	1	0	1	0	0	0	0	1	0	0	0	1	1	0	0	1	1	1
399	5601	9399	0	75.978	0	0	0	0	0.55	0	0	0	0	0.55	0	0	0	0	0.55	0	0	0	0	0.55	0	0	0	0	1	0	0	0	1	1	0	0	1	0	1	0	0	0	1	1	0	0	1	1	1
400	5588	9412	0	75.978	0	0	0	0	0.55	0	0	0	0	0.55	0	0	0	1	0.55	0	0	1	1	0.55	0	0	1	1	1	0	1	0	1	1	0	0	1	1	1	0	0	1	0	1	0	0	0	1	1
401	5571	9429	0	75.978	0	0	0	0	0.55	0	0	0	0	0.55	0	0	0	0	0.55	0	0	0	1	0.55	0	0	1	0	1	0	0	0	1	1	0	0	1	1	1	0	0	1	1	1	0	0	1	0	1
402	5560	9440	0	75.978	0	0	0	0	0.55	0	0	0	0	0.55	0	0	0	0	0.55	0	0	0	1	0.55	0	0	1	1	1	0	0	1	1	1	0	0	1	1	1	0	0	1	1	1	0	0	1	1	1
403	5547	9453	0	75.978	0	0	0	0	0.55	0	0	0	0	0.55	0	0	0	0	0.55	0	0	0	1	0.55	0	0	1	1	1	0	0	1	1	1	0	0	1	1	1	0	0	1	0	1	0	0	0	0	1
404	5535	9465	0	75.978	0	0	0	0	0.55	0	0	0	0	0.55	0	0	0	0	0.55	0	0	0	0	0.55	0	0	0	0	1	0	0	0	1	1	0	0	1	1	1	0	0	1	1	1	0	0	1	1	1
405	5523	9477	0	75.978	0	0	0	0	0.55	0	0	0	0	0.55	0	0	0	0	0.55	0	0	0	1	0.55	0	0	1	0	1	0	0	0	1	1	0	0	1	1	1	0	0	1	1	1	0	0	1	1	1
406	5514	9486	0	75.978	0	0	0	0	0.55	0	0	0	0	0.55	0	0	0	0	0.55	0	0	0	0	0.55	0	0	0	0	1	0	0	0	1	1	0	0	1	1	1	0	0	1	2	1	0	0	2	1	1
407	5500	9500	0	75.978	0	0	0	0	0.55	0	0	0	0	0.55	0	0	0	0	0.55	0	0	0	0	0.55	0	0	0	0	1	0	0	0	1	1	0	0	1	1	1	0	0	1	1	1	0	0	1	1	1
408	5485	9515	0	75.978	0	0	0	0	0.55	0	0	0	0	0.55	0	0	0	0	0.55	0	0	0	0	0.55	0	0	0	0	1	0	0	0	1	1	0	0	1	1	1	0	0	1	1	1	0	0	1	0	1
409	5474	9526	0	75.978	0	0	0	0	0.55	0	0	0	0	0.55	0	0	0	0	0.55	0	0	0	0	0.55	0	0	0	0	1	0	0	0	1	1	0	0	1	1	1	0	0	1	0	1	0	0	0	1	1
410	5462	9538	0	75.978	0	0	0	0	0.55	0	0	0	0	0.55	0	0	0	0	0.55	0	0	0	0	0.55	0	0	0	0	1	0	0	0	1	1	0	0	1	1	1	0	0	1	2	1	0	0	2	1	1
411	5447	9553	0	75.978	0	0	0	0	0.55	0	0	0	0	0.55	0	0	0	0	0.55	0	0	0	0	0.55	0	0	0	0	1	0	0	0	1	1	0	0	1	1	1	0	0	1	0	1	0	0	0	0	1
412	5431	9569	0	75.978	0	0	0	0	0.55	0	0	0	0	0.55	0	0	0	0	0.55	0	0	0	0	0.55	0	0	0	0	1	0	0	0	1	1	0	0	1	0	1	0	0	0	0	1	0	0	0	0	1
413	5418	9582	0	75.978	0	0	0	0	0.55	0	0	0	0	0.55	0	0	0	0	0.55	0	0	0	0	0.55	0	0	0	0	1	0	0	0	0	1	0	0	0	0	1	0	0	0	1	1	0	0	1	1	1
414	5405	9595	0	75.978	0	0	0	0	0.55	0	0	0	0	0.55	0	0	0	0	0.55	0	0	0	0	0.55	0	0	0	0	1	0	0	0	2	1	0	0	2	1	1	0	0	1	1	1	0	0	1	1	1
415	5390	9610	0	75.978	0	0	0	0	0.55	0	0	0	0	0.55	0	0	0	0	0.55	0	0	0	0	0.55	0	0	0	0	1	0	0	0	0	1	0	0	0	1	1	0	0	1	1	1	0	0	1	0	1
416	5377	9623	0	75.978	0	0	0	0	0.55	0	0	0	0	0.55	0	0	0	0	0.55	0	0	0	0	0.55	0	0	0	0	1	0	0	0	0	1	0	0	0	1	1	0	0	1	0	1	0	0	0	0	1
417	5361	9639	0	75.978	0	0	0	0	0.55	0	0	0	0	0.55	0	0	0	0	0.55	0	0	0	0	0.55	0	0	0	0	1	0	0	0	1	1	0	0	1	1	1	0	0	1	1	1	0	0	1	1	1
418	5346	9654	0	75.978	0	0	0	0	0.55	0	0	0	0	0.55	0	0	0	0	0.55	0	0	0	0	0.55	0	0	0	0	1	0	0	0	0	1	0	0	0	0	1	0	0	0	1	1	0	0	1	0	1
419	5332	9668	0	75.978	0	0	0	0	0.55	0	0	0	0	0.55	0	0	0	0	0.55	0	0	0	0	0.55	0	0	0	0	1	0	0	0	0	1	0	0	0	1	1	0	0	1	1	1	0	0	1	1	1
420	5317	9683	0	75.978	0	0	0	0	0.55	0	0	0	0	0.55	0	0	0	0	0.55	0	0	0	0	0.55	0	0	0	0	1	0	0	0	0	1	0	0	0	1	1	0	0	1	0	1	0	0	0	1	1
421	5299	9701	0	75.978	0	0	0	0	0.55	0	0	0	0	0.55	0	0	0	0	0.55	0	0	0	0	0.55	0	0	0	0	1	0	0	0	0	1	0	0	0	0	1	0	0	0	1	1	0	0	1	1	1
422	5285	9715	0	75.978	0	0	0	0	0.55	0	0	0	0	0.55	0	0	0	0	0.55	0	0	0	0	0.55	0	0	0	0	1	0	0	0	0	1	0	0	0	2	1	0	0	2	1	1	0	0	1	0	1
423	5271	9729	0	75.978	0	0	0	0	0.55	0	0	0	0	0.55	0	0	0	0	0.55	0	0	0	0	0.55	0	0	0	0	1	0	0	0	0	1	0	0	0	0	1	0	0	0	1	1	0	0	1	1	1
424	5258	9742	0	75.978	0	0	0	0	0.55	0	0	0	0	0.55	0	0	0	0	0.55	0	0	0	0	0.55	0	0	0	0	1	0	0	0	0	1	0	0	0	1	1	0	0	1	0	1	0	0	0	1	1
425	5243	9757	0	75.978	0	0	0	0	0.55	0	0	0	0	0.55	0	0	0	0	0.55	0	0	0	0	0.55	0	0	0	0	1	0	0	0	0	1	0	0	0	1	1	0	0	1	1	1	0	0	1	1	1
426	5228	9772	0	75.978	0	0	0	0	0.55	0	0	0	0	0.55	0	0	0	0	0.55	0	0	0	0	0.55	0	0	0	0	1	0	0	0	0	1	0	0	0	1	1	0	0	1	1	1	0	0	1	1	1
427	5216	9784	0	75.978	0	0	0	0	0.55	0	0	0	0	0.55	0	0	0	0	0.55	0	0	0	0	0.55	0	0	0	0	1	0	0	0	1	1	0	0	1	1	1	0	0	1	0	1	0	0	0	0	1
428	5201	9799	0	75.978	0	0	0	0	0.55	0	0	0	0	0.55	0	0	0	0	0.55	0	0	0	0	0.55	0	0	0	0	1	0	0	0	0	1	0	0	0	1	1	0	0	1	1	1	0	0	1	1	1
429	5188	9812	0	75.978	0	0	0	0	0.55	0	0	0	0	0.55	0	0	0	0	0.55	0	0	0	0	0.55	0	0	0	0	1	0	0	0	0	1	0	0	0	0	1	0	0	0	1	1	0	0	1	0	1
430	5174	9826	0	75.978	0	0	0	0	0.55	0	0	0	0	0.55	0	0	0	0	0.55	0	0	0	0	0.55	0	0	0	0	1	0	0	0	0	1	0	0	0	1	1	0	0	1	1	1	0	0	1	0	1
431	5161	9839	0	75.978	0	0	0	0	0.55	0	0	0	0	0.55	0	0	0	0	0.55	0	0	0	0	0.55	0	0	0	0	1	0	0	0	1	1	0	0	1	1	1	0	0	1	1	1	0	0	1	1	1
432	5148	9852	0	75.978	0	0	0	0	0.55	0	0	0	0	0.55	0	0	0	0	0.55	0	0	0	0	0.55	0	0	0	0	1	0	0	0	0	1	0	0	0	1	1	0	0	1	1	1	0	0	1	1	1
433	5137	9863	0	75.978	0	0	0	0	0.55	0	0	0	0	0.55	0	0	0	0	0.55	0	0	0	0	0.55	0	0	0	0	1	0	0	0	0	1	0	0	0	0	1	0	0	0	0	1	0	0	0	1	1
434	5126	9874	0	75.978	0	0	0	0	0.55	0	0	0	0	0.55	0	0	0	0	0.55	0	0	0	0	0.55	0	0	0	0	1	0	0	0	0	1	0	0	0	2	1	0	0	2	0	1	0	0	0	0	1
435	5111	9889	0	75.978	0	0	0	0	0.55	0	0	0	0	0.55	0	0	0	0	0.55	0	0	0	0	0.55	0	0	0	0	1	0	0	0	0	1	0	0	0	1	1	0	0	1	1	1	0	0	1	1	1
436	5097	9903	0	75.978	0	0	0	0	0.55	0	0	0	0	0.55	0	0	0	0	0.55	0	0	0	0	0.55	0	0	0	0	1	0	0	0	0	1	0	0	0	1	1	0	0	1	1	1	0	0	1	0	1
437	5084	9916	0	75.978	0	0	0	0	0.55	0	0	0	0	0.55	0	0	0	0	0.55	0	0	0	0	0.55	0	0	0	0	1	0	0	0	0	1	0	0	0	2	1	0	0	2	1	1	0	0	1	1	1
438	5061	9939	0	75.978	0	0	0	0	0.55	0	0	0	0	0.55	0	0	0	0	0.55	0	0	0	0	0.55	0	0	0	0	1	0	0	0	0	1	0	0	0	0	1	0	0	0	0	1	0	0	0	1	1
439	5047	9953	0	75.978	0	0	0	0	0.55	0	0	0	0	0.55	0	0	0	0	0.55	0	0	0	0	0.55	0	0	0	0	1	0	0	0	0	1	0	0	0	1	1	0	0	1	2	1	0	0	2	0	1
440	5035	9965	0	75.978	0	0	0	0	0.55	0	0	0	0	0.55	0	0	0	0	0.55	0	0	0	0	0.55	0	0	0	0	1	0	0	0	0	1	0	0	0	1	1	0	0	1	1	1	0	0	1	2	1
441	5017	9983	0	75.978	0	0	0	0	0.55	0	0	0	0	0.55	0	0	0	0	0.55	0	0	0	0	0.55	0	0	0	0	1	0	0	0	0	1	0	0	0	1	1	0	0	1	1	1	0	0	1	0	1
442	5001	9999	0	75.978	0	0	0	0	0.55	0	0	0	0	0.55	0	0	0	0	0.55	0	0	0	0	0.55	0	0	0	0	1	0	0	0	0	1	0	0	0	0	1	0	0	0	1	1	0	0	1	0	1
443	4983	10017	0	75.978	0	0	0	0	0.55	0	0	0	0	0.55	0	0	0	0	0.55	0	0	0	0	0.55	0	0	0	0	1	0	0	0	0	1	0	0	0	1	1	0	0	1	1	1	0	0	1	1	1
444	4963	10037	0	75.978	0	0	0	0	0.55	0	0	0	0	0.55	0	0	0	0	0.55	0	0	0	0	0.55	0	0	0	0	1	0	0	0	0	1	0	0	0	1	1	0	0	1	1	1	0	0	1	1	1
445	4948	10052	0	75.978	0	0	0	0	0.55	0	0	0	0	0.55	0	0	0	0	0.55	0	0	0	0	0.55	0	0	0	0	1	0	0	0	0	1	0	0	0	0	1	0	0	0	1	1	0	0	1	2	1
446	4932	10068	0	75.978	0	0	0	0	0.55	0	0	0	0	0.55	0	0	0	0	0.55	0	0	0	0	0.55	0	0	0	0	1	0	0	0	0	1	0	0	0	1	1	0	0	1	1	1	0	0	1	0	1
447	4918	10082	0	75.978	0	0	0	0	0.55	0	0	0	0	0.55	0	0	0	0	0.55	0	0	0	0	0.55	0	0	0	0	1	0	0	0	0	1	0	0	0	1	1	0	0	1	1	1	0	0	1	1	1
448	4901	10099	0	75.978	0	0	0	0	0.55	0	0	0	0	0.55	0	0	0	0	0.55	0	0	0	0	0.55	0	0	0	0	1	0	0	0	0	1	0	0	0	1	1	0	0	1	1	1	0	0	1	0	1
449	4886	10114	0	75.978	0	0	0	0	0.55	0	0	0	0	0.55	0	0	0	0	0.55	0	0	0	0	0.55	0	0	0	0	1	0	0	0	0	1	0	0	0	1	1	0	0	1	0	1	0	0	0	1	1
450	4873	10127	0	75.978	0	0	0	0	0.55	0	0	0	0	0.55	0	0	0	0	0.55	0	0	0	0	0.55	0	0	0	0	1	0	0	0	0	1	0	0	0	1	1	0	0	1	2	1	0	0	2	1	1
451	4861	10139	0	75.978	0	0	0	0	0.55	0	0	0	0	0.55	0	0	0	0	0.55	0	0	0	0	0.55	0	0	0	0	1	0	0	0	0	1	0	0	0	0	1	0	0	0	1	1	0	0	1	2	1
452	4847	10153	0	75.978	0	0	0	0	0.55	0	0	0	0	0.55	0	0	0	0	0.55	0	0	0	0	0.55	0	0	0	0	1	0	0	0	0	1	0	0	0	1	1	0	0	1	1	1	0	0	1	0	1
453	4835	10165	0	75.978	0	0	0	0	0.55	0	0	0	0	0.55	0	0	0	0	0.55	0	0	0	0	0.55	0	0	0	0	1	0	0	0	0	1	0	0	0	1	1	0	0	1	1	1	0	0	1	1	1
454	4823	10177	0	75.978	0	0	0	0	0.55	0	0	0	0	0.55	0	0	0	0	0.55	0	0	0	0	0.55	0	0	0	0	1	0	0	0	0	1	0	0	0	1	1	0	0	1	1	1	0	0	1	1	1
455	4808	10192	0	75.978	0	0	0	0	0.55	0	0	0	0	0.55	0	0	0	0	0.55	0	0	0	0	0.55	0	0	0	0	1	0	0	0	0	1	0	0	0	1	1	0	0	1	0	1	0	0	0	1	1
456	4793	10207	0	75.978	0	0	0	0	0.55	0	0	0	0	0.55	0	0	0	0	0.55	0	0	0	0	0.55	0	0	0	0	1	0	0	0	0	1	0	0	0	1	1	0	0	1	0	1	0	0	0	1	1
457	4782	10218	0	75.978	0	0	0	0	0.55	0	0	0	0	0.55	0	0	0	0	0.55	0	0	0	0	0.55	0	0	0	0	1	0	0	0	0	1	0	0	0	1	1	0	0	1	1	1	0	0	1	0	1
458	4768	10232	0	75.978	0	0	0	0	0.55	0	0	0	0	0.55	0	0	0	0	0.55	0	0	0	0	0.55	0	0	0	0	1	0	0	0	0	1	0	0	0	1	1	0	0	1	1	1	0	0	1	2	1
459	4755	10245	0	75.978	0	0	0	0	0.55	0	0	0	0	0.55	0	0	0	0	0.55	0	0	0	0	0.55	0	0	0	0	1	0	0	0	0	1	0	0	0	1	1	0	0	1	1	1	0	0	1	0	1
460	4747	10253	0	75.978	0	0	0	0	0.55	0	0	0	0	0.55	0	0	0	0	0.55	0	0	0	0	0.55	0	0	0	0	1	0	0	0	0	1	0	0	0	1	1	0	0	1	1	1	0	0	1	2	1
461	4735	10265	0	75.978	0	0	0	0	0.55	0	0	0	0	0.55	0	0	0	0	0.55	0	0	0	0	0.55	0	0	0	0	1	0	0	0	0	1	0	0	0	1	1	0	0	1	1	1	0	0	1	1	1
462	4724	10276	0	75.978	0	0	0	0	0.55	0	0	0	0	0.55	0	0	0	0	0.55	0	0	0	0	0.55	0	0	0	0	1	0	0	0	0	1	0	0	0	1	1	0	0	1	0	1	0	0	0	1	1
463	4714	10286	0	75.978	0	0	0	0	0.55	0	0	0	0	0.55	0	0	0	0	0.55	0	0	0	0	0.55	0	0	0	0	1	0	0	0	0	1	0	0	0	1	1	0	0	1	1	1	0	0	1	0	1
464	4699	10301	0	75.978	0	0	0	0	0.55	0	0	0	0	0.55	0	0	0	0	0.55	0	0	0	0	0.55	0	0	0	0	1	0	0	0	0	1	0	0	0	1	1	0	0	1	1	1	0	0	1	1	1
465	4685	10315	0	75.978	0	0	0	0	0.55	0	0	0	0	0.55	0	0	0	0	0.55	0	0	0	0	0.55	0	0	0	0	1	0	0	0	0	1	0	0	0	1	1	0	0	1	1	1	0	0	1	1	1
466	4670	10330	0	75.978	0	0	0	0	0.55	0	0	0	0	0.55	0	0	0	0	0.55	0	0	0	0	0.55	0	0	0	0	1	0	0	0	0	1	0	0	0	1	1	0	0	1	1	1	0	0	1	0	1
467	4657	10343	0	75.978	0	0	0	0	0.55	0	0	0	0	0.55	0	0	0	0	0.55	0	0	0	0	0.55	0	0	0	0	1	0	0	0	0	1	0	0	0	1	1	0	0	1	1	1	0	0	1	2	1
468	4647	10353	0	75.978	0	0	0	0	0.55	0	0	0	0	0.55	0	0	0	0	0.55	0	0	0	0	0.55	0	0	0	0	1	0	0	0	0	1	0	0	0	2	1	0	0	2	0	1	0	0	0	0	1
469	4634	10366	0	75.978	0	0	0	0	0.55	0	0	0	0	0.55	0	0	0	0	0.55	0	0	0	0	0.55	0	0	0	0	1	0	0	0	0	1	0	0	0	1	1	0	0	1	2	1	0	0	2	2	1
470	4620	10380	0	75.978	0	0	0	0	0.55	0	0	0	0	0.55	0	0	0	0	0.55	0	0	0	0	0.55	0	0	0	0	1	0	0	0	0	1	0	0	0	1	1	0	0	1	0	1	0	0	0	0	1
471	4605	10395	0	75.978	0	0	0	0	0.55	0	0	0	0	0.55	0	0	0	0	0.55	0	0	0	0	0.55	0	0	0	0	1	0	0	0	0	1	0	0	0	0	1	0	0	0	1	1	0	0	1	1	1
472	4593	10407	0	75.978	0	0	0	0	0.55	0	0	0	0	0.55	0	0	0	0	0.55	0	0	0	0	0.55	0	0	0	0	1	0	0	0	0	1	0	0	0	1	1	0	0	1	1	1	0	0	1	1	1
473	4579	10421	0	75.978	0	0	0	0	0.55	0	0	0	0	0.55	0	0	0	0	0.55	0	0	0	0	0.55	0	0	0	0	1	0	0	0	0	1	0	0	0	1	1	0	0	1	1	1	0	0	1	0	1
474	4567	10433	0	75.978	0	0	0	0	0.55	0	0	0	0	0.55	0	0	0	0	0.55	0	0	0	0	0.55	0	0	0	0	1	0	0	0	0	1	0	0	0	2	1	0	0	2	0	1	0	0	0	1	1
475	4554	10446	0	75.978	0	0	0	0	0.55	0	0	0	0	0.55	0	0	0	0	0.55	0	0	0	0	0.55	0	0	0	0	1	0	0	0	0	1	0	0	0	1	1	0	0	1	1	1	0	0	1	1	1
476	4540	10460	0	75.978	0	0	0	0	0.55	0	0	0	0	0.55	0	0	0	0	0.55	0	0	0	0	0.55	0	0	0	0	1	0	0	0	0	1	0	0	0	1	1	0	0	1	1	1	0	0	1	0	1
477	4525	10475	0	75.978	0	0	0	0	0.55	0	0	0	0	0.55	0	0	0	0	0.55	0	0	0	0	0.55	0	0	0	0	1	0	0	0	0	1	0	0	0	0	1	0	0	0	1	1	0	0	1	1	1
478	4508	10492	0	75.978	0	0	0	0	0.55	0	0	0	0	0.55	0	0	0	0	0.55	0	0	0	0	0.55	0	0	0	0	1	0	0	0	0	1	0	0	0	1	1	0	0	1	1	1	0	0	1	1	1
479	4495	10505	0	75.978	0	0	0	0	0.55	0	0	0	0	0.55	0	0	0	0	0.55	0	0	0	0	0.55	0	0	0	0	1	0	0	0	0	1	0	0	0	1	1	0	0	1	0	1	0	0	0	1	1
480	4483	10517	0	75.978	0	0	0	0	0.55	0	0	0	0	0.55	0	0	0	0	0.55	0	0	0	0	0.55	0	0	0	0	1	0	0	0	0	1	0	0	0	1	1	0	0	1	1	1	0	0	1	1	1
481	4468	10532	0	75.978	0	0	0	0	0.55	0	0	0	0	0.55	0	0	0	0	0.55	0	0	0	0	0.55	0	0	0	0	1	0	0	0	0	1	0	0	0	1	1	0	0	1	0	1	0	0	0	0	1
482	4457	10543	0	75.978	0	0	0	0	0.55	0	0	0	0	0.55	0	0	0	0	0.55	0	0	0	0	0.55	0	0	0	0	1	0	0	0	0	1	0	0	0	0	1	0	0	0	1	1	0	0	1	1	1
483	4443	10557	0	75.978	0	0	0	0	0.55	0	0	0	0	0.55	0	0	0	0	0.55	0	0	0	0	0.55	0	0	0	0	1	0	0	0	0	1	0	0	0	0	1	0	0	0	0	1	0	0	0	1	1
484	4429	10571	0	75.978	0	0	0	0	0.55	0	0	0	0	0.55	0	0	0	0	0.55	0	0	0	0	0.55	0	0	0	0	1	0	0	0	0	1	0	0	0	0	1	0	0	0	0	1	0	0	0	1	1
485	4416	10584	0	75.978	0	0	0	0	0.55	0	0	0	0	0.55	0	0	0	0	0.55	0	0	0	0	0.55	0	0	0	0	1	0	0	0	0	1	0	0	0	0	1	0	0	0	1	1	0	0	1	1	1
486	4402	10598	0	75.978	0	0	0	0	0.55	0	0	0	0	0.55	0	0	0	0	0.55	0	0	0	0	0.55	0	0	0	0	1	0	0	0	0	1	0	0	0	0	1	0	0	0	1	1	0	0	1	0	1
487	4389	10611	0	75.978	0	0	0	0	0.55	0	0	0	0	0.55	0	0	0	0	0.55	0	0	0	0	0.55	0	0	0	0	1	0	0	0	0	1	0	0	0	0	1	0	0	0	0	1	0	0	0	0	1
488	4378	10622	0	75.978	0	0	0	0	0.55	0	0	0	0	0.55	0	0	0	0	0.55	0	0	0	0	0.55	0	0	0	0	1	0	0	0	0	1	0	0	0	1	1	0	0	1	1	1	0	0	1	1	1
489	4367	10633	0	75.978	0	0	0	0	0.55	0	0	0	0	0.55	0	0	0	0	0.55	0	0	0	0	0.55	0	0	0	0	1	0	0	0	0	1	0	0	0	0	1	0	0	0	1	1	0	0	1	1	1
490	4355	10645	0	75.978	0	0	0	0	0.55	0	0	0	0	0.55	0	0	0	0	0.55	0	0	0	0	0.55	0	0	0	0	1	0	0	0	0	1	0	0	0	2	1	0	0	2	1	1	0	0	1	0	1
491	4342	10658	0	75.978	0	0	0	0	0.55	0	0	0	0	0.55	0	0	0	0	0.55	0	0	0	0	0.55	0	0	0	0	1	0	0	0	0	1	0	0	0	1	1	0	0	1	1	1	0	0	1	1	1
492	4331	10669	0	75.978	0	0	0	0	0.55	0	0	0	0	0.55	0	0	0	0	0.55	0	0	0	0	0.55	0	0	0	0	1	0	0	0	0	1	0	0	0	1	1	0	0	1	0	1	0	0	0	2	1
493	4315	10685	0	75.978	0	0	0	0	0.55	0	0	0	0	0.55	0	0	0	0	0.55	0	0	0	0	0.55	0	0	0	0	1	0	0	0	0	1	0	0	0	1	1	0	0	1	1	1	0	0	1	0	1
494	4302	10698	0	75.978	0	0	0	0	0.55	0	0	0	0	0.55	0	0	0	0	0.55	0	0	0	0	0.55	0	0	0	0	1	0	0	0	0	1	0	0	0	0	1	0	0	0	1	1	0	0	1	1	1
495	4287	10713	0	75.978	0	0	0	0	0.55	0	0	0	0	0.55	0	0	0	0	0.55	0	0	0	0	0.55	0	0	0	0	1	0	0	0	0	1	0	0	0	2	1	0	0	2	1	1	0	0	1	0	1
496	4271	10729	0	75.978	0	0	0	0	0.55	0	0	0	0	0.55	0	0	0	0	0.55	0	0	0	0	0.55	0	0	0	0	1	0	0	0	0	1	0	0	0	0	1	0	0	0	0	1	0	0	0	2	1
497	4255	10745	0	75.978	0	0	0	0	0.55	0	0	0	0	0.55	0	0	0	0	0.55	0	0	0	0	0.55	0	0	0	0	1	0	0	0	0	1	0	0	0	1	1	0	0	1	1	1	0	0	1	0	1
498	4243	10757	0	75.978	0	0	0	0	0.55	0	0	0	0	0.55	0	0	0	0	0.55	0	0	0	0	0.55	0	0	0	0	1	0	0	0	0	1	0	0	0	1	1	0	0	1	1	1	0	0	1	1	1
499	4230	10770	0	75.978	0	0	0	0	0.55	0	0	0	0	0.55	0	0	0	0	0.55	0	0	0	0	0.55	0	0	0	0	1	0	0	0	0	1	0	0	0	1	1	0	0	1	2	1	0	0	2	1	1
500	4217	10783	0	75.978	0	0	0	0	0.55	0	0	0	0	0.55	0	0	0	0	0.55	0	0	0	0	0.55	0	0	0	0	1	0	0	0	0	1	0	0	0	1	1	0	0	1	1	1	0	0	1	0	1
501	4199	10801	0	75.978	0	0	0	0	0.55	0	0	0	0	0.55	0	0	0	0	0.55	0	0	0	0	0.55	0	0	0	0	1	0	0	0	0	1	0	0	0	1	1	0	0	1	0	1	0	0	0	1	1
502	4183	10817	0	75.978	0	0	0	0	0.55	0	0	0	0	0.55	0	0	0	0	0.55	0	0	0	0	0.55	0	0	0	0	1	0	0	0	0	1	0	0	0	1	1	0	0	1	0	1	0	0	0	0	1
503	4167	10833	0	75.978	0	0	0	0	0.55	0	0	0	0	0.55	0	0	0	0	0.55	0	0	0	0	0.55	0	0	0	0	1	0	0	0	0	1	0	0	0	1	1	0	0	1	1	1	0	0	1	1	1
504	4152	10848	0	75.978	0	0	0	0	0.55	0	0	0	0	0.55	0	0	0	0	0.55	0	0	0	0	0.55	0	0	0	0	1	0	0	0	0	1	0	0	0	0	1	0	0	0	1	1	0	0	1	1	1
505	4137	10863	0	75.978	0	0	0	0	0.55	0	0	0	0	0.55	0	0	0	0	0.55	0	0	0	0	0.55	0	0	0	0	1	0	0	0	0	1	0	0	0	0	1	0	0	0	0	1	0	0	0	1	1
506	4123	10877	0	75.978	0	0	0	0	0.55	0	0	0	0	0.55	0	0	0	0	0.55	0	0	0	0	0.55	0	0	0	0	1	0	0	0	0	1	0	0	0	1	1	0	0	1	1	1	0	0	1	1	1
507	4109	10891	0	75.978	0	0	0	0	0.55	0	0	0	0	0.55	0	0	0	0	0.55	0	0	0	0	0.55	0	0	0	0	1	0	0	0	0	1	0	0	0	1	1	0	0	1	1	1	0	0	1	1	1
508	4097	10903	0	75.978	0	0	0	0	0.55	0	0	0	0	0.55	0	0	0	0	0.55	0	0	0	0	0.55	0	0	0	0	1	0	0	0	0	1	0	0	0	1	1	0	0	1	1	1	0	0	1	1	1
509	4084	10916	0	75.978	0	0	0	0	0.55	0	0	0	0	0.55	0	0	0	0	0.55	0	0	0	0	0.55	0	0	0	0	1	0	0	0	0	1	0	0	0	1	1	0	0	1	1	1	0	0	1	0	1
510	4070	10930	0	75.978	0	0	0	0	0.55	0	0	0	0	0.55	0	0	0	0	0.55	0	0	0	0	0.55	0	0	0	0	1	0	0	0	0	1	0	0	0	1	1	0	0	1	0	1	0	0	0	2	1
511	4058	10942	0	75.978	0	0	0	0	0.55	0	0	0	0	0.55	0	0	0	0	0.55	0	0	0	0	0.55	0	0	0	0	1	0	0	0	0	1	0	0	0	0	1	0	0	0	2	1	0	0	2	1	1
512	4048	10952	0	75.978	0	0	0	0	0.55	0	0	0	0	0.55	0	0	0	0	0.55	0	0	0	0	0.55	0	0	0	0	1	0	0	0	0	1	0	0	0	2	1	0	0	2	0	1	0	0	0	0	1
513	4033	10967	0	75.978	0	0	0	0	0.55	0	0	0	0	0.55	0	0	0	0	0.55	0	0	0	0	0.55	0	0	0	0	1	0	0	0	0	1	0	0	0	1	1	0	0	1	1	1	0	0	1	1	1
514	4021	10979	0	75.978	0	0	0	0	0.55	0	0	0	0	0.55	0	0	0	0	0.55	0	0	0	0	0.55	0	0	0	0	1	0	0	0	0	1	0	0	0	1	1	0	0	1	1	1	0	0	1	0	1
515	4008	10992	0	75.978	0	0	0	0	0.55	0	0	0	0	0.55	0	0	0	0	0.55	0	0	0	0	0.55	0	0	0	0	1	0	0	0	0	1	0	0	0	1	1	0	0	1	0	1	0	0	0	0	1
516	3998	11002	0	75.978	0	0	0	0	0.55	0	0	0	0	0.55	0	0	0	0	0.55	0	0	0	0	0.55	0	0	0	0	1	0	0	0	0	1	0	0	0	1	1	0	0	1	1	1	0	0	1	1	1
517	3984	11016	0	75.978	0	0	0	0	0.55	0	0	0	0	0.55	0	0	0	0	0.55	0	0	0	0	0.55	0	0	0	0	1	0	0	0	0	1	0	0	0	1	1	0	0	1	0	1	0	0	0	0	1
518	3975	11025	0	75.978	0	0	0	0	0.55	0	0	0	0	0.55	0	0	0	0	0.55	0	0	0	0	0.55	0	0	0	0	1	0	0	0	0	1	0	0	0	1	1	0	0	1	1	1	0	0	1	1	1
519	3965	11035	0	75.978	0	0	0	0	0.55	0	0	0	0	0.55	0	0	0	0	0.55	0	0	0	0	0.55	0	0	0	0	1	0	0	0	0	1	0	0	0	1	1	0	0	1	0	1	0	0	0	1	1
520	3953	11047	0	75.978	0	0	0	0	0.55	0	0	0	0	0.55	0	0	0	0	0.55	0	0	0	0	0.55	0	0	0	0	1	0	0	0	0	1	0	0	0	1	1	0	0	1	1	1	0	0	1	0	1
521	3942	11058	0	75.978	0	0	0	0	0.55	0	0	0	0	0.55	0	0	0	0	0.55	0	0	0	0	0.55	0	0	0	0	1	0	0	0	0	1	0	0	0	1	1	0	0	1	1	1	0	0	1	1	1
522	3926	11074	0	75.978	0	0	0	0	0.55	0	0	0	0	0.55	0	0	0	0	0.55	0	0	0	0	0.55	0	0	0	0	1	0	0	0	0	1	0	0	0	1	1	0	0	1	1	1	0	0	1	1	1
523	3913	11087	0	75.978	0	0	0	0	0.55	0	0	0	0	0.55	0	0	0	0	0.55	0	0	0	0	0.55	0	0	0	0	1	0	0	0	0	1	0	0	0	1	1	0	0	1	1	1	0	0	1	1	1
524	3899	11101	0	75.978	0	0	0	0	0.55	0	0	0	0	0.55	0	0	0	0	0.55	0	0	0	0	0.55	0	0	0	0	1	0	0	0	0	1	0	0	0	1	1	0	0	1	1	1	0	0	1	1	1
525	3886	11114	0	75.978	0	0	0	0	0.55	0	0	0	0	0.55	0	0	0	0	0.55	0	0	0	0	0.55	0	0	0	0	1	0	0	0	0	1	0	0	0	1	1	0	0	1	1	1	0	0	1	1	1
526	3874	11126	0	75.978	0	0	0	0	0.55	0	0	0	0	0.55	0	0	0	0	0.55	0	0	0	0	0.55	0	0	0	0	1	0	0	0	0	1	0	0	0	0	1	0	0	0	0	1	0	0	0	0	1
527	3857	11143	0	75.978	0	0	0	0	0.55	0	0	0	0	0.55	0	0	0	0	0.55	0	0	0	0	0.55	0	0	0	0	1	0	0	0	0	1	0	0	0	1	1	0	0	1	2	1	0	0	2	1	1
528	3846	11154	0	75.978	0	0	0	0	0.55	0	0	0	0	0.55	0	0	0	0	0.55	0	0	0	0	0.55	0	0	0	0	1	0	0	0	0	1	0	0	0	1	1	0	0	1	0	1	0	0	0	0	1
529	3832	11168	0	75.978	0	0	0	0	0.55	0	0	0	0	0.55	0	0	0	0	0.55	0	0	0	0	0.55	0	0	0	0	1	0	0	0	0	1	0	0	0	1	1	0	0	1	1	1	0	0	1	1	1
530	3818	11182	0	75.978	0	0	0	0	0.55	0	0	0	0	0.55	0	0	0	0	0.55	0	0	0	0	0.55	0	0	0	0	1	0	0	0	0	1	0	0	0	1	1	0	0	1	1	1	0	0	1	1	1
531	3803	11197	0	75.978	0	0	0	0	0.55	0	0	0	0	0.55	0	0	0	0	0.55	0	0	0	0	0.55	0	0	0	0	1	0	0	0	0	1	0	0	0	1	1	0	0	1	1	1	0	0	1	1	1
532	3788	11212	0	75.978	0	0	0	0	0.55	0	0	0	0	0.55	0	0	0	0	0.55	0	0	0	0	0.55	0	0	0	0	1	0	0	0	0	1	0	0	0	1	1	0	0	1	1	1	0	0	1	1	1
533	3773	11227	0	75.978	0	0	0	0	0.55	0	0	0	0	0.55	0	0	0	0	0.55	0	0	0	0	0.55	0	0	0	0	1	0	0	0	0	1	0	0	0	1	1	0	0	1	1	1	0	0	1	1	1
534	3761	11239	0	75.978	0	0	0	0	0.55	0	0	0	0	0.55	0	0	0	0	0.55	0	0	0	0	0.55	0	0	0	0	1	0	0	0	0	1	0	0	0	0	1	0	0	0	1	1	0	0	1	0	1
535	3745	11255	0	75.978	0	0	0	0	0.55	0	0	0	0	0.55	0	0	0	0	0.55	0	0	0	0	0.55	0	0	0	0	1	0	0	0	0	1	0	0	0	1	1	0	0	1	0	1	0	0	0	1	1
536	3729	11271	0	75.978	0	0	0	0	0.55	0	0	0	0	0.55	0	0	0	0	0.55	0	0	0	0	0.55	0	0	0	0	1	0	0	0	0	1	0	0	0	1	1	0	0	1	1	1	0	0	1	0	1
537	3712	11288	0	75.978	0	0	0	0	0.55	0	0	0	0	0.55	0	0	0	0	0.55	0	0	0	0	0.55	0	0	0	0	1	0	0	0	0	1	0	0	0	1	1	0	0	1	1	1	0	0	1	1	1
538	3698	11302	0	75.978	0	0	0	0	0.55	0	0	0	0	0.55	0	0	0	0	0.55	0	0	0	0	0.55	0	0	0	0	1	0	0	0	0	1	0	0	0	1	1	0	0	1	1	1	0	0	1	0	1
539	3681	11319	0	75.978	0	0	0	0	0.55	0	0	0	0	0.55	0	0	0	0	0.55	0	0	0	0	0.55	0	0	0	0	1	0	0	0	0	1	0	0	0	1	1	0	0	1	1	1	0	0	1	2	1
540	3665	11335	0	75.978	0	0	0	0	0.55	0	0	0	0	0.55	0	0	0	0	0.55	0	0	0	0	0.55	0	0	0	0	1	0	0	0	0	1	0	0	0	2	1	0	0	2	1	1	0	0	1	1	1
541	3652	11348	0	75.978	0	0	0	0	0.55	0	0	0	0	0.55	0	0	0	0	0.55	0	0	0	0	0.55	0	0	0	0	1	0	0	0	0	1	0	0	0	0	1	0	0	0	0	1	0	0	0	1	1
542	3638	11362	0	75.978	0	0	0	0	0.55	0	0	0	0	0.55	0	0	0	0	0.55	0	0	0	0	0.55	0	0	0	0	1	0	0	0	0	1	0	0	0	0	1	0	0	0	1	1	0	0	1	1	1
543	3630	11370	0	75.978	0	0	0	0	0.55	0	0	0	0	0.55	0	0	0	0	0.55	0	0	0	0	0.55	0	0	0	0	1	0	0	0	0	1	0	0	0	1	1	0	0	1	1	1	0	0	1	0	1
544	3620	11380	0	75.978	0	0	0	0	0.55	0	0	0	0	0.55	0	0	0	0	0.55	0	0	0	0	0.55	0	0	0	0	1	0	0	0	0	1	0	0	0	1	1	0	0	1	2	1	0	0	2	1	1
545	3606	11394	0	75.978	0	0	0	0	0.55	0	0	0	0	0.55	0	0	0	0	0.55	0	0	0	0	0.55	0	0	0	0	1	0	0	0	0	1	0	0	0	1	1	0	0	1	1	1	0	0	1	1	1
546	3594	11406	0	75.978	0	0	0	0	0.55	0	0	0	0	0.55	0	0	0	0	0.55	0	0	0	0	0.55	0	0	0	0	1	0	0	0	0	1	0	0	0	1	1	0	0	1	1	1	0	0	1	0	1
547	3578	11422	0	75.978	0	0	0	0	0.55	0	0	0	0	0.55	0	0	0	0	0.55	0	0	0	0	0.55	0	0	0	0	1	0	0	0	0	1	0	0	0	1	1	0	0	1	1	1	0	0	1	1	1
548	3561	11439	0	75.978	0	0	0	0	0.55	0	0	0	0	0.55	0	0	0	0	0.55	0	0	0	0	0.55	0	0	0	0	1	0	0	0	0	1	0	0	0	1	1	0	0	1	1	1	0	0	1	0	1
549	3547	11453	0	75.978	0	0	0	0	0.55	0	0	0	0	0.55	0	0	0	0	0.55	0	0	0	0	0.55	0	0	0	0	1	0	0	0	0	1	0	0	0	1	1	0	0	1	1	1	0	0	1	2	1
550	3533	11467	0	75.978	0	0	0	0	0.55	0	0	0	0	0.55	0	0	0	0	0.55	0	0	0	0	0.55	0	0	0	0	1	0	0	0	0	1	0	0	0	1	1	0	0	1	1	1	0	0	1	0	1
551	3518	11482	0	75.978	0	0	0	0	0.55	0	0	0	0	0.55	0	0	0	0	0.55	0	0	0	0	0.55	0	0	0	0	1	0	0	0	0	1	0	0	0	1	1	0	0	1	1	1	0	0	1	1	1
552	3505	11495	0	75.978	0	0	0	0	0.55	0	0	0	0	0.55	0	0	0	0	0.55	0	0	0	0	0.55	0	0	0	0	1	0	0	0	0	1	0	0	0	1	1	0	0	1	1	1	0	0	1	1	1
553	3488	11512	0	75.978	0	0	0	0	0.55	0	0	0	0	0.55	0	0	0	0	0.55	0	0	0	0	0.55	0	0	0	0	1	0	0	0	0	1	0	0	0	0	1	0	0	0	1	1	0	0	1	1	1
554	3473	11527	0	75.978	0	0	0	0	0.55	0	0	0	0	0.55	0	0	0	0	0.55	0	0	0	0	0.55	0	0	0	0	1	0	0	0	0	1	0	0	0	1	1	0	0	1	1	1	0	0	1	1	1
555	3459	11541	0	75.978	0	0	0	0	0.55	0	0	0	0	0.55	0	0	0	0	0.55	0	0	0	0	0.55	0	0	0	0	1	0	0	0	0	1	0	0	0	1	1	0	0	1	0	1	0	0	0	1	1
556	3441	11559	0	75.978	0	0	0	0	0.55	0	0	0	0	0.55	0	0	0	0	0.55	0	0	0	0	0.55	0	0	0	0	1	0	0	0	0	1	0	0	0	1	1	0	0	1	1	1	0	0	1	0	1
557	3423	11577	0	75.978	0	0	0	0	0.55	0	0	0	0	0.55	0	0	0	0	0.55	0	0	0	0	0.55	0	0	0	0	1	0	0	0	0	1	0	0	0	1	1	0	0	1	0	1	0	0	0	1	1
558	3406	11594	0	75.978	0	0	0	0	0.55	0	0	0	0	0.55	0	0	0	0	0.55	0	0	0	0	0.55	0	0	0	0	1	0	0	0	0	1	0	0	0	1	1	0	0	1	1	1	0	0	1	1	1
559	3394	11606	0	75.978	0	0	0	0	0.55	0	0	0	0	0.55	0	0	0	0	0.55	0	0	0	0	0.55	0	0	0	0	1	0	0	0	0	1	0	0	0	0	1	0	0	0	1	1	0	0	1	1	1
560	3377	11623	0	75.978	0	0	0	0	0.55	0	0	0	0	0.55	0	0	0	0	0.55	0	0	0	0	0.55	0	0	0	0	1	0	0	0	0	1	0	0	0	0	1	0	0	0	1	1	0	0	1	0	1
561	3361	11639	0	75.978	0	0	0	0	0.55	0	0	0	0	0.55	0	0	0	0	0.55	0	0	0	0	0.55	0	0	0	0	1	0	0	0	0	1	0	0	0	0	1	0	0	0	0	1	0	0	0	1	1
562	3346	11654	0	75.978	0	0	0	0	0.55	0	0	0	0	0.55	0	0	0	0	0.55	0	0	0	0	0.55	0	0	0	0	1	0	0	0	0	1	0	0	0	0	1	0	0	0	1	1	0	0	1	0	1
563	3330	11670	0	75.978	0	0	0	0	0.55	0	0	0	0	0.55	0	0	0	0	0.55	0	0	0	0	0.55	0	0	0	0	1	0	0	0	0	1	0	0	0	0	1	0	0	0	1	1	0	0	1	1	1
564	3317	11683	0	75.978	0	0	0	0	0.55	0	0	0	0	0.55	0	0	0	0	0.55	0	0	0	0	0.55	0	0	0	0	1	0	0	0	0	1	0	0	0	0	1	0	0	0	0	1	0	0	0	0	1
565	3304	11696	0	75.978	0	0	0	0	0.55	0	0	0	0	0.55	0	0	0	0	0.55	0	0	0	0	0.55	0	0	0	0	1	0	0	0	0	1	0	0	0	0	1	0	0	0	1	1	0	0	1	1	1
566	3289	11711	0	75.978	0	0	0	0	0.55	0	0	0	0	0.55	0	0	0	0	0.55	0	0	0	0	0.55	0	0	0	0	1	0	0	0	0	1	0	0	0	0	1	0	0	0	1	1	0	0	1	1	1
567	3276	11724	0	75.978	0	0	0	0	0.55	0	0	0	0	0.55	0	0	0	0	0.55	0	0	0	0	0.55	0	0	0	0	1	0	0	0	0	1	0	0	0	0	1	0	0	0	0	1	0	0	0	1	1
568	3262	11738	0	75.978	0	0	0	0	0.55	0	0	0	0	0.55	0	0	0	0	0.55	0	0	0	0	0.55	0	0	0	0	1	0	0	0	0	1	0	0	0	0	1	0	0	0	1	1	0	0	1	1	1
569	3250	11750	0	75.978	0	0	0	0	0.55	0	0	0	0	0.55	0	0	0	0	0.55	0	0	0	0	0.55	0	0	0	0	1	0	0	0	0	1	0	0	0	0	1	0	0	0	1	1	0	0	1	1	1
570	3231	11769	0	75.978	0	0	0	0	0.55	0	0	0	0	0.55	0	0	0	0	0.55	0	0	0	0	0.55	0	0	0	0	1	0	0	0	0	1	0	0	0	0	1	0	0	0	1	1	0	0	1	0	1
571	3218	11782	0	75.978	0	0	0	0	0.55	0	0	0	0	0.55	0	0	0	0	0.55	0	0	0	0	0.55	0	0	0	0	1	0	0	0	0	1	0	0	0	0	1	0	0	0	1	1	0	0	1	1	1
572	3203	11797	0	75.978	0	0	0	0	0.55	0	0	0	0	0.55	0	0	0	0	0.55	0	0	0	0	0.55	0	0	0	0	1	0	0	0	0	1	0	0	0	0	1	0	0	0	1	1	0	0	1	2	1
573	3189	11811	0	75.978	0	0	0	0	0.55	0	0	0	0	0.55	0	0	0	0	0.55	0	0	0	0	0.55	0	0	0	0	1	0	0	0	0	1	0	0	0	0	1	0	0	0	1	1	0	0	1	0	1
574	3175	11825	0	75.978	0	0	0	0	0.55	0	0	0	0	0.55	0	0	0	0	0.55	0	0	0	0	0.55	0	0	0	0	1	0	0	0	0	1	0	0	0	1	1	0	0	1	1	1	0	0	1	1	1
575	3164	11836	0	75.978	0	0	0	0	0.55	0	0	0	0	0.55	0	0	0	0	0.55	0	0	0	0	0.55	0	0	0	0	1	0	0	0	0	1	0	0	0	0	1	0	0	0	0	1	0	0	0	1	1
576	3151	11849	0	75.978	0	0	0	0	0.55	0	0	0	0	0.55	0	0	0	0	0.55	0	0	0	0	0.55	0	0	0	0	1	0	0	0	0	1	0	0	0	2	1	0	0	2	1	1	0	0	1	1	1
577	3138	11862	0	75.978	0	0	0	0	0.55	0	0	0	0	0.55	0	0	0	0	0.55	0	0	0	0	0.55	0	0	0	0	1	0	0	0	0	1	0	0	0	0	1	0	0	0	2	1	0	0	2	0	1
578	3121	11879	0	75.978	0	0	0	0	0.55	0	0	0	0	0.55	0	0	0	0	0.55	0	0	0	0	0.55	0	0	0	0	1	0	0	0	0	1	0	0	0	1	1	0	0	1	0	1	0	0	0	2	1
579	3109	11891	0	75.978	0	0	0	0	0.55	0	0	0	0	0.55	0	0	0	0	0.55	0	0	0	0	0.55	0	0	0	0	1	0	0	0	0	1	0	0	0	1	1	0	0	1	1	1	0	0	1	1	1
580	3096	11904	0	75.978	0	0	0	0	0.55	0	0	0	0	0.55	0	0	0	0	0.55	0	0	0	0	0.55	0	0	0	0	1	0	0	0	0	1	0	0	0	0	1	0	0	0	1	1	0	0	1	0	1
581	3083	11917	0	75.978	0	0	0	0	0.55	0	0	0	0	0.55	0	0	0	0	0.55	0	0	0	0	0.55	0	0	0	0	1	0	0	0	0	1	0	0	0	0	1	0	0	0	1	1	0	0	1	1	1
582	3072	11928	0	75.978	0	0	0	0	0.55	0	0	0	0	0.55	0	0	0	0	0.55	0	0	0	0	0.55	0	0	0	0	1	0	0	0	0	1	0	0	0	1	1	0	0	1	0	1	0	0	0	0	1
583	3062	11938	0	75.978	0	0	0	0	0.55	0	0	0	0	0.55	0	0	0	0	0.55	0	0	0	0	0.55	0	0	0	0	1	0	0	0	0	1	0	0	0	0	1	0	0	0	2	1	0	0	2	1	1
584	3047	11953	0	75.978	0	0	0	0	0.55	0	0	0	0	0.55	0	0	0	0	0.55	0	0	0	0	0.55	0	0	0	0	1	0	0	0	0	1	0	0	0	0	1	0	0	0	0	1	0	0	0	1	1
585	3033	11967	0	75.978	0	0	0	0	0.55	0	0	0	0	0.55	0	0	0	0	0.55	0	0	0	0	0.55	0	0	0	0	1	0	0	0	0	1	0	0	0	0	1	0	0	0	1	1	0	0	1	1	1
586	3018	11982	0	75.978	0	0	0	0	0.55	0	0	0	0	0.55	0	0	0	0	0.55	0	0	0	0	0.55	0	0	0	0	1	0	0	0	0	1	0	0	0	0	1	0	0	0	1	1	0	0	1	1	1
587	3000	12000	0	75.978	0	0	0	0	0.55	0	0	0	0	0.55	0	0	0	0	0.55	0	0	0	0	0.55	0	0	0	0	1	0	0	0	0	1	0	0	0	0	1	0	0	0	1	1	0	0	1	1	1
588	2989	12011	0	75.978	0	0	0	0	0.55	0	0	0	0	0.55	0	0	0	0	0.55	0	0	0	0	0.55	0	0	0	0	1	0	0	0	0	1	0	0	0	0	1	0	0	0	1	1	0	0	1	1	1
589	2972	12028	0	75.978	0	0	0	0	0.55	0	0	0	0	0.55	0	0	0	0	0.55	0	0	0	0	0.55	0	0	0	0	1	0	0	0	0	1	0	0	0	0	1	0	0	0	1	1	0	0	1	1	1
590	2957	12043	0	75.978	0	0	0	0	0.55	0	0	0	0	0.55	0	0	0	0	0.55	0	0	0	0	0.55	0	0	0	0	1	0	0	0	0	1	0	0	0	0	1	0	0	0	1	1	0	0	1	1	1
591	2942	12058	0	75.978	0	0	0	0	0.55	0	0	0	0	0.55	0	0	0	0	0.55	0	0	0	0	0.55	0	0	0	0	1	0	0	0	0	1	0	0	0	0	1	0	0	0	2	1	0	0	2	0	1
592	2929	12071	0	75.978	0	0	0	0	0.55	0	0	0	0	0.55	0	0	0	0	0.55	0	0	0	0	0.55	0	0	0	0	1	0	0	0	0	1	0	0	0	0	1	0	0	0	1	1	0	0	1	1	1
593	2917	12083	0	75.978	0	0	0	0	0.55	0	0	0	0	0.55	0	0	0	0	0.55	0	0	0	0	0.55	0	0	0	0	1	0	0	0	0	1	0	0	0	0	1	0	0	0	1	1	0	0	1	0	1
594	2903	12097	0	75.978	0	0	0	0	0.55	0	0	0	0	0.55	0	0	0	0	0.55	0	0	0	0	0.55	0	0	0	0	1	0	0	0	0	1	0	0	0	0	1	0	0	0	1	1	0	0	1	1	1
595	2884	12116	0	75.978	0	0	0	0	0.55	0	0	0	0	0.55	0	0	0	0	0.55	0	0	0	0	0.55	0	0	0	0	1	0	0	0	0	1	0	0	0	0	1	0	0	0	0	1	0	0	0	1	1
596	2870	12130	0	75.978	0	0	0	0	0.55	0	0	0	0	0.55	0	0	0	0	0.55	0	0	0	0	0.55	0	0	0	0	1	0	0	0	0	1	0	0	0	0	1	0	0	0	2	1	0	0	2	1	1
597	2853	12147	0	75.978	0	0	0	0	0.55	0	0	0	0	0.55	0	0	0	0	0.55	0	0	0	0	0.55	0	0	0	0	1	0	0	0	0	1	0	0	0	0	1	0	0	0	0	1	0	0	0	0	1
598	2838	12162	0	75.978	0	0	0	0	0.55	0	0	0	0	0.55	0	0	0	0	0.55	0	0	0	0	0.55	0	0	0	0	1	0	0	0	0	1	0	0	0	0	1	0	0	0	0	1	0	0	0	1	1
599	2821	12179	0	75.978	0	0	0	0	0.55	0	0	0	0	0.55	0	0	0	0	0.55	0	0	0	0	0.55	0	0	0	0	1	0	0	0	0	1	0	0	0	0	1	0	0	0	1	1	0	0	1	2	1
600	2806	12194	0	75.978	0	0	0	0	0.55	0	0	0	0	0.55	0	0	0	0	0.55	0	0	0	0	0.55	0	0	0	0	1	0	0	0	0	1	0	0	0	0	1	0	0	0	1	1	0	0	1	0	1
601	2790	12210	0	75.978	0	0	0	0	0.55	0	0	0	0	0.55	0	0	0	0	0.55	0	0	0	0	0.55	0	0	0	0	1	0	0	0	0	1	0	0	0	0	1	0	0	0	1	1	0	0	1	0	1
602	2777	12223	0	75.978	0	0	0	0	0.55	0	0	0	0	0.55	0	0	0	0	0.55	0	0	0	0	0.55	0	0	0	0	1	0	0	0	0	1	0	0	0	0	1	0	0	0	1	1	0	0	1	1	1
603	2761	12239	0	75.978	0	0	0	0	0.55	0	0	0	0	0.55	0	0	0	0	0.55	0	0	0	0	0.55	0	0	0	0	1	0	0	0	0	1	0	0	0	0	1	0	0	0	0	1	0	0	0	1	1
604	2746	12254	0	75.978	0	0	0	0	0.55	0	0	0	0	0.55	0	0	0	0	0.55	0	0	0	0	0.55	0	0	0	0	1	0	0	0	0	1	0	0	0	0	1	0	0	0	1	1	0	0	1	0	1
605	2731	12269	0	75.978	0	0	0	0	0.55	0	0	0	0	0.55	0	0	0	0	0.55	0	0	0	0	0.55	0	0	0	0	1	0	0	0	0	1	0	0	0	0	1	0	0	0	1	1	0	0	1	1	1
606	2719	12281	0	75.978	0	0	0	0	0.55	0	0	0	0	0.55	0	0	0	0	0.55	0	0	0	0	0.55	0	0	0	0	1	0	0	0	0	1	0	0	0	0	1	0	0	0	2	1	0	0	2	0	1
607	2704	12296	0	75.978	0	0	0	0	0.55	0	0	0	0	0.55	0	0	0	0	0.55	0	0	0	0	0.55	0	0	0	0	1	0	0	0	0	1	0	0	0	0	1	0	0	0	0	1	0	0	0	1	1
608	2690	12310	0	75.978	0	0	0	0	0.55	0	0	0	0	0.55	0	0	0	0	0.55	0	0	0	0	0.55	0	0	0	0	1	0	0	0	0	1	0	0	0	0	1	0	0	0	0	1	0	0	0	1	1
609	2674	12326	0	75.978	0	0	0	0	0.55	0	0	0	0	0.55	0	0	0	0	0.55	0	0	0	0	0.55	0	0	0	0	1	0	0	0	0	1	0	0	0	0	1	0	0	0	1	1	0	0	1	1	1
610	2661	12339	0	75.978	0	0	0	0	0.55	0	0	0	0	0.55	0	0	0	0	0.55	0	0	0	0	0.55	0	0	0	0	1	0	0	0	0	1	0	0	0	0	1	0	0	0	1	1	0	0	1	0	1
611	2645	12355	0	75.978	0	0	0	0	0.55	0	0	0	0	0.55	0	0	0	0	0.55	0	0	0	0	0.55	0	0	0	0	1	0	0	0	0	1	0	0	0	0	1	0	0	0	1	1	0	0	1	1	1
612	2631	12369	0	75.978	0	0	0	0	0.55	0	0	0	0	0.55	0	0	0	0	0.55	0	0	0	0	0.55	0	0	0	0	1	0	0	0	0	1	0	0	0	0	1	0	0	0	1	1	0	0	1	0	1
613	2617	12383	0	75.978	0	0	0	0	0.55	0	0	0	0	0.55	0	0	0	0	0.55	0	0	0	0	0.55	0	0	0	0	1	0	0	0	0	1	0	0	0	0	1	0	0	0	2	1	0	0	2	2	1
614	2600	12400	0	75.978	0	0	0	0	0.55	0	0	0	0	0.55	0	0	0	0	0.55	0	0	0	0	0.55	0	0	0	0	1	0	0	0	0	1	0	0	0	0	1	0	0	0	0	1	0	0	0	0	1
615	2583	12417	0	75.978	0	0	0	0	0.55	0	0	0	0	0.55	0	0	0	0	0.55	0	0	0	0	0.55	0	0	0	0	1	0	0	0	0	1	0	0	0	0	1	0	0	0	1	1	0	0	1	1	1
616	2567	12433	0	75.978	0	0	0	0	0.55	0	0	0	0	0.55	0	0	0	0	0.55	0	0	0	0	0.55	0	0	0	0	1	0	0	0	0	1	0	0	0	0	1	0	0	0	1	1	0	0	1	1	1
617	2556	12444	0	75.978	0	0	0	0	0.55	0	0	0	0	0.55	0	0	0	0	0.55	0	0	0	0	0.55	0	0	0	0	1	0	0	0	0	1	0	0	0	0	1	0	0	0	1	1	0	0	1	1	1
618	2544	12456	0	75.978	0	0	0	0	0.55	0	0	0	0	0.55	0	0	0	0	0.55	0	0	0	0	0.55	0	0	0	0	1	0	0	0	0	1	0	0	0	0	1	0	0	0	1	1	0	0	1	0	1
619	2532	12468	0	75.978	0	0	0	0	0.55	0	0	0	0	0.55	0	0	0	0	0.55	0	0	0	0	0.55	0	0	0	0	1	0	0	0	0	1	0	0	0	0	1	0	0	0	1	1	0	0	1	1	1
620	2521	12479	0	75.978	0	0	0	0	0.55	0	0	0	0	0.55	0	0	0	0	0.55	0	0	0	0	0.55	0	0	0	0	1	0	0	0	0	1	0	0	0	0	1	0	0	0	0	1	0	0	0	1	1
621	2506	12494	0	75.978	0	0	0	0	0.55	0	0	0	0	0.55	0	0	0	0	0.55	0	0	0	0	0.55	0	0	0	0	1	0	0	0	0	1	0	0	0	0	1	0	0	0	1	1	0	0	1	0	1
622	2494	12506	0	75.978	0	0	0	0	0.55	0	0	0	0	0.55	0	0	0	0	0.55	0	0	0	0	0.55	0	0	0	0	1	0	0	0	0	1	0	0	0	0	1	0	0	0	1	1	0	0	1	1	1
623	2478	12522	0	75.978	0	0	0	0	0.55	0	0	0	0	0.55	0	0	0	0	0.55	0	0	0	0	0.55	0	0	0	0	1	0	0	0	0	1	0	0	0	0	1	0	0	0	1	1	0	0	1	1	1
624	2464	12536	0	75.978	0	0	0	0	0.55	0	0	0	0	0.55	0	0	0	0	0.55	0	0	0	0	0.55	0	0	0	0	1	0	0	0	0	1	0	0	0	0	1	0	0	0	1	1	0	0	1	1	1
625	2450	12550	0	75.978	0	0	0	0	0.55	0	0	0	0	0.55	0	0	0	0	0.55	0	0	0	0	0.55	0	0	0	0	1	0	0	0	0	1	0	0	0	0	1	0	0	0	1	1	0	0	1	1	1
626	2435	12565	0	75.978	0	0	0	0	0.55	0	0	0	0	0.55	0	0	0	0	0.55	0	0	0	0	0.55	0	0	0	0	1	0	0	0	0	1	0	0	0	0	1	0	0	0	2	1	0	0	2	0	1
627	2423	12577	0	75.978	0	0	0	0	0.55	0	0	0	0	0.55	0	0	0	0	0.55	0	0	0	0	0.55	0	0	0	0	1	0	0	0	0	1	0	0	0	0	1	0	0	0	1	1	0	0	1	0	1
628	2408	12592	0	75.978	0	0	0	0	0.55	0	0	0	0	0.55	0	0	0	0	0.55	0	0	0	0	0.55	0	0	0	0	1	0	0	0	0	1	0	0	0	0	1	0	0	0	0	1	0	0	0	0	1
629	2396	12604	0	75.978	0	0	0	0	0.55	0	0	0	0	0.55	0	0	0	0	0.55	0	0	0	0	0.55	0	0	0	0	1	0	0	0	0	1	0	0	0	0	1	0	0	0	0	1	0	0	0	0	1
630	2384	12616	0	75.978	0	0	0	0	0.55	0	0	0	0	0.55	0	0	0	0	0.55	0	0	0	0	0.55	0	0	0	0	1	0	0	0	0	1	0	0	0	0	1	0	0	0	0	1	0	0	0	0	1
631	2370	12630	0	75.978	0	0	0	0	0.55	0	0	0	0	0.55	0	0	0	0	0.55	0	0	0	0	0.55	0	0	0	0	1	0	0	0	0	1	0	0	0	0	1	0	0	0	0	1	0	0	0	0	1
632	2356	12644	0	75.978	0	0	0	0	0.55	0	0	0	0	0.55	0	0	0	0	0.55	0	0	0	0	0.55	0	0	0	0	1	0	0	0	0	1	0	0	0	0	1	0	0	0	0	1	0	0	0	0	1
633	2342	12658	0	75.978	0	0	0	0	0.55	0	0	0	0	0.55	0	0	0	0	0.55	0	0	0	0	0.55	0	0	0	0	1	0	0	0	0	1	0	0	0	0	1	0	0	0	0	1	0	0	0	0	1
634	2329	12671	0	75.978	0	0	0	0	0.55	0	0	0	0	0.55	0	0	0	0	0.55	0	0	0	0	0.55	0	0	0	0	1	0	0	0	0	1	0	0	0	0	1	0	0	0	0	1	0	0	0	0	1
635	2315	12685	0	75.978	0	0	0	0	0.55	0	0	0	0	0.55	0	0	0	0	0.55	0	0	0	0	0.55	0	0	0	0	1	0	0	0	0	1	0	0	0	0	1	0	0	0	0	1	0	0	0	0	1
636	2302	12698	0	75.978	0	0	0	0	0.55	0	0	0	0	0.55	0	0	0	0	0.55	0	0	0	0	0.55	0	0	0	0	1	0	0	0	0	1	0	0	0	0	1	0	0	0	0	1	0	0	0	0	1
637	2287	12713	0	75.978	0	0	0	0	0.55	0	0	0	0	0.55	0	0	0	0	0.55	0	0	0	0	0.55	0	0	0	0	1	0	0	0	0	1	0	0	0	0	1	0	0	0	0	1	0	0	0	0	1
638	2275	12725	0	75.978	0	0	0	0	0.55	0	0	0	0	0.55	0	0	0	0	0.55	0	0	0	0	0.55	0	0	0	0	1	0	0	0	0	1	0	0	0	0	1	0	0	0	0	1	0	0	0	0	1
639	2259	12741	0	75.978	0	0	0	0	0.55	0	0	0	0	0.55	0	0	0	0	0.55	0	0	0	0	0.55	0	0	0	0	1	0	0	0	0	1	0	0	0	0	1	0	0	0	0	1	0	0	0	0	1
640	2249	12751	0	75.978	0	0	0	0	0.55	0	0	0	0	0.55	0	0	0	0	0.55	0	0	0	0	0.55	0	0	0	0	1	0	0	0	0	1	0	0	0	0	1	0	0	0	0	1	0	0	0	0	1
641	2236	12764	0	75.978	0	0	0	0	0.55	0	0	0	0	0.55	0	0	0	0	0.55	0	0	0	0	0.55	0	0	0	0	1	0	0	0	0	1	0	0	0	0	1	0	0	0	0	1	0	0	0	0	1
642	2223	12777	0	75.978	0	0	0	0	0.55	0	0	0	0	0.55	0	0	0	0	0.55	0	0	0	0	0.55	0	0	0	0	1	0	0	0	0	1	0	0	0	0	1	0	0	0	0	1	0	0	0	0	1
643	2208	12792	0	75.978	0	0	0	0	0.55	0	0	0	0	0.55	0	0	0	0	0.55	0	0	0	0	0.55	0	0	0	0	1	0	0	0	0	1	0	0	0	0	1	0	0	0	0	1	0	0	0	0	1
644	2192	12808	0	75.978	0	0	0	0	0.55	0	0	0	0	0.55	0	0	0	0	0.55	0	0	0	0	0.55	0	0	0	0	1	0	0	0	0	1	0	0	0	0	1	0	0	0	0	1	0	0	0	0	1
645	2180	12820	0	75.978	0	0	0	0	0.55	0	0	0	0	0.55	0	0	0	0	0.55	0	0	0	0	0.55	0	0	0	0	1	0	0	0	0	1	0	0	0	0	1	0	0	0	0	1	0	0	0	0	1
646	2166	12834	0	75.978	0	0	0	0	0.55	0	0	0	0	0.55	0	0	0	0	0.55	0	0	0	0	0.55	0	0	0	0	1	0	0	0	0	1	0	0	0	0	1	0	0	0	0	1	0	0	0	0	1
647	2154	12846	0	75.978	0	0	0	0	0.55	0	0	0	0	0.55	0	0	0	0	0.55	0	0	0	0	0.55	0	0	0	0	1	0	0	0	0	1	0	0	0	0	1	0	0	0	0	1	0	0	0	0	1
648	2140	12860	0	75.978	0	0	0	0	0.55	0	0	0	0	0.55	0	0	0	0	0.55	0	0	0	0	0.55	0	0	0	0	1	0	0	0	0	1	0	0	0	0	1	0	0	0	0	1	0	0	0	0	1
649	2127	12873	0	75.978	0	0	0	0	0.55	0	0	0	0	0.55	0	0	0	0	0.55	0	0	0	0	0.55	0	0	0	0	1	0	0	0	0	1	0	0	0	0	1	0	0	0	0	1	0	0	0	0	1
650	2114	12886	0	75.978	0	0	0	0	0.55	0	0	0	0	0.55	0	0	0	0	0.55	0	0	0	0	0.55	0	0	0	0	1	0	0	0	0	1	0	0	0	0	1	0	0	0	0	1	0	0	0	0	1
651	2101	12899	0	75.978	0	0	0	0	0.55	0	0	0	0	0.55	0	0	0	0	0.55	0	0	0	0	0.55	0	0	0	0	1	0	0	0	0	1	0	0	0	0	1	0	0	0	0	1	0	0	0	0	1
652	2087	12913	0	75.978	0	0	0	0	0.55	0	0	0	0	0.55	0	0	0	0	0.55	0	0	0	0	0.55	0	0	0	0	1	0	0	0	0	1	0	0	0	0	1	0	0	0	0	1	0	0	0	0	1
653	2070	12930	0	75.978	0	0	0	0	0.55	0	0	0	0	0.55	0	0	0	0	0.55	0	0	0	0	0.55	0	0	0	0	1	0	0	0	0	1	0	0	0	0	1	0	0	0	0	1	0	0	0	0	1
654	2058	12942	0	75.978	0	0	0	0	0.55	0	0	0	0	0.55	0	0	0	0	0.55	0	0	0	0	0.55	0	0	0	0	1	0	0	0	0	1	0	0	0	0	1	0	0	0	0	1	0	0	0	0	1
655	2044	12956	0	75.978	0	0	0	0	0.55	0	0	0	0	0.55	0	0	0	0	0.55	0	0	0	0	0.55	0	0	0	0	1	0	0	0	0	1	0	0	0	0	1	0	0	0	0	1	0	0	0	0	1
656	2033	12967	0	75.978	0	0	0	0	0.55	0	0	0	0	0.55	0	0	0	0	0.55	0	0	0	0	0.55	0	0	0	0	1	0	0	0	0	1	0	0	0	0	1	0	0	0	0	1	0	0	0	0	1
657	2019	12981	0	75.978	0	0	0	0	0.55	0	0	0	0	0.55	0	0	0	0	0.55	0	0	0	0	0.55	0	0	0	0	1	0	0	0	0	1	0	0	0	0	1	0	0	0	0	1	0	0	0	0	1
658	2006	12994	0	75.978	0	0	0	0	0.55	0	0	0	0	0.55	0	0	0	0	0.55	0	0	0	0	0.55	0	0	0	0	1	0	0	0	0	1	0	0	0	0	1	0	0	0	0	1	0	0	0	0	1
659	1995	13005	0	75.978	0	0	0	0	0.55	0	0	0	0	0.55	0	0	0	0	0.55	0	0	0	0	0.55	0	0	0	0	1	0	0	0	0	1	0	0	0	0	1	0	0	0	0	1	0	0	0	0	1
660	1984	13016	0	75.978	0	0	0	0	0.55	0	0	0	0	0.55	0	0	0	0	0.55	0	0	0	0	0.55	0	0	0	0	1	0	0	0	0	1	0	0	0	0	1	0	0	0	0	1	0	0	0	0	1
661	1976	13024	0	75.978	0	0	0	0	0.55	0	0	0	0	0.55	0	0	0	0	0.55	0	0	0	0	0.55	0	0	0	0	1	0	0	0	0	1	0	0	0	0	1	0	0	0	0	1	0	0	0	0	1
662	1966	13034	0	75.978	0	0	0	0	0.55	0	0	0	0	0.55	0	0	0	0	0.55	0	0	0	0	0.55	0	0	0	0	1	0	0	0	0	1	0	0	0	0	1	0	0	0	0	1	0	0	0	0	1
663	1956	13044	0	75.978	0	0	0	0	0.55	0	0	0	0	0.55	0	0	0	0	0.55	0	0	0	0	0.55	0	0	0	0	1	0	0	0	0	1	0	0	0	0	1	0	0	0	0	1	0	0	0	0	1
664	1946	13054	0	75.978	0	0	0	0	0.55	0	0	0	0	0.55	0	0	0	0	0.55	0	0	0	0	0.55	0	0	0	0	1	0	0	0	0	1	0	0	0	0	1	0	0	0	0	1	0	0	0	0	1
665	1938	13062	0	75.978	0	0	0	0	0.55	0	0	0	0	0.55	0	0	0	0	0.55	0	0	0	0	0.55	0	0	0	0	1	0	0	0	0	1	0	0	0	0	1	0	0	0	0	1	0	0	0	0	1
666	1929	13071	0	75.978	0	0	0	0	0.55	0	0	0	0	0.55	0	0	0	0	0.55	0	0	0	0	0.55	0	0	0	0	1	0	0	0	0	1	0	0	0	0	1	0	0	0	0	1	0	0	0	0	1
667	1919	13081	0	75.978	0	0	0	0	0.55	0	0	0	0	0.55	0	0	0	0	0.55	0	0	0	0	0.55	0	0	0	0	1	0	0	0	0	1	0	0	0	0	1	0	0	0	0	1	0	0	0	0	1
668	1909	13091	0	75.978	0	0	0	0	0.55	0	0	0	0	0.55	0	0	0	0	0.55	0	0	0	0	0.55	0	0	0	0	1	0	0	0	0	1	0	0	0	0	1	0	0	0	0	1	0	0	0	0	1
669	1899	13101	0	75.978	0	0	0	0	0.55	0	0	0	0	0.55	0	0	0	0	0.55	0	0	0	0	0.55	0	0	0	0	1	0	0	0	0	1	0	0	0	0	1	0	0	0	0	1	0	0	0	0	1
670	1889	13111	0	75.978	0	0	0	0	0.55	0	0	0	0	0.55	0	0	0	0	0.55	0	0	0	0	0.55	0	0	0	0	1	0	0	0	0	1	0	0	0	0	1	0	0	0	0	1	0	0	0	0	1
671	1878	13122	0	75.978	0	0	0	0	0.55	0	0	0	0	0.55	0	0	0	0	0.55	0	0	0	0	0.55	0	0	0	0	1	0	0	0	0	1	0	0	0	0	1	0	0	0	0	1	0	0	0	0	1
672	1869	13131	0	75.978	0	0	0	0	0.55	0	0	0	0	0.55	0	0	0	0	0.55	0	0	0	0	0.55	0	0	0	0	1	0	0	0	0	1	0	0	0	0	1	0	0	0	0	1	0	0	0	0	1
673	1860	13140	0	75.978	0	0	0	0	0.55	0	0	0	0	0.55	0	0	0	0	0.55	0	0	0	0	0.55	0	0	0	0	1	0	0	0	0	1	0	0	0	0	1	0	0	0	0	1	0	0	0	0	1
674	1852	13148	0	75.978	0	0	0	0	0.55	0	0	0	0	0.55	0	0	0	0	0.55	0	0	0	0	0.55	0	0	0	0	1	0	0	0	0	1	0	0	0	0	1	0	0	0	0	1	0	0	0	0	1
675	1843	13157	0	75.978	0	0	0	0	0.55	0	0	0	0	0.55	0	0	0	0	0.55	0	0	0	0	0.55	0	0	0	0	1	0	0	0	0	1	0	0	0	0	1	0	0	0	0	1	0	0	0	0	1
676	1830	13170	0	75.978	0	0	0	0	0.55	0	0	0	0	0.55	0	0	0	0	0.55	0	0	0	0	0.55	0	0	0	0	1	0	0	0	0	1	0	0	0	0	1	0	0	0	0	1	0	0	0	0	1
677	1820	13180	0	75.978	0	0	0	0	0.55	0	0	0	0	0.55	0	0	0	0	0.55	0	0	0	0	0.55	0	0	0	0	1	0	0	0	0	1	0	0	0	0	1	0	0	0	0	1	0	0	0	0	1
678	1813	13187	0	75.978	0	0	0	0	0.55	0	0	0	0	0.55	0	0	0	0	0.55	0	0	0	0	0.55	0	0	0	0	1	0	0	0	0	1	0	0	0	0	1	0	0	0	0	1	0	0	0	0	1
679	1805	13195	0	75.978	0	0	0	0	0.55	0	0	0	0	0.55	0	0	0	0	0.55	0	0	0	0	0.55	0	0	0	0	1	0	0	0	0	1	0	0	0	0	1	0	0	0	0	1	0	0	0	0	1
680	1793	13207	0	75.978	0	0	0	0	0.55	0	0	0	0	0.55	0	0	0	0	0.55	0	0	0	0	0.55	0	0	0	0	1	0	0	0	0	1	0	0	0	0	1	0	0	0	0	1	0	0	0	0	1
681	1782	13218	0	75.978	0	0	0	0	0.55	0	0	0	0	0.55	0	0	0	0	0.55	0	0	0	0	0.55	0	0	0	0	1	0	0	0	0	1	0	0	0	0	1	0	0	0	0	1	0	0	0	0	1
682	1773	13227	0	75.978	0	0	0	0	0.55	0	0	0	0	0.55	0	0	0	0	0.55	0	0	0	0	0.55	0	0	0	0	1	0	0	0	0	1	0	0	0	0	1	0	0	0	0	1	0	0	0	0	1
683	1760	13240	0	75.978	0	0	0	0	0.55	0	0	0	0	0.55	0	0	0	0	0.55	0	0	0	0	0.55	0	0	0	0	1	0	0	0	0	1	0	0	0	0	1	0	0	0	0	1	0	0	0	0	1
684	1750	13250	0	75.978	0	0	0	0	0.55	0	0	0	0	0.55	0	0	0	0	0.55	0	0	0	0	0.55	0	0	0	0	1	0	0	0	0	1	0	0	0	0	1	0	0	0	0	1	0	0	0	0	1
685	1741	13259	0	75.978	0	0	0	0	0.55	0	0	0	0	0.55	0	0	0	0	0.55	0	0	0	0	0.55	0	0	0	0	1	0	0	0	0	1	0	0	0	0	1	0	0	0	0	1	0	0	0	0	1
686	1730	13270	0	75.978	0	0	0	0	0.55	0	0	0	0	0.55	0	0	0	0	0.55	0	0	0	0	0.55	0	0	0	0	1	0	0	0	0	1	0	0	0	0	1	0	0	0	0	1	0	0	0	0	1
687	1719	13281	0	75.978	0	0	0	0	0.55	0	0	0	0	0.55	0	0	0	0	0.55	0	0	0	0	0.55	0	0	0	0	1	0	0	0	0	1	0	0	0	0	1	0	0	0	0	1	0	0	0	0	1
688	1708	13292	0	75.978	0	0	0	0	0.55	0	0	0	0	0.55	0	0	0	0	0.55	0	0	0	0	0.55	0	0	0	0	1	0	0	0	0	1	0	0	0	0	1	0	0	0	0	1	0	0	0	0	1
689	1699	13301	0	75.978	0	0	0	0	0.55	0	0	0	0	0.55	0	0	0	0	0.55	0	0	0	0	0.55	0	0	0	0	1	0	0	0	0	1	0	0	0	0	1	0	0	0	0	1	0	0	0	0	1
690	1691	13309	0	75.978	0	0	0	0	0.55	0	0	0	0	0.55	0	0	0	0	0.55	0	0	0	0	0.55	0	0	0	0	1	0	0	0	0	1	0	0	0	0	1	0	0	0	0	1	0	0	0	0	1
691	1682	13318	0	75.978	0	0	0	0	0.55	0	0	0	0	0.55	0	0	0	0	0.55	0	0	0	0	0.55	0	0	0	0	1	0	0	0	0	1	0	0	0	0	1	0	0	0	0	1	0	0	0	0	1
692	1670	13330	0	75.978	0	0	0	0	0.55	0	0	0	0	0.55	0	0	0	0	0.55	0	0	0	0	0.55	0	0	0	0	1	0	0	0	0	1	0	0	0	0	1	0	0	0	0	1	0	0	0	0	1
693	1660	13340	0	75.978	0	0	0	0	0.55	0	0	0	0	0.55	0	0	0	0	0.55	0	0	0	0	0.55	0	0	0	0	1	0	0	0	0	1	0	0	0	0	1	0	0	0	0	1	0	0	0	0	1
694	1652	13348	0	75.978	0	0	0	0	0.55	0	0	0	0	0.55	0	0	0	0	0.55	0	0	0	0	0.55	0	0	0	0	1	0	0	0	0	1	0	0	0	0	1	0	0	0	0	1	0	0	0	0	1
695	1644	13356	0	75.978	0	0	0	0	0.55	0	0	0	0	0.55	0	0	0	0	0.55	0	0	0	0	0.55	0	0	0	0	1	0	0	0	0	1	0	0	0	0	1	0	0	0	0	1	0	0	0	0	1
696	1635	13365	0	75.978	0	0	0	0	0.55	0	0	0	0	0.55	0	0	0	0	0.55	0	0	0	0	0.55	0	0	0	0	1	0	0	0	0	1	0	0	0	0	1	0	0	0	0	1	0	0	0	0	1
697	1627	13373	0	75.978	0	0	0	0	0.55	0	0	0	0	0.55	0	0	0	0	0.55	0	0	0	0	0.55	0	0	0	0	1	0	0	0	0	1	0	0	0	0	1	0	0	0	0	1	0	0	0	0	1
698	1616	13384	0	75.978	0	0	0	0	0.55	0	0	0	0	0.55	0	0	0	0	0.55	0	0	0	0	0.55	0	0	0	0	1	0	0	0	0	1	0	0	0	0	1	0	0	0	0	1	0	0	0	0	1
699	1610	13390	0	75.978	0	0	0	0	0.55	0	0	0	0	0.55	0	0	0	0	0.55	0	0	0	0	0.55	0	0	0	0	1	0	0	0	0	1	0	0	0	0	1	0	0	0	0	1	0	0	0	0	1
700	1601	13399	0	75.978	0	0	0	0	0.55	0	0	0	0	0.55	0	0	0	0	0.55	0	0	0	0	0.55	0	0	0	0	1	0	0	0	0	1	0	0	0	0	1	0	0	0	0	1	0	0	0	0	1
701	1590	13410	0	75.978	0	0	0	0	0.55	0	0	0	0	0.55	0	0	0	0	0.55	0	0	0	0	0.55	0	0	0	0	1	0	0	0	0	1	0	0	0	0	1	0	0	0	0	1	0	0	0	0	1
702	1581	13419	0	75.978	0	0	0	0	0.55	0	0	0	0	0.55	0	0	0	0	0.55	0	0	0	0	0.55	0	0	0	0	1	0	0	0	0	1	0	0	0	0	1	0	0	0	0	1	0	0	0	0	1
703	1571	13429	0	75.978	0	0	0	0	0.55	0	0	0	0	0.55	0	0	0	0	0.55	0	0	0	0	0.55	0	0	0	0	1	0	0	0	0	1	0	0	0	0	1	0	0	0	0	1	0	0	0	0	1
704	1561	13439	0	75.978	0	0	0	0	0.55	0	0	0	0	0.55	0	0	0	0	0.55	0	0	0	0	0.55	0	0	0	0	1	0	0	0	0	1	0	0	0	0	1	0	0	0	0	1	0	0	0	0	1
705	1553	13447	0	75.978	0	0	0	0	0.55	0	0	0	0	0.55	0	0	0	0	0.55	0	0	0	0	0.55	0	0	0	0	1	0	0	0	0	1	0	0	0	0	1	0	0	0	0	1	0	0	0	0	1
706	1544	13456	0	75.978	0	0	0	0	0.55	0	0	0	0	0.55	0	0	0	0	0.55	0	0	0	0	0.55	0	0	0	0	1	0	0	0	0	1	0	0	0	0	1	0	0	0	0	1	0	0	0	0	1
707	1532	13468	0	75.978	0	0	0	0	0.55	0	0	0	0	0.55	0	0	0	0	0.55	0	0	0	0	0.55	0	0	0	0	1	0	0	0	0	1	0	0	0	0	1	0	0	0	0	1	0	0	0	0	1
708	1522	13478	0	75.978	0	0	0	0	0.55	0	0	0	0	0.55	0	0	0	0	0.55	0	0	0	0	0.55	0	0	0	0	1	0	0	0	0	1	0	0	0	0	1	0	0	0	0	1	0	0	0	0	1
709	1512	13488	0	75.978	0	0	0	0	0.55	0	0	0	0	0.55	0	0	0	0	0.55	0	0	0	0	0.55	0	0	0	0	1	0	0	0	0	1	0	0	0	0	1	0	0	0	0	1	0	0	0	0	1
710	1500	13500	0	75.978	0	0	0	0	0.55	0	0	0	0	0.55	0	0	0	0	0.55	0	0	0	0	0.55	0	0	0	0	1	0	0	0	0	1	0	0	0	0	1	0	0	0	0	1	0	0	0	0	1
711	1489	13511	0	75.978	0	0	0	0	0.55	0	0	0	0	0.55	0	0	0	0	0.55	0	0	0	0	0.55	0	0	0	0	1	0	0	0	0	1	0	0	0	0	1	0	0	0	0	1	0	0	0	0	1
712	1480	13520	0	75.978	0	0	0	0	0.55	0	0	0	0	0.55	0	0	0	0	0.55	0	0	0	0	0.55	0	0	0	0	1	0	0	0	0	1	0	0	0	0	1	0	0	0	0	1	0	0	0	0	1
713	1470	13530	0	75.978	0	0	0	0	0.55	0	0	0	0	0.55	0	0	0	0	0.55	0	0	0	0	0.55	0	0	0	0	1	0	0	0	0	1	0	0	0	0	1	0	0	0	0	1	0	0	0	0	1
714	1462	13538	0	75.978	0	0	0	0	0.55	0	0	0	0	0.55	0	0	0	0	0.55	0	0	0	0	0.55	0	0	0	0	1	0	0	0	0	1	0	0	0	0	1	0	0	0	0	1	0	0	0	0	1
715	1452	13548	0	75.978	0	0	0	0	0.55	0	0	0	0	0.55	0	0	0	0	0.55	0	0	0	0	0.55	0	0	0	0	1	0	0	0	0	1	0	0	0	0	1	0	0	0	0	1	0	0	0	0	1
716	1442	13558	0	75.978	0	0	0	0	0.55	0	0	0	0	0.55	0	0	0	0	0.55	0	0	0	0	0.55	0	0	0	0	1	0	0	0	0	1	0	0	0	0	1	0	0	0	0	1	0	0	0	0	1
717	1434	13566	0	75.978	0	0	0	0	0.55	0	0	0	0	0.55	0	0	0	0	0.55	0	0	0	0	0.55	0	0	0	0	1	0	0	0	0	1	0	0	0	0	1	0	0	0	0	1	0	0	0	0	1
718	1424	13576	0	75.978	0	0	0	0	0.55	0	0	0	0	0.55	0	0	0	0	0.55	0	0	0	0	0.55	0	0	0	0	1	0	0	0	0	1	0	0	0	0	1	0	0	0	0	1	0	0	0	0	1
719	1411	13589	0	75.978	0	0	0	0	0.55	0	0	0	0	0.55	0	0	0	0	0.55	0	0	0	0	0.55	0	0	0	0	1	0	0	0	0	1	0	0	0	0	1	0	0	0	0	1	0	0	0	0	1
720	1402	13598	0	75.978	0	0	0	0	0.55	0	0	0	0	0.55	0	0	0	0	0.55	0	0	0	0	0.55	0	0	0	0	1	0	0	0	0	1	0	0	0	0	1	0	0	0	0	1	0	0	0	0	1
721	1392	13608	0	75.978	0	0	0	0	0.55	0	0	0	0	0.55	0	0	0	0	0.55	0	0	0	0	0.55	0	0	0	0	1	0	0	0	0	1	0	0	0	0	1	0	0	0	0	1	0	0	0	0	1
722	1380	13620	0	75.978	0	0	0	0	0.55	0	0	0	0	0.55	0	0	0	0	0.55	0	0	0	0	0.55	0	0	0	0	1	0	0	0	0	1	0	0	0	0	1	0	0	0	0	1	0	0	0	0	1
723	1370	13630	0	75.978	0	0	0	0	0.55	0	0	0	0	0.55	0	0	0	0	0.55	0	0	0	0	0.55	0	0	0	0	1	0	0	0	0	1	0	0	0	0	1	0	0	0	0	1	0	0	0	0	1
724	1359	13641	0	75.978	0	0	0	0	0.55	0	0	0	0	0.55	0	0	0	0	0.55	0	0	0	0	0.55	0	0	0	0	1	0	0	0	0	1	0	0	0	0	1	0	0	0	0	1	0	0	0	0	1
725	1351	13649	0	75.978	0	0	0	0	0.55	0	0	0	0	0.55	0	0	0	0	0.55	0	0	0	0	0.55	0	0	0	0	1	0	0	0	0	1	0	0	0	0	1	0	0	0	0	1	0	0	0	0	1
726	1338	13662	0	75.978	0	0	0	0	0.55	0	0	0	0	0.55	0	0	0	0	0.55	0	0	0	0	0.55	0	0	0	0	1	0	0	0	0	1	0	0	0	0	1	0	0	0	0	1	0	0	0	0	1
727	1331	13669	0	75.978	0	0	0	0	0.55	0	0	0	0	0.55	0	0	0	0	0.55	0	0	0	0	0.55	0	0	0	0	1	0	0	0	0	1	0	0	0	0	1	0	0	0	0	1	0	0	0	0	1
728	1323	13677	0	75.978	0	0	0	0	0.55	0	0	0	0	0.55	0	0	0	0	0.55	0	0	0	0	0.55	0	0	0	0	1	0	0	0	0	1	0	0	0	0	1	0	0	0	0	1	0	0	0	0	1
729	1313	13687	0	75.978	0	0	0	0	0.55	0	0	0	0	0.55	0	0	0	0	0.55	0	0	0	0	0.55	0	0	0	0	1	0	0	0	0	1	0	0	0	0	1	0	0	0	0	1	0	0	0	0	1
730	1304	13696	0	75.978	0	0	0	0	0.55	0	0	0	0	0.55	0	0	0	0	0.55	0	0	0	0	0.55	0	0	0	0	1	0	0	0	0	1	0	0	0	0	1	0	0	0	0	1	0	0	0	0	1
731	1295	13705	0	75.978	0	0	0	0	0.55	0	0	0	0	0.55	0	0	0	0	0.55	0	0	0	0	0.55	0	0	0	0	1	0	0	0	0	1	0	0	0	0	1	0	0	0	0	1	0	0	0	0	1
732	1283	13717	0	75.978	0	0	0	0	0.55	0	0	0	0	0.55	0	0	0	0	0.55	0	0	0	0	0.55	0	0	0	0	1	0	0	0	0	1	0	0	0	0	1	0	0	0	0	1	0	0	0	0	1
733	1274	13726	0	75.978	0	0	0	0	0.55	0	0	0	0	0.55	0	0	0	0	0.55	0	0	0	0	0.55	0	0	0	0	1	0	0	0	0	1	0	0	0	0	1	0	0	0	0	1	0	0	0	0	1
734	1265	13735	0	75.978	0	0	0	0	0.55	0	0	0	0	0.55	0	0	0	0	0.55	0	0	0	0	0.55	0	0	0	0	1	0	0	0	0	1	0	0	0	0	1	0	0	0	0	1	0	0	0	0	1
735	1255	13745	0	75.978	0	0	0	0	0.55	0	0	0	0	0.55	0	0	0	0	0.55	0	0	0	0	0.55	0	0	0	0	1	0	0	0	0	1	0	0	0	0	1	0	0	0	0	1	0	0	0	0	1
736	1246	13754	0	75.978	0	0	0	0	0.55	0	0	0	0	0.55	0	0	0	0	0.55	0	0	0	0	0.55	0	0	0	0	1	0	0	0	0	1	0	0	0	0	1	0	0	0	0	1	0	0	0	0	1
737	1233	13767	0	75.978	0	0	0	0	0.55	0	0	0	0	0.55	0	0	0	0	0.55	0	0	0	0	0.55	0	0	0	0	1	0	0	0	0	1	0	0	0	0	1	0	0	0	0	1	0	0	0	0	1
738	1226	13774	0	75.978	0	0	0	0	0.55	0	0	0	0	0.55	0	0	0	0	0.55	0	0	0	0	0.55	0	0	0	0	1	0	0	0	0	1	0	0	0	0	1	0	0	0	0	1	0	0	0	0	1
739	1216	13784	0	75.978	0	0	0	0	0.55	0	0	0	0	0.55	0	0	0	0	0.55	0	0	0	0	0.55	0	0	0	0	1	0	0	0	0	1	0	0	0	0	1	0	0	0	0	1	0	0	0	0	1
740	1205	13795	0	75.978	0	0	0	0	0.55	0	0	0	0	0.55	0	0	0	0	0.55	0	0	0	0	0.55	0	0	0	0	1	0	0	0	0	1	0	0	0	0	1	0	0	0	0	1	0	0	0	0	1
741	1197	13803	0	75.978	0	0	0	0	0.55	0	0	0	0	0.55	0	0	0	0	0.55	0	0	0	0	0.55	0	0	0	0	1	0	0	0	0	1	0	0	0	0	1	0	0	0	0	1	0	0	0	0	1
742	1188	13812	0	75.978	0	0	0	0	0.55	0	0	0	0	0.55	0	0	0	0	0.55	0	0	0	0	0.55	0	0	0	0	1	0	0	0	0	1	0	0	0	0	1	0	0	0	0	1	0	0	0	0	1
743	1179	13821	0	75.978	0	0	0	0	0.55	0	0	0	0	0.55	0	0	0	0	0.55	0	0	0	0	0.55	0	0	0	0	1	0	0	0	0	1	0	0	0	0	1	0	0	0	0	1	0	0	0	0	1
744	1170	13830	0	75.978	0	0	0	0	0.55	0	0	0	0	0.55	0	0	0	0	0.55	0	0	0	0	0.55	0	0	0	0	1	0	0	0	0	1	0	0	0	0	1	0	0	0	0	1	0	0	0	0	1
745	1159	13841	0	75.978	0	0	0	0	0.55	0	0	0	0	0.55	0	0	0	0	0.55	0	0	0	0	0.55	0	0	0	0	1	0	0	0	0	1	0	0	0	0	1	0	0	0	0	1	0	0	0	0	1
746	1152	13848	0	75.978	0	0	0	0	0.55	0	0	0	0	0.55	0	0	0	0	0.55	0	0	0	0	0.55	0	0	0	0	1	0	0	0	0	1	0	0	0	0	1	0	0	0	0	1	0	0	0	0	1
747	1143	13857	0	75.978	0	0	0	0	0.55	0	0	0	0	0.55	0	0	0	0	0.55	0	0	0	0	0.55	0	0	0	0	1	0	0	0	0	1	0	0	0	0	1	0	0	0	0	1	0	0	0	0	1
748	1134	13866	0	75.978	0	0	0	0	0.55	0	0	0	0	0.55	0	0	0	0	0.55	0	0	0	0	0.55	0	0	0	0	1	0	0	0	0	1	0	0	0	0	1	0	0	0	0	1	0	0	0	0	1
749	1124	13876	0	75.978	0	0	0	0	0.55	0	0	0	0	0.55	0	0	0	0	0.55	0	0	0	0	0.55	0	0	0	0	1	0	0	0	0	1	0	0	0	0	1	0	0	0	0	1	0	0	0	0	1
750	1116	13884	0	75.978	0	0	0	0	0.55	0	0	0	0	0.55	0	0	0	0	0.55	0	0	0	0	0.55	0	0	0	0	1	0	0	0	0	1	0	0	0	0	1	0	0	0	0	1	0	0	0	0	1
751	1107	13893	0	75.978	0	0	0	0	0.55	0	0	0	0	0.55	0	0	0	0	0.55	0	0	0	0	0.55	0	0	0	0	1	0	0	0	0	1	0	0	0	0	1	0	0	0	0	1	0	0	0	0	1
752	1097	13903	0	75.978	0	0	0	0	0.55	0	0	0	0	0.55	0	0	0	0	0.55	0	0	0	0	0.55	0	0	0	0	1	0	0	0	0	1	0	0	0	0	1	0	0	0	0	1	0	0	0	0	1
753	1091	13909	0	75.978	0	0	0	0	0.55	0	0	0	0	0.55	0	0	0	0	0.55	0	0	0	0	0.55	0	0	0	0	1	0	0	0	0	1	0	0	0	0	1	0	0	0	0	1	0	0	0	0	1
754	1082	13918	0	75.978	0	0	0	0	0.55	0	0	0	0	0.55	0	0	0	0	0.55	0	0	0	0	0.55	0	0	0	0	1	0	0	0	0	1	0	0	0	0	1	0	0	0	0	1	0	0	0	0	1
755	1074	13926	0	75.978	0	0	0	0	0.55	0	0	0	0	0.55	0	0	0	0	0.55	0	0	0	0	0.55	0	0	0	0	1	0	0	0	0	1	0	0	0	0	1	0	0	0	0	1	0	0	0	0	1
756	1067	13933	0	75.978	0	0	0	0	0.55	0	0	0	0	0.55	0	0	0	0	0.55	0	0	0	0	0.55	0	0	0	0	1	0	0	0	0	1	0	0	0	0	1	0	0	0	0	1	0	0	0	0	1
757	1059	13941	0	75.978	0	0	0	0	0.55	0	0	0	0	0.55	0	0	0	0	0.55	0	0	0	0	0.55	0	0	0	0	1	0	0	0	0	1	0	0	0	0	1	0	0	0	0	1	0	0	0	0	1
758	1050	13950	0	75.978	0	0	0	0	0.55	0	0	0	0	0.55	0	0	0	0	0.55	0	0	0	0	0.55	0	0	0	0	1	0	0	0	0	1	0	0	0	0	1	0	0	0	0	1	0	0	0	0	1
759	1040	13960	0	75.978	0	0	0	0	0.55	0	0	0	0	0.55	0	0	0	0	0.55	0	0	0	0	0.55	0	0	0	0	1	0	0	0	0	1	0	0	0	0	1	0	0	0	0	1	0	0	0	0	1
760	1030	13970	0	75.978	0	0	0	0	0.55	0	0	0	0	0.55	0	0	0	0	0.55	0	0	0	0	0.55	0	0	0	0	1	0	0	0	0	1	0	0	0	0	1	0	0	0	0	1	0	0	0	0	1
761	1021	13979	0	75.978	0	0	0	0	0.55	0	0	0	0	0.55	0	0	0	0	0.55	0	0	0	0	0.55	0	0	0	0	1	0	0	0	0	1	0	0	0	0	1	0	0	0	0	1	0	0	0	0	1
762	1016	13984	0	75.978	0	0	0	0	0.55	0	0	0	0	0.55	0	0	0	0	0.55	0	0	0	0	0.55	0	0	0	0	1	0	0	0	0	1	0	0	0	0	1	0	0	0	0	1	0	0	0	0	1
763	1008	13992	0	75.978	0	0	0	0	0.55	0	0	0	0	0.55	0	0	0	0	0.55	0	0	0	0	0.55	0	0	0	0	1	0	0	0	0	1	0	0	0	0	1	0	0	0	0	1	0	0	0	0	1
764	998	14002	0	75.978	0	0	0	0	0.55	0	0	0	0	0.55	0	0	0	0	0.55	0	0	0	0	0.55	0	0	0	0	1	0	0	0	0	1	0	0	0	0	1	0	0	0	0	1	0	0	0	0	1
765	989	14011	0	75.978	0	0	0	0	0.55	0	0	0	0	0.55	0	0	0	0	0.55	0	0	0	0	0.55	0	0	0	0	1	0	0	0	0	1	0	0	0	0	1	0	0	0	0	1	0	0	0	0	1
766	983	14017	0	75.978	0	0	0	0	0.55	0	0	0	0	0.55	0	0	0	0	0.55	0	0	0	0	0.55	0	0	0	0	1	0	0	0	0	1	0	0	0	0	1	0	0	0	0	1	0	0	0	0	1
767	970	14030	0	75.978	0	0	0	0	0.55	0	0	0	0	0.55	0	0	0	0	0.55	0	0	0	0	0.55	0	0	0	0	1	0	0	0	0	1	0	0	0	0	1	0	0	0	0	1	0	0	0	0	1
768	959	14041	0	75.978	0	0	0	0	0.55	0	0	0	0	0.55	0	0	0	0	0.55	0	0	0	0	0.55	0	0	0	0	1	0	0	0	0	1	0	0	0	0	1	0	0	0	0	1	0	0	0	0	1
769	949	14051	0	75.978	0	0	0	0	0.55	0	0	0	0	0.55	0	0	0	0	0.55	0	0	0	0	0.55	0	0	0	0	1	0	0	0	0	1	0	0	0	0	1	0	0	0	0	1	0	0	0	0	1
770	941	14059	0	75.978	0	0	0	0	0.55	0	0	0	0	0.55	0	0	0	0	0.55	0	0	0	0	0.55	0	0	0	0	1	0	0	0	0	1	0	0	0	0	1	0	0	0	0	1	0	0	0	0	1
771	930	14070	0	75.978	0	0	0	0	0.55	0	0	0	0	0.55	0	0	0	0	0.55	0	0	0	0	0.55	0	0	0	0	1	0	0	0	0	1	0	0	0	0	1	0	0	0	0	1	0	0	0	0	1
772	919	14081	0	75.978	0	0	0	0	0.55	0	0	0	0	0.55	0	0	0	0	0.55	0	0	0	0	0.55	0	0	0	0	1	0	0	0	0	1	0	0	0	0	1	0	0	0	0	1	0	0	0	0	1
773	912	14088	0	75.978	0	0	0	0	0.55	0	0	0	0	0.55	0	0	0	0	0.55	0	0	0	0	0.55	0	0	0	0	1	0	0	0	0	1	0	0	0	0	1	0	0	0	0	1	0	0	0	0	1
774	903	14097	0	75.978	0	0	0	0	0.55	0	0	0	0	0.55	0	0	0	0	0.55	0	0	0	0	0.55	0	0	0	0	1	0	0	0	0	1	0	0	0	0	1	0	0	0	0	1	0	0	0	0	1
775	897	14103	0	75.978	0	0	0	0	0.55	0	0	0	0	0.55	0	0	0	0	0.55	0	0	0	0	0.55	0	0	0	0	1	0	0	0	0	1	0	0	0	0	1	0	0	0	0	1	0	0	0	0	1
776	892	14108	0	75.978	0	0	0	0	0.55	0	0	0	0	0.55	0	0	0	0	0.55	0	0	0	0	0.55	0	0	0	0	1	0	0	0	0	1	0	0	0	0	1	0	0	0	0	1	0	0	0	0	1
777	885	14115	0	75.978	0	0	0	0	0.55	0	0	0	0	0.55	0	0	0	0	0.55	0	0	0	0	0.55	0	0	0	0	1	0	0	0	0	1	0	0	0	0	1	0	0	0	0	1	0	0	0	0	1
778	879	14121	0	75.978	0	0	0	0	0.55	0	0	0	0	0.55	0	0	0	0	0.55	0	0	0	0	0.55	0	0	0	0	1	0	0	0	0	1	0	0	0	0	1	0	0	0	0	1	0	0	0	0	1
779	873	14127	0	75.978	0	0	0	0	0.55	0	0	0	0	0.55	0	0	0	0	0.55	0	0	0	0	0.55	0	0	0	0	1	0	0	0	0	1	0	0	0	0	1	0	0	0	0	1	0	0	0	0	1
780	866	14134	0	75.978	0	0	0	0	0.55	0	0	0	0	0.55	0	0	0	0	0.55	0	0	0	0	0.55	0	0	0	0	1	0	0	0	0	1	0	0	0	0	1	0	0	0	0	1	0	0	0	0	1
781	859	14141	0	75.978	0	0	0	0	0.55	0	0	0	0	0.55	0	0	0	0	0.55	0	0	0	0	0.55	0	0	0	0	1	0	0	0	0	1	0	0	0	0	1	0	0	0	0	1	0	0	0	0	1
782	854	14146	0	75.978	0	0	0	0	0.55	0	0	0	0	0.55	0	0	0	0	0.55	0	0	0	0	0.55	0	0	0	0	1	0	0	0	0	1	0	0	0	0	1	0	0	0	0	1	0	0	0	0	1
783	847	14153	0	75.978	0	0	0	0	0.55	0	0	0	0	0.55	0	0	0	0	0.55	0	0	0	0	0.55	0	0	0	0	1	0	0	0	0	1	0	0	0	0	1	0	0	0	0	1	0	0	0	0	1
784	842	14158	0	75.978	0	0	0	0	0.55	0	0	0	0	0.55	0	0	0	0	0.55	0	0	0	0	0.55	0	0	0	0	1	0	0	0	0	1	0	0	0	0	1	0	0	0	0	1	0	0	0	0	1
785	835	14165	0	75.978	0	0	0	0	0.55	0	0	0	0	0.55	0	0	0	0	0.55	0	0	0	0	0.55	0	0	0	0	1	0	0	0	0	1	0	0	0	0	1	0	0	0	0	1	0	0	0	0	1
786	827	14173	0	75.978	0	0	0	0	0.55	0	0	0	0	0.55	0	0	0	0	0.55	0	0	0	0	0.55	0	0	0	0	1	0	0	0	0	1	0	0	0	0	1	0	0	0	0	1	0	0	0	0	1
787	819	14181	0	75.978	0	0	0	0	0.55	0	0	0	0	0.55	0	0	0	0	0.55	0	0	0	0	0.55	0	0	0	0	1	0	0	0	0	1	0	0	0	0	1	0	0	0	0	1	0	0	0	0	1
788	811	14189	0	75.978	0	0	0	0	0.55	0	0	0	0	0.55	0	0	0	0	0.55	0	0	0	0	0.55	0	0	0	0	1	0	0	0	0	1	0	0	0	0	1	0	0	0	0	1	0	0	0	0	1
789	806	14194	0	75.978	0	0	0	0	0.55	0	0	0	0	0.55	0	0	0	0	0.55	0	0	0	0	0.55	0	0	0	0	1	0	0	0	0	1	0	0	0	0	1	0	0	0	0	1	0	0	0	0	1
790	800	14200	0	75.978	0	0	0	0	0.55	0	0	0	0	0.55	0	0	0	0	0.55	0	0	0	0	0.55	0	0	0	0	1	0	0	0	0	1	0	0	0	0	1	0	0	0	0	1	0	0	0	0	1
791	794	14206	0	75.978	0	0	0	0	0.55	0	0	0	0	0.55	0	0	0	0	0.55	0	0	0	0	0.55	0	0	0	0	1	0	0	0	0	1	0	0	0	0	1	0	0	0	0	1	0	0	0	0	1
792	788	14212	0	75.978	0	0	0	0	0.55	0	0	0	0	0.55	0	0	0	0	0.55	0	0	0	0	0.55	0	0	0	0	1	0	0	0	0	1	0	0	0	0	1	0	0	0	0	1	0	0	0	0	1
793	782	14218	0	75.978	0	0	0	0	0.55	0	0	0	0	0.55	0	0	0	0	0.55	0	0	0	0	0.55	0	0	0	0	1	0	0	0	0	1	0	0	0	0	1	0	0	0	0	1	0	0	0	0	1
794	775	14225	0	75.978	0	0	0	0	0.55	0	0	0	0	0.55	0	0	0	0	0.55	0	0	0	0	0.55	0	0	0	0	1	0	0	0	0	1	0	0	0	0	1	0	0	0	0	1	0	0	0	0	1
795	768	14232	0	75.978	0	0	0	0	0.55	0	0	0	0	0.55	0	0	0	0	0.55	0	0	0	0	0.55	0	0	0	0	1	0	0	0	0	1	0	0	0	0	1	0	0	0	0	1	0	0	0	0	1
796	762	14238	0	75.978	0	0	0	0	0.55	0	0	0	0	0.55	0	0	0	0	0.55	0	0	0	0	0.55	0	0	0	0	1	0	0	0	0	1	0	0	0	0	1	0	0	0	0	1	0	0	0	0	1
797	755	14245	0	75.978	0	0	0	0	0.55	0	0	0	0	0.55	0	0	0	0	0.55	0	0	0	0	0.55	0	0	0	0	1	0	0	0	0	1	0	0	0	0	1	0	0	0	0	1	0	0	0	0	1
798	746	14254	0	75.978	0	0	0	0	0.55	0	0	0	0	0.55	0	0	0	0	0.55	0	0	0	0	0.55	0	0	0	0	1	0	0	0	0	1	0	0	0	0	1	0	0	0	0	1	0	0	0	0	1
799	739	14261	0	75.978	0	0	0	0	0.55	0	0	0	0	0.55	0	0	0	0	0.55	0	0	0	0	0.55	0	0	0	0	1	0	0	0	0	1	0	0	0	0	1	0	0	0	0	1	0	0	0	0	1
800	733	14267	0	75.978	0	0	0	0	0.55	0	0	0	0	0.55	0	0	0	0	0.55	0	0	0	0	0.55	0	0	0	0	1	0	0	0	0	1	0	0	0	0	1	0	0	0	0	1	0	0	0	0	1
801	727	14273	0	75.978	0	0	0	0	0.55	0	0	0	0	0.55	0	0	0	0	0.55	0	0	0	0	0.55	0	0	0	0	1	0	0	0	0	1	0	0	0	0	1	0	0	0	0	1	0	0	0	0	1
802	719	14281	0	75.978	0	0	0	0	0.55	0	0	0	0	0.55	0	0	0	0	0.55	0	0	0	0	0.55	0	0	0	0	1	0	0	0	0	1	0	0	0	0	1	0	0	0	0	1	0	0	0	0	1
803	710	14290	0	75.978	0	0	0	0	0.55	0	0	0	0	0.55	0	0	0	0	0.55	0	0	0	0	0.55	0	0	0	0	1	0	0	0	0	1	0	0	0	0	1	0	0	0	0	1	0	0	0	0	1
804	707	14293	0	75.978	0	0	0	0	0.55	0	0	0	0	0.55	0	0	0	0	0.55	0	0	0	0	0.55	0	0	0	0	1	0	0	0	0	1	0	0	0	0	1	0	0	0	0	1	0	0	0	0	1
805	700	14300	0	75.978	0	0	0	0	0.55	0	0	0	0	0.55	0	0	0	0	0.55	0	0	0	0	0.55	0	0	0	0	1	0	0	0	0	1	0	0	0	0	1	0	0	0	0	1	0	0	0	0	1
806	695	14305	0	75.978	0	0	0	0	0.55	0	0	0	0	0.55	0	0	0	0	0.55	0	0	0	0	0.55	0	0	0	0	1	0	0	0	0	1	0	0	0	0	1	0	0	0	0	1	0	0	0	0	1
807	688	14312	0	75.978	0	0	0	0	0.55	0	0	0	0	0.55	0	0	0	0	0.55	0	0	0	0	0.55	0	0	0	0	1	0	0	0	0	1	0	0	0	0	1	0	0	0	0	1	0	0	0	0	1
808	680	14320	0	75.978	0	0	0	0	0.55	0	0	0	0	0.55	0	0	0	0	0.55	0	0	0	0	0.55	0	0	0	0	1	0	0	0	0	1	0	0	0	0	1	0	0	0	0	1	0	0	0	0	1
809	674	14326	0	75.978	0	0	0	0	0.55	0	0	0	0	0.55	0	0	0	0	0.55	0	0	0	0	0.55	0	0	0	0	1	0	0	0	0	1	0	0	0	0	1	0	0	0	0	1	0	0	0	0	1
810	666	14334	0	75.978	0	0	0	0	0.55	0	0	0	0	0.55	0	0	0	0	0.55	0	0	0	0	0.55	0	0	0	0	1	0	0	0	0	1	0	0	0	0	1	0	0	0	0	1	0	0	0	0	1
811	658	14342	0	75.978	0	0	0	0	0.55	0	0	0	0	0.55	0	0	0	0	0.55	0	0	0	0	0.55	0	0	0	0	1	0	0	0	0	1	0	0	0	0	1	0	0	0	0	1	0	0	0	0	1
812	652	14348	0	75.978	0	0	0	0	0.55	0	0	0	0	0.55	0	0	0	0	0.55	0	0	0	0	0.55	0	0	0	0	1	0	0	0	0	1	0	0	0	0	1	0	0	0	0	1	0	0	0	0	1
813	645	14355	0	75.978	0	0	0	0	0.55	0	0	0	0	0.55	0	0	0	0	0.55	0	0	0	0	0.55	0	0	0	0	1	0	0	0	0	1	0	0	0	0	1	0	0	0	0	1	0	0	0	0	1
814	638	14362	0	75.978	0	0	0	0	0.55	0	0	0	0	0.55	0	0	0	0	0.55	0	0	0	0	0.55	0	0	0	0	1	0	0	0	0	1	0	0	0	0	1	0	0	0	0	1	0	0	0	0	1
815	633	14367	0	75.978	0	0	0	0	0.55	0	0	0	0	0.55	0	0	0	0	0.55	0	0	0	0	0.55	0	0	0	0	1	0	0	0	0	1	0	0	0	0	1	0	0	0	0	1	0	0	0	0	1
816	625	14375	0	75.978	0	0	0	0	0.55	0	0	0	0	0.55	0	0	0	0	0.55	0	0	0	0	0.55	0	0	0	0	1	0	0	0	0	1	0	0	0	0	1	0	0	0	0	1	0	0	0	0	1
817	618	14382	0	75.978	0	0	0	0	0.55	0	0	0	0	0.55	0	0	0	0	0.55	0	0	0	0	0.55	0	0	0	0	1	0	0	0	0	1	0	0	0	0	1	0	0	0	0	1	0	0	0	0	1
818	612	14388	0	75.978	0	0	0	0	0.55	0	0	0	0	0.55	0	0	0	0	0.55	0	0	0	0	0.55	0	0	0	0	1	0	0	0	0	1	0	0	0	0	1	0	0	0	0	1	0	0	0	0	1
819	606	14394	0	75.978	0	0	0	0	0.55	0	0	0	0	0.55	0	0	0	0	0.55	0	0	0	0	0.55	0	0	0	0	1	0	0	0	0	1	0	0	0	0	1	0	0	0	0	1	0	0	0	0	1
820	599	14401	0	75.978	0	0	0	0	0.55	0	0	0	0	0.55	0	0	0	0	0.55	0	0	0	0	0.55	0	0	0	0	1	0	0	0	0	1	0	0	0	0	1	0	0	0	0	1	0	0	0	0	1
821	594	14406	0	75.978	0	0	0	0	0.55	0	0	0	0	0.55	0	0	0	0	0.55	0	0	0	0	0.55	0	0	0	0	1	0	0	0	0	1	0	0	0	0	1	0	0	0	0	1	0	0	0	0	1
822	587	14413	0	75.978	0	0	0	0	0.55	0	0	0	0	0.55	0	0	0	0	0.55	0	0	0	0	0.55	0	0	0	0	1	0	0	0	0	1	0	0	0	0	1	0	0	0	0	1	0	0	0	0	1
823	579	14421	0	75.978	0	0	0	0	0.55	0	0	0	0	0.55	0	0	0	0	0.55	0	0	0	0	0.55	0	0	0	0	1	0	0	0	0	1	0	0	0	0	1	0	0	0	0	1	0	0	0	0	1
824	572	14428	0	75.978	0	0	0	0	0.55	0	0	0	0	0.55	0	0	0	0	0.55	0	0	0	0	0.55	0	0	0	0	1	0	0	0	0	1	0	0	0	0	1	0	0	0	0	1	0	0	0	0	1
825	565	14435	0	75.978	0	0	0	0	0.55	0	0	0	0	0.55	0	0	0	0	0.55	0	0	0	0	0.55	0	0	0	0	1	0	0	0	0	1	0	0	0	0	1	0	0	0	0	1	0	0	0	0	1
826	557	14443	0	75.978	0	0	0	0	0.55	0	0	0	0	0.55	0	0	0	0	0.55	0	0	0	0	0.55	0	0	0	0	1	0	0	0	0	1	0	0	0	0	1	0	0	0	0	1	0	0	0	0	1
827	551	14449	0	75.978	0	0	0	0	0.55	0	0	0	0	0.55	0	0	0	0	0.55	0	0	0	0	0.55	0	0	0	0	1	0	0	0	0	1	0	0	0	0	1	0	0	0	0	1	0	0	0	0	1
828	545	14455	0	75.978	0	0	0	0	0.55	0	0	0	0	0.55	0	0	0	0	0.55	0	0	0	0	0.55	0	0	0	0	1	0	0	0	0	1	0	0	0	0	1	0	0	0	0	1	0	0	0	0	1
829	538	14462	0	75.978	0	0	0	0	0.55	0	0	0	0	0.55	0	0	0	0	0.55	0	0	0	0	0.55	0	0	0	0	1	0	0	0	0	1	0	0	0	0	1	0	0	0	0	1	0	0	0	0	1
830	530	14470	0	75.978	0	0	0	0	0.55	0	0	0	0	0.55	0	0	0	0	0.55	0	0	0	0	0.55	0	0	0	0	1	0	0	0	0	1	0	0	0	0	1	0	0	0	0	1	0	0	0	0	1
831	524	14476	0	75.978	0	0	0	0	0.55	0	0	0	0	0.55	0	0	0	0	0.55	0	0	0	0	0.55	0	0	0	0	1	0	0	0	0	1	0	0	0	0	1	0	0	0	0	1	0	0	0	0	1
832	517	14483	0	75.978	0	0	0	0	0.55	0	0	0	0	0.55	0	0	0	0	0.55	0	0	0	0	0.55	0	0	0	0	1	0	0	0	0	1	0	0	0	0	1	0	0	0	0	1	0	0	0	0	1
833	511	14489	0	75.978	0	0	0	0	0.55	0	0	0	0	0.55	0	0	0	0	0.55	0	0	0	0	0.55	0	0	0	0	1	0	0	0	0	1	0	0	0	0	1	0	0	0	0	1	0	0	0	0	1
834	504	14496	0	75.978	0	0	0	0	0.55	0	0	0	0	0.55	0	0	0	0	0.55	0	0	0	0	0.55	0	0	0	0	1	0	0	0	0	1	0	0	0	0	1	0	0	0	0	1	0	0	0	0	1
835	498	14502	0	75.978	0	0	0	0	0.55	0	0	0	0	0.55	0	0	0	0	0.55	0	0	0	0	0.55	0	0	0	0	1	0	0	0	0	1	0	0	0	0	1	0	0	0	0	1	0	0	0	0	1
836	492	14508	0	75.978	0	0	0	0	0.55	0	0	0	0	0.55	0	0	0	0	0.55	0	0	0	0	0.55	0	0	0	0	1	0	0	0	0	1	0	0	0	0	1	0	0	0	0	1	0	0	0	0	1
837	485	14515	0	75.978	0	0	0	0	0.55	0	0	0	0	0.55	0	0	0	0	0.55	0	0	0	0	0.55	0	0	0	0	1	0	0	0	0	1	0	0	0	0	1	0	0	0	0	1	0	0	0	0	1
838	478	14522	0	75.978	0	0	0	0	0.55	0	0	0	0	0.55	0	0	0	0	0.55	0	0	0	0	0.55	0	0	0	0	1	0	0	0	0	1	0	0	0	0	1	0	0	0	0	1	0	0	0	0	1
839	471	14529	0	75.978	0	0	0	0	0.55	0	0	0	0	0.55	0	0	0	0	0.55	0	0	0	0	0.55	0	0	0	0	1	0	0	0	0	1	0	0	0	0	1	0	0	0	0	1	0	0	0	0	1
840	464	14536	0	75.978	0	0	0	0	0.55	0	0	0	0	0.55	0	0	0	0	0.55	0	0	0	0	0.55	0	0	0	0	1	0	0	0	0	1	0	0	0	0	1	0	0	0	0	1	0	0	0	0	1
841	458	14542	0	75.978	0	0	0	0	0.55	0	0	0	0	0.55	0	0	0	0	0.55	0	0	0	0	0.55	0	0	0	0	1	0	0	0	0	1	0	0	0	0	1	0	0	0	0	1	0	0	0	0	1
842	450	14550	0	75.978	0	0	0	0	0.55	0	0	0	0	0.55	0	0	0	0	0.55	0	0	0	0	0.55	0	0	0	0	1	0	0	0	0	1	0	0	0	0	1	0	0	0	0	1	0	0	0	0	1
843	444	14556	0	75.978	0	0	0	0	0.55	0	0	0	0	0.55	0	0	0	0	0.55	0	0	0	0	0.55	0	0	0	0	1	0	0	0	0	1	0	0	0	0	1	0	0	0	0	1	0	0	0	0	1
844	437	14563	0	75.978	0	0	0	0	0.55	0	0	0	0	0.55	0	0	0	0	0.55	0	0	0	0	0.55	0	0	0	0	1	0	0	0	0	1	0	0	0	0	1	0	0	0	0	1	0	0	0	0	1
845	430	14570	0	75.978	0	0	0	0	0.55	0	0	0	0	0.55	0	0	0	0	0.55	0	0	0	0	0.55	0	0	0	0	1	0	0	0	0	1	0	0	0	0	1	0	0	0	0	1	0	0	0	0	1
846	426	14574	0	75.978	0	0	0	0	0.55	0	0	0	0	0.55	0	0	0	0	0.55	0	0	0	0	0.55	0	0	0	0	1	0	0	0	0	1	0	0	0	0	1	0	0	0	0	1	0	0	0	0	1
847	417	14583	0	75.978	0	0	0	0	0.55	0	0	0	0	0.55	0	0	0	0	0.55	0	0	0	0	0.55	0	0	0	0	1	0	0	0	0	1	0	0	0	0	1	0	0	0	0	1	0	0	0	0	1
848	412	14588	0	75.978	0	0	0	0	0.55	0	0	0	0	0.55	0	0	0	0	0.55	0	0	0	0	0.55	0	0	0	0	1	0	0	0	0	1	0	0	0	0	1	0	0	0	0	1	0	0	0	0	1
849	404	14596	0	75.978	0	0	0	0	0.55	0	0	0	0	0.55	0	0	0	0	0.55	0	0	0	0	0.55	0	0	0	0	1	0	0	0	0	1	0	0	0	0	1	0	0	0	0	1	0	0	0	0	1
850	397	14603	0	75.978	0	0	0	0	0.55	0	0	0	0	0.55	0	0	0	0	0.55	0	0	0	0	0.55	0	0	0	0	1	0	0	0	0	1	0	0	0	0	1	0	0	0	0	1	0	0	0	0	1
851	393	14607	0	75.978	0	0	0	0	0.55	0	0	0	0	0.55	0	0	0	0	0.55	0	0	0	0	0.55	0	0	0	0	1	0	0	0	0	1	0	0	0	0	1	0	0	0	0	1	0	0	0	0	1
852	387	14613	0	75.978	0	0	0	0	0.55	0	0	0	0	0.55	0	0	0	0	0.55	0	0	0	0	0.55	0	0	0	0	1	0	0	0	0	1	0	0	0	0	1	0	0	0	0	1	0	0	0	0	1
853	379	14621	0	75.978	0	0	0	0	0.55	0	0	0	0	0.55	0	0	0	0	0.55	0	0	0	0	0.55	0	0	0	0	1	0	0	0	0	1	0	0	0	0	1	0	0	0	0	1	0	0	0	0	1
854	372	14628	0	75.978	0	0	0	0	0.55	0	0	0	0	0.55	0	0	0	0	0.55	0	0	0	0	0.55	0	0	0	0	1	0	0	0	0	1	0	0	0	0	1	0	0	0	0	1	0	0	0	0	1
855	365	14635	0	75.978	0	0	0	0	0.55	0	0	0	0	0.55	0	0	0	0	0.55	0	0	0	0	0.55	0	0	0	0	1	0	0	0	0	1	0	0	0	0	1	0	0	0	0	1	0	0	0	0	1
856	361	14639	0	75.978	0	0	0	0	0.55	0	0	0	0	0.55	0	0	0	0	0.55	0	0	0	0	0.55	0	0	0	0	1	0	0	0	0	1	0	0	0	0	1	0	0	0	0	1	0	0	0	0	1
857	353	14647	0	75.978	0	0	0	0	0.55	0	0	0	0	0.55	0	0	0	0	0.55	0	0	0	0	0.55	0	0	0	0	1	0	0	0	0	1	0	0	0	0	1	0	0	0	0	1	0	0	0	0	1
858	348	14652	0	75.978	0	0	0	0	0.55	0	0	0	0	0.55	0	0	0	0	0.55	0	0	0	0	0.55	0	0	0	0	1	0	0	0	0	1	0	0	0	0	1	0	0	0	0	1	0	0	0	0	1
859	340	14660	0	75.978	0	0	0	0	0.55	0	0	0	0	0.55	0	0	0	0	0.55	0	0	0	0	0.55	0	0	0	0	1	0	0	0	0	1	0	0	0	0	1	0	0	0	0	1	0	0	0	0	1
860	335	14665	0	75.978	0	0	0	0	0.55	0	0	0	0	0.55	0	0	0	0	0.55	0	0	0	0	0.55	0	0	0	0	1	0	0	0	0	1	0	0	0	0	1	0	0	0	0	1	0	0	0	0	1
861	329	14671	0	75.978	0	0	0	0	0.55	0	0	0	0	0.55	0	0	0	0	0.55	0	0	0	0	0.55	0	0	0	0	1	0	0	0	0	1	0	0	0	0	1	0	0	0	0	1	0	0	0	0	1
862	323	14677	0	75.978	0	0	0	0	0.55	0	0	0	0	0.55	0	0	0	0	0.55	0	0	0	0	0.55	0	0	0	0	1	0	0	0	0	1	0	0	0	0	1	0	0	0	0	1	0	0	0	0	1
863	316	14684	0	75.978	0	0	0	0	0.55	0	0	0	0	0.55	0	0	0	0	0.55	0	0	0	0	0.55	0	0	0	0	1	0	0	0	0	1	0	0	0	0	1	0	0	0	0	1	0	0	0	0	1
864	309	14691	0	75.978	0	0	0	0	0.55	0	0	0	0	0.55	0	0	0	0	0.55	0	0	0	0	0.55	0	0	0	0	1	0	0	0	0	1	0	0	0	0	1	0	0	0	0	1	0	0	0	0	1
865	304	14696	0	75.978	0	0	0	0	0.55	0	0	0	0	0.55	0	0	0	0	0.55	0	0	0	0	0.55	0	0	0	0	1	0	0	0	0	1	0	0	0	0	1	0	0	0	0	1	0	0	0	0	1
866	297	14703	0	75.978	0	0	0	0	0.55	0	0	0	0	0.55	0	0	0	0	0.55	0	0	0	0	0.55	0	0	0	0	1	0	0	0	0	1	0	0	0	0	1	0	0	0	0	1	0	0	0	0	1
867	291	14709	0	75.978	0	0	0	0	0.55	0	0	0	0	0.55	0	0	0	0	0.55	0	0	0	0	0.55	0	0	0	0	1	0	0	0	0	1	0	0	0	0	1	0	0	0	0	1	0	0	0	0	1
868	284	14716	0	75.978	0	0	0	0	0.55	0	0	0	0	0.55	0	0	0	0	0.55	0	0	0	0	0.55	0	0	0	0	1	0	0	0	0	1	0	0	0	0	1	0	0	0	0	1	0	0	0	0	1
869	278	14722	0	75.978	0	0	0	0	0.55	0	0	0	0	0.55	0	0	0	0	0.55	0	0	0	0	0.55	0	0	0	0	1	0	0	0	0	1	0	0	0	0	1	0	0	0	0	1	0	0	0	0	1
870	271	14729	0	75.978	0	0	0	0	0.55	0	0	0	0	0.55	0	0	0	0	0.55	0	0	0	0	0.55	0	0	0	0	1	0	0	0	0	1	0	0	0	0	1	0	0	0	0	1	0	0	0	0	1
871	267	14733	0	75.978	0	0	0	0	0.55	0	0	0	0	0.55	0	0	0	0	0.55	0	0	0	0	0.55	0	0	0	0	1	0	0	0	0	1	0	0	0	0	1	0	0	0	0	1	0	0	0	0	1
872	261	14739	0	75.978	0	0	0	0	0.55	0	0	0	0	0.55	0	0	0	0	0.55	0	0	0	0	0.55	0	0	0	0	1	0	0	0	0	1	0	0	0	0	1	0	0	0	0	1	0	0	0	0	1
873	253	14747	0	75.978	0	0	0	0	0.55	0	0	0	0	0.55	0	0	0	0	0.55	0	0	0	0	0.55	0	0	0	0	1	0	0	0	0	1	0	0	0	0	1	0	0	0	0	1	0	0	0	0	1
874	247	14753	0	75.978	0	0	0	0	0.55	0	0	0	0	0.55	0	0	0	0	0.55	0	0	0	0	0.55	0	0	0	0	1	0	0	0	0	1	0	0	0	0	1	0	0	0	0	1	0	0	0	0	1
875	241	14759	0	75.978	0	0	0	0	0.55	0	0	0	0	0.55	0	0	0	0	0.55	0	0	0	0	0.55	0	0	0	0	1	0	0	0	0	1	0	0	0	0	1	0	0	0	0	1	0	0	0	0	1
876	234	14766	0	75.978	0	0	0	0	0.55	0	0	0	0	0.55	0	0	0	0	0.55	0	0	0	0	0.55	0	0	0	0	1	0	0	0	0	1	0	0	0	0	1	0	0	0	0	1	0	0	0	0	1
877	228	14772	0	75.978	0	0	0	0	0.55	0	0	0	0	0.55	0	0	0	0	0.55	0	0	0	0	0.55	0	0	0	0	1	0	0	0	0	1	0	0	0	0	1	0	0	0	0	1	0	0	0	0	1
878	221	14779	0	75.978	0	0	0	0	0.55	0	0	0	0	0.55	0	0	0	0	0.55	0	0	0	0	0.55	0	0	0	0	1	0	0	0	0	1	0	0	0	0	1	0	0	0	0	1	0	0	0	0	1
879	215	14785	0	75.978	0	0	0	0	0.55	0	0	0	0	0.55	0	0	0	0	0.55	0	0	0	0	0.55	0	0	0	0	1	0	0	0	0	1	0	0	0	0	1	0	0	0	0	1	0	0	0	0	1
880	209	14791	0	75.978	0	0	0	0	0.55	0	0	0	0	0.55	0	0	0	0	0.55	0	0	0	0	0.55	0	0	0	0	1	0	0	0	0	1	0	0	0	0	1	0	0	0	0	1	0	0	0	0	1
881	202	14798	0	75.978	0	0	0	0	0.55	0	0	0	0	0.55	0	0	0	0	0.55	0	0	0	0	0.55	0	0	0	0	1	0	0	0	0	1	0	0	0	0	1	0	0	0	0	1	0	0	0	0	1
882	195	14805	0	75.978	0	0	0	0	0.55	0	0	0	0	0.55	0	0	0	0	0.55	0	0	0	0	0.55	0	0	0	0	1	0	0	0	0	1	0	0	0	0	1	0	0	0	0	1	0	0	0	0	1
883	189	14811	0	75.978	0	0	0	0	0.55	0	0	0	0	0.55	0	0	0	0	0.55	0	0	0	0	0.55	0	0	0	0	1	0	0	0	0	1	0	0	0	0	1	0	0	0	0	1	0	0	0	0	1
884	182	14818	0	75.978	0	0	0	0	0.55	0	0	0	0	0.55	0	0	0	0	0.55	0	0	0	0	0.55	0	0	0	0	1	0	0	0	0	1	0	0	0	0	1	0	0	0	0	1	0	0	0	0	1
885	175	14825	0	75.978	0	0	0	0	0.55	0	0	0	0	0.55	0	0	0	0	0.55	0	0	0	0	0.55	0	0	0	0	1	0	0	0	0	1	0	0	0	0	1	0	0	0	0	1	0	0	0	0	1
886	168	14832	0	75.978	0	0	0	0	0.55	0	0	0	0	0.55	0	0	0	0	0.55	0	0	0	0	0.55	0	0	0	0	1	0	0	0	0	1	0	0	0	0	1	0	0	0	0	1	0	0	0	0	1
887	163	14837	0	75.978	0	0	0	0	0.55	0	0	0	0	0.55	0	0	0	0	0.55	0	0	0	0	0.55	0	0	0	0	1	0	0	0	0	1	0	0	0	0	1	0	0	0	0	1	0	0	0	0	1
888	157	14843	0	75.978	0	0	0	0	0.55	0	0	0	0	0.55	0	0	0	0	0.55	0	0	0	0	0.55	0	0	0	0	1	0	0	0	0	1	0	0	0	0	1	0	0	0	0	1	0	0	0	0	1
889	150	14850	0	75.978	0	0	0	0	0.55	0	0	0	0	0.55	0	0	0	0	0.55	0	0	0	0	0.55	0	0	0	0	1	0	0	0	0	1	0	0	0	0	1	0	0	0	0	1	0	0	0	0	1
890	143	14857	0	75.978	0	0	0	0	0.55	0	0	0	0	0.55	0	0	0	0	0.55	0	0	0	0	0.55	0	0	0	0	1	0	0	0	0	1	0	0	0	0	1	0	0	0	0	1	0	0	0	0	1
891	136	14864	0	75.978	0	0	0	0	0.55	0	0	0	0	0.55	0	0	0	0	0.55	0	0	0	0	0.55	0	0	0	0	1	0	0	0	0	1	0	0	0	0	1	0	0	0	0	1	0	0	0	0	1
892	128	14872	0	75.978	0	0	0	0	0.55	0	0	0	0	0.55	0	0	0	0	0.55	0	0	0	0	0.55	0	0	0	0	1	0	0	0	0	1	0	0	0	0	1	0	0	0	0	1	0	0	0	0	1
893	123	14877	0	75.978	0	0	0	0	0.55	0	0	0	0	0.55	0	0	0	0	0.55	0	0	0	0	0.55	0	0	0	0	1	0	0	0	0	1	0	0	0	0	1	0	0	0	0	1	0	0	0	0	1
894	117	14883	0	75.978	0	0	0	0	0.55	0	0	0	0	0.55	0	0	0	0	0.55	0	0	0	0	0.55	0	0	0	0	1	0	0	0	0	1	0	0	0	0	1	0	0	0	0	1	0	0	0	0	1
895	109	14891	0	75.978	0	0	0	0	0.55	0	0	0	0	0.55	0	0	0	0	0.55	0	0	0	0	0.55	0	0	0	0	1	0	0	0	0	1	0	0	0	0	1	0	0	0	0	1	0	0	0	0	1
896	103	14897	0	75.978	0	0	0	0	0.55	0	0	0	0	0.55	0	0	0	0	0.55	0	0	0	0	0.55	0	0	0	0	1	0	0	0	0	1	0	0	0	0	1	0	0	0	0	1	0	0	0	0	1
897	96	14904	0	75.978	0	0	0	0	0.55	0	0	0	0	0.55	0	0	0	0	0.55	0	0	0	0	0.55	0	0	0	0	1	0	0	0	0	1	0	0	0	0	1	0	0	0	0	1	0	0	0	0	1
898	89	14911	0	75.978	0	0	0	0	0.55	0	0	0	0	0.55	0	0	0	0	0.55	0	0	0	0	0.55	0	0	0	0	1	0	0	0	0	1	0	0	0	0	1	0	0	0	0	1	0	0	0	0	1
899	82	14918	0	75.978	0	0	0	0	0.55	0	0	0	0	0.55	0	0	0	0	0.55	0	0	0	0	0.55	0	0	0	0	1	0	0	0	0	1	0	0	0	0	1	0	0	0	0	1	0	0	0	0	1
900	77	14923	0	75.978	0	0	0	0	0.55	0	0	0	0	0.55	0	0	0	0	0.55	0	0	0	0	0.55	0	0	0	0	1	0	0	0	0	1	0	0	0	0	1	0	0	0	0	1	0	0	0	0	1
901	69	14931	0	75.978	0	0	0	0	0.55	0	0	0	0	0.55	0	0	0	0	0.55	0	0	0	0	0.55	0	0	0	0	1	0	0	0	0	1	0	0	0	0	1	0	0	0	0	1	0	0	0	0	1
902	64	14936	0	75.978	0	0	0	0	0.55	0	0	0	0	0.55	0	0	0	0	0.55	0	0	0	0	0.55	0	0	0	0	1	0	0	0	0	1	0	0	0	0	1	0	0	0	0	1	0	0	0	0	1
903	58	14942	0	75.978	0	0	0	0	0.55	0	0	0	0	0.55	0	0	0	0	0.55	0	0	0	0	0.55	0	0	0	0	1	0	0	0	0	1	0	0	0	0	1	0	0	0	0	1	0	0	0	0	1
904	52	14948	0	75.978	0	0	0	0	0.55	0	0	0	0	0.55	0	0	0	0	0.55	0	0	0	0	0.55	0	0	0	0	1	0	0	0	0	1	0	0	0	0	1	0	0	0	0	1	0	0	0	0	1
905	46	14954	0	75.978	0	0	0	0	0.55	0	0	0	0	0.55	0	0	0	0	0.55	0	0	0	0	0.55	0	0	0	0	1	0	0	0	0	1	0	0	0	0	1	0	0	0	0	1	0	0	0	0	1
906	38	14962	0	75.978	0	0	0	0	0.55	0	0	0	0	0.55	0	0	0	0	0.55	0	0	0	0	0.55	0	0	0	0	1	0	0	0	0	1	0	0	0	0	1	0	0	0	0	1	0	0	0	0	1
907	33	14967	0	75.978	0	0	0	0	0.55	0	0	0	0	0.55	0	0	0	0	0.55	0	0	0	0	0.55	0	0	0	0	1	0	0	0	0	1	0	0	0	0	1	0	0	0	0	1	0	0	0	0	1
908	29	14971	0	75.978	0	0	0	0	0.55	0	0	0	0	0.55	0	0	0	0	0.55	0	0	0	0	0.55	0	0	0	0	1	0	0	0	0	1	0	0	0	0	1	0	0	0	0	1	0	0	0	0	1
909	26	14974	0	75.978	0	0	0	0	0.55	0	0	0	0	0.55	0	0	0	0	0.55	0	0	0	0	0.55	0	0	0	0	1	0	0	0	0	1	0	0	0	0	1	0	0	0	0	1	0	0	0	0	1
910	23	14977	0	75.978	0	0	0	0	0.55	0	0	0	0	0.55	0	0	0	0	0.55	0	0	0	0	0.55	0	0	0	0	1	0	0	0	0	1	0	0	0	0	1	0	0	0	0	1	0	0	0	0	1
911	20	14980	0	75.978	0	0	0	0	0.55	0	0	0	0	0.55	0	0	0	0	0.55	0	0	0	0	0.55	0	0	0	0	1	0	0	0	0	1	0	0	0	0	1	0	0	0	0	1	0	0	0	0	1
912	17	14983	0	75.978	0	0	0	0	0.55	0	0	0	0	0.55	0	0	0	0	0.55	0	0	0	0	0.55	0	0	0	0	1	0	0	0	0	1	0	0	0	0	1	0	0	0	0	1	0	0	0	0	1
913	13	14987	0	75.978	0	0	0	0	0.55	0	0	0	0	0.55	0	0	0	0	0.55	0	0	0	0	0.55	0	0	0	0	1	0	0	0	0	1	0	0	0	0	1	0	0	0	0	1	0	0	0	0	1
914	11	14989	0	75.978	0	0	0	0	0.55	0	0	0	0	0.55	0	0	0	0	0.55	0	0	0	0	0.55	0	0	0	0	1	0	0	0	0	1	0	0	0	0	1	0	0	0	0	1	0	0	0	0	1
915	8	14992	0	75.978	0	0	0	0	0.55	0	0	0	0	0.55	0	0	0	0	0.55	0	0	0	0	0.55	0	0	0	0	1	0	0	0	0	1	0	0	0	0	1	0	0	0	0	1	0	0	0	0	1
916	5	14995	0	75.978	0	0	0	0	0.55	0	0	0	0	0.55	0	0	0	0	0.55	0	0	0	0	0.55	0	0	0	0	1	0	0	0	0	1	0	0	0	0	1	0	0	0	0	1	0	0	0	0	1
917	2	14998	0	75.978	0	0	0	0	0.55	0	0	0	0	0.55	0	0	0	0	0.55	0	0	0	0	0.55	0	0	0	0	1	0	0	0	0	1	0	0	0	0	1	0	0	0	0	1	0	0	0	0	1
917.275	0	15000	0	75.978	0	0	0	0	0.55	0	0	0	0	0.55	0	0	0	0	0.55	0	0	0	0	0.55	0	0	0	0	1	0	0	0	0	1	0	0	0	0	1	0	0	0	0	1	0	0	0	0	1
[truncated: 550 more columns]
